# Supplementary material for: 3D chromatin interactions involving Drosophila insulators are infrequent but preferential and arise before TADs and transcription
Source: Nat Commun. 2023 Oct 21;14:6678. doi: 10.1038/s41467-023-42485-y (PMC10590426; doi:10.1038/s41467-023-42485-y)
Supplement: Supplementary file 5 — Supplementary Data 2 [file 41467_2023_42485_MOESM5_ESM.xlsx]

## Sheet: Supplementary_Data_2
SUPPLEMENTARY DATA 2. List of sequences of primary Hi-M probes.
Dpp locus 2L:2343645-2769919 (barcodes: chromosome 2L)
Forward priming region	Readout region	Genome homology region	Readout region	Reverse priming region
>>> barcode 2
CGCACTGAACCAGACTACCTG	cccatgatcgtccgatctggAcccatgatcgtccgatctgg	AAAAGGTGTGAGTGGAAACTATTTCACAGAGCATATGCCA	cccatgatcgtccgatctgg	CTGTAGGTGTCCTCGCCTCTC
CGCACTGAACCAGACTACCTG	cccatgatcgtccgatctggAcccatgatcgtccgatctgg	CTCACTCTGCAGGCATTTTGTTCGCTTTCAGATTCA	cccatgatcgtccgatctgg	CTGTAGGTGTCCTCGCCTCTC
CGCACTGAACCAGACTACCTG	cccatgatcgtccgatctggAcccatgatcgtccgatctgg	TTGAATTAAAGGACTATGAGCAACTTTTCCTCAGTGCTCGT	cccatgatcgtccgatctgg	CTGTAGGTGTCCTCGCCTCTC
CGCACTGAACCAGACTACCTG	cccatgatcgtccgatctggAcccatgatcgtccgatctgg	TGATTTGCCATCTCTTTCCGTGTCGCCTTTTGCAT	cccatgatcgtccgatctgg	CTGTAGGTGTCCTCGCCTCTC
CGCACTGAACCAGACTACCTG	cccatgatcgtccgatctggAcccatgatcgtccgatctgg	AAAACTGACTGGCAGAGCGACAGACATACACTTACA	cccatgatcgtccgatctgg	CTGTAGGTGTCCTCGCCTCTC
CGCACTGAACCAGACTACCTG	cccatgatcgtccgatctggAcccatgatcgtccgatctgg	TATGTCAGCTGTCATATTGGTTAGGCGAGTGCGGG	cccatgatcgtccgatctgg	CTGTAGGTGTCCTCGCCTCTC
CGCACTGAACCAGACTACCTG	cccatgatcgtccgatctggAcccatgatcgtccgatctgg	CAAAGTGGCACTCGCACTCGGCGAAAGTCACTCGTA	cccatgatcgtccgatctgg	CTGTAGGTGTCCTCGCCTCTC
CGCACTGAACCAGACTACCTG	cccatgatcgtccgatctggAcccatgatcgtccgatctgg	AAGTGGCATTAAGCACATTTCAAGTGCTACCCCGC	cccatgatcgtccgatctgg	CTGTAGGTGTCCTCGCCTCTC
CGCACTGAACCAGACTACCTG	cccatgatcgtccgatctggAcccatgatcgtccgatctgg	TTTTGGTTTTGGAAAATGTTTGCCTGGCTTCTGAACG	cccatgatcgtccgatctgg	CTGTAGGTGTCCTCGCCTCTC
CGCACTGAACCAGACTACCTG	cccatgatcgtccgatctggAcccatgatcgtccgatctgg	CGCGCCCAATTTTCCCGGGACTCAGTGTGTCTACT	cccatgatcgtccgatctgg	CTGTAGGTGTCCTCGCCTCTC
CGCACTGAACCAGACTACCTG	cccatgatcgtccgatctggAcccatgatcgtccgatctgg	CATTGCGTTGCTTTTGCCACCGCCAATGCCACTAA	cccatgatcgtccgatctgg	CTGTAGGTGTCCTCGCCTCTC
CGCACTGAACCAGACTACCTG	cccatgatcgtccgatctggAcccatgatcgtccgatctgg	TGAAAACTTTGTTGAGCCCTTTTAGGCTCCTCCATCA	cccatgatcgtccgatctgg	CTGTAGGTGTCCTCGCCTCTC
CGCACTGAACCAGACTACCTG	cccatgatcgtccgatctggAcccatgatcgtccgatctgg	CCGCCACATGTCTCCCTGACTTAATGCATCCTCCG	cccatgatcgtccgatctgg	CTGTAGGTGTCCTCGCCTCTC
CGCACTGAACCAGACTACCTG	cccatgatcgtccgatctggAcccatgatcgtccgatctgg	CCCCTTCAACGTCCTTTCCGAGAAGTGCACTTCAG	cccatgatcgtccgatctgg	CTGTAGGTGTCCTCGCCTCTC
CGCACTGAACCAGACTACCTG	cccatgatcgtccgatctggAcccatgatcgtccgatctgg	TCATTCAGGCCATTCCAGGCATTTGGCCGTTGACA	cccatgatcgtccgatctgg	CTGTAGGTGTCCTCGCCTCTC
CGCACTGAACCAGACTACCTG	cccatgatcgtccgatctggAcccatgatcgtccgatctgg	TTTCCATTGGCGTGTTACAATTAATTTTCATCTGGCCAACG	cccatgatcgtccgatctgg	CTGTAGGTGTCCTCGCCTCTC
CGCACTGAACCAGACTACCTG	cccatgatcgtccgatctggAcccatgatcgtccgatctgg	GGGGACGAAGGATCTCGGAAAATCTGTGGGTGTAA	cccatgatcgtccgatctgg	CTGTAGGTGTCCTCGCCTCTC
CGCACTGAACCAGACTACCTG	cccatgatcgtccgatctggAcccatgatcgtccgatctgg	ACTGCTGGAATTCAGGCCTTTCAATTATATAGTGAGAAGCC	cccatgatcgtccgatctgg	CTGTAGGTGTCCTCGCCTCTC
CGCACTGAACCAGACTACCTG	cccatgatcgtccgatctggAcccatgatcgtccgatctgg	ATTCACCAACAGCTCTTCCACAAACCATACACTTTGAATCA	cccatgatcgtccgatctgg	CTGTAGGTGTCCTCGCCTCTC
CGCACTGAACCAGACTACCTG	cccatgatcgtccgatctggAcccatgatcgtccgatctgg	AGAGGAGGTCATTGATAACATTTCCATTCGTTCTCTTTCCC	cccatgatcgtccgatctgg	CTGTAGGTGTCCTCGCCTCTC
CGCACTGAACCAGACTACCTG	cccatgatcgtccgatctggAcccatgatcgtccgatctgg	ACTCATTTCCGTTTTCTCTCCAACCACACGTATTTGAATCT	cccatgatcgtccgatctgg	CTGTAGGTGTCCTCGCCTCTC
CGCACTGAACCAGACTACCTG	cccatgatcgtccgatctggAcccatgatcgtccgatctgg	TAAATCTGCCACATGTTCTCCCCTGGCTCATTTTCG	cccatgatcgtccgatctgg	CTGTAGGTGTCCTCGCCTCTC
CGCACTGAACCAGACTACCTG	cccatgatcgtccgatctggAcccatgatcgtccgatctgg	GCTGCCCAACATTCATTATGCGCCAGCCAAATGCC	cccatgatcgtccgatctgg	CTGTAGGTGTCCTCGCCTCTC
CGCACTGAACCAGACTACCTG	cccatgatcgtccgatctggAcccatgatcgtccgatctgg	GCAAGGTCAAAAGCTTTAATTAAAATGTTTCCTGTTGGCGG	cccatgatcgtccgatctgg	CTGTAGGTGTCCTCGCCTCTC
CGCACTGAACCAGACTACCTG	cccatgatcgtccgatctggAcccatgatcgtccgatctgg	AAAATGTGCGAAAACTAAATTCAGGCCAGTGGGGC	cccatgatcgtccgatctgg	CTGTAGGTGTCCTCGCCTCTC
CGCACTGAACCAGACTACCTG	cccatgatcgtccgatctggAcccatgatcgtccgatctgg	CCTCGATACTGAGCACCACCCACAGTACGCATTTT	cccatgatcgtccgatctgg	CTGTAGGTGTCCTCGCCTCTC
CGCACTGAACCAGACTACCTG	cccatgatcgtccgatctggAcccatgatcgtccgatctgg	TCCGACTTTTCCCCGAAACCCAAGCACAGCCTCATT	cccatgatcgtccgatctgg	CTGTAGGTGTCCTCGCCTCTC
CGCACTGAACCAGACTACCTG	cccatgatcgtccgatctggAcccatgatcgtccgatctgg	TGTCTAACAAGAGAGGCACTAGCGCGAAGTTGGGC	cccatgatcgtccgatctgg	CTGTAGGTGTCCTCGCCTCTC
CGCACTGAACCAGACTACCTG	cccatgatcgtccgatctggAcccatgatcgtccgatctgg	AAAACAAAGTTCGCGAATAAACTGCCAGCAAACACTTCA	cccatgatcgtccgatctgg	CTGTAGGTGTCCTCGCCTCTC
CGCACTGAACCAGACTACCTG	cccatgatcgtccgatctggAcccatgatcgtccgatctgg	AATAATTGTTATGAAGGCTGCCTGCGCCTTTGCTG	cccatgatcgtccgatctgg	CTGTAGGTGTCCTCGCCTCTC
CGCACTGAACCAGACTACCTG	cccatgatcgtccgatctggAcccatgatcgtccgatctgg	TGGCTCAAAAGTATGCTATGAAAATGTGATATGGACTGGCA	cccatgatcgtccgatctgg	CTGTAGGTGTCCTCGCCTCTC
CGCACTGAACCAGACTACCTG	cccatgatcgtccgatctggAcccatgatcgtccgatctgg	AAAACGAACTTCCACTTGGCGTGGGATGGAAAACA	cccatgatcgtccgatctgg	CTGTAGGTGTCCTCGCCTCTC
CGCACTGAACCAGACTACCTG	cccatgatcgtccgatctggAcccatgatcgtccgatctgg	TCATCGCAGCAGGAGGCAATTTTAATGTTTTCCACC	cccatgatcgtccgatctgg	CTGTAGGTGTCCTCGCCTCTC
CGCACTGAACCAGACTACCTG	cccatgatcgtccgatctggAcccatgatcgtccgatctgg	AAATCATTTGAGCCATTGTAAGCCAGAGCATTTAACACTGC	cccatgatcgtccgatctgg	CTGTAGGTGTCCTCGCCTCTC
CGCACTGAACCAGACTACCTG	cccatgatcgtccgatctggAcccatgatcgtccgatctgg	TTTTCCGCTGAACAGCAGGGAAGTTGCGAAAGGGT	cccatgatcgtccgatctgg	CTGTAGGTGTCCTCGCCTCTC
CGCACTGAACCAGACTACCTG	cccatgatcgtccgatctggAcccatgatcgtccgatctgg	TTTCATTTCCGTGTCGCGCTATTAAAGCCTGGATAATG	cccatgatcgtccgatctgg	CTGTAGGTGTCCTCGCCTCTC
CGCACTGAACCAGACTACCTG	cccatgatcgtccgatctggAcccatgatcgtccgatctgg	AAACGACAGGCAGGCAGGATAAATATAAAGCTATTCCAGT	cccatgatcgtccgatctgg	CTGTAGGTGTCCTCGCCTCTC
CGCACTGAACCAGACTACCTG	cccatgatcgtccgatctggAcccatgatcgtccgatctgg	TGAGAATACTCCGCCACCATATGGATAACTTCCCATTAAGA	cccatgatcgtccgatctgg	CTGTAGGTGTCCTCGCCTCTC
CGCACTGAACCAGACTACCTG	cccatgatcgtccgatctggAcccatgatcgtccgatctgg	CCCACCAAGGGCATTGTCCACCAACGTGACTGTTG	cccatgatcgtccgatctgg	CTGTAGGTGTCCTCGCCTCTC
CGCACTGAACCAGACTACCTG	cccatgatcgtccgatctggAcccatgatcgtccgatctgg	GCTTTCCCTCGTTCCCTCCGATTTCCCGGCACTTA	cccatgatcgtccgatctgg	CTGTAGGTGTCCTCGCCTCTC
CGCACTGAACCAGACTACCTG	cccatgatcgtccgatctggAcccatgatcgtccgatctgg	AAAATCGGGGAAAACTTTCGGTGGCTCCATTCGGT	cccatgatcgtccgatctgg	CTGTAGGTGTCCTCGCCTCTC
CGCACTGAACCAGACTACCTG	cccatgatcgtccgatctggAcccatgatcgtccgatctgg	TTTTCTTGGCCCGCTTGTTGCAGTTTTCTGGCTCA	cccatgatcgtccgatctgg	CTGTAGGTGTCCTCGCCTCTC
CGCACTGAACCAGACTACCTG	cccatgatcgtccgatctggAcccatgatcgtccgatctgg	CTTTCCACTTGCAGGCGTCCCTTGGTGCGGCATAAATTAT	cccatgatcgtccgatctgg	CTGTAGGTGTCCTCGCCTCTC
CGCACTGAACCAGACTACCTG	cccatgatcgtccgatctggAcccatgatcgtccgatctgg	GAAAGCCAGAACAATGGACGACGAGGGCGAAGTCG	cccatgatcgtccgatctgg	CTGTAGGTGTCCTCGCCTCTC
CGCACTGAACCAGACTACCTG	cccatgatcgtccgatctggAcccatgatcgtccgatctgg	TTTTGGAACGTGCTTTTCTTATTGAAAAGCGACCAGAAGT	cccatgatcgtccgatctgg	CTGTAGGTGTCCTCGCCTCTC
CGCACTGAACCAGACTACCTG	cccatgatcgtccgatctggAcccatgatcgtccgatctgg	CGTCGCATTTCCGAAGGAGTGTGGCCCCAAATTAA	cccatgatcgtccgatctgg	CTGTAGGTGTCCTCGCCTCTC
CGCACTGAACCAGACTACCTG	cccatgatcgtccgatctggAcccatgatcgtccgatctgg	ATTAAAATTGTTCAAGTTTCGCTTCGCGTTTTCCGGTGG	cccatgatcgtccgatctgg	CTGTAGGTGTCCTCGCCTCTC
CGCACTGAACCAGACTACCTG	cccatgatcgtccgatctggAcccatgatcgtccgatctgg	TTCCTTACTATTTCTTTCAGTGTGTTTGTCGTTTCGACCGC	cccatgatcgtccgatctgg	CTGTAGGTGTCCTCGCCTCTC
CGCACTGAACCAGACTACCTG	cccatgatcgtccgatctggAcccatgatcgtccgatctgg	CAAGGACCTCTTTGCGAGCTGCCCATTATCATCCG	cccatgatcgtccgatctgg	CTGTAGGTGTCCTCGCCTCTC
CGCACTGAACCAGACTACCTG	cccatgatcgtccgatctggAcccatgatcgtccgatctgg	CCGGCGACTCCTATGTGTCGCACCGCATCTACAAG	cccatgatcgtccgatctgg	CTGTAGGTGTCCTCGCCTCTC
>>> barcode 3
CGCACTGAACCAGACTACCTG	aacgagacggtcaatcgcgcAaacgagacggtcaatcgcgc	GCCACTACATGGCCCTTTTCCTGCAGAAGGGACTC	aacgagacggtcaatcgcgc	CTGTAGGTGTCCTCGCCTCTC
CGCACTGAACCAGACTACCTG	aacgagacggtcaatcgcgcAaacgagacggtcaatcgcgc	ATGCAGTTCCAGTTCTCCTGCGGACTGCAGACGAT	aacgagacggtcaatcgcgc	CTGTAGGTGTCCTCGCCTCTC
CGCACTGAACCAGACTACCTG	aacgagacggtcaatcgcgcAaacgagacggtcaatcgcgc	GGTCAACACCGGCCACGAAATCACCATTCGAGCTG	aacgagacggtcaatcgcgc	CTGTAGGTGTCCTCGCCTCTC
CGCACTGAACCAGACTACCTG	aacgagacggtcaatcgcgcAaacgagacggtcaatcgcgc	AGTAAGTGAAAAGTGTCGACCGCGGAATGCAATTAC	aacgagacggtcaatcgcgc	CTGTAGGTGTCCTCGCCTCTC
CGCACTGAACCAGACTACCTG	aacgagacggtcaatcgcgcAaacgagacggtcaatcgcgc	GCGTGTACATGCACTGAGAGAAAAGCTGTGAACTATTCG	aacgagacggtcaatcgcgc	CTGTAGGTGTCCTCGCCTCTC
CGCACTGAACCAGACTACCTG	aacgagacggtcaatcgcgcAaacgagacggtcaatcgcgc	TCTTGATCCCTTTTCCTTGAGATTTGGAATCAACTTTGGGC	aacgagacggtcaatcgcgc	CTGTAGGTGTCCTCGCCTCTC
CGCACTGAACCAGACTACCTG	aacgagacggtcaatcgcgcAaacgagacggtcaatcgcgc	TTCAACAATCCCAACCTTTTGCTCAGTGCAGGTGC	aacgagacggtcaatcgcgc	CTGTAGGTGTCCTCGCCTCTC
CGCACTGAACCAGACTACCTG	aacgagacggtcaatcgcgcAaacgagacggtcaatcgcgc	CGGCAAGGTGGAGGTCAGCATATGGGTCAGTGTCA	aacgagacggtcaatcgcgc	CTGTAGGTGTCCTCGCCTCTC
CGCACTGAACCAGACTACCTG	aacgagacggtcaatcgcgcAaacgagacggtcaatcgcgc	GAGCAGGCGGTTGGGTCAGGACATTGGCCATTAAA	aacgagacggtcaatcgcgc	CTGTAGGTGTCCTCGCCTCTC
CGCACTGAACCAGACTACCTG	aacgagacggtcaatcgcgcAaacgagacggtcaatcgcgc	CCCCGTCGAATCCCATTTCATCCTCCGTTCGTCCG	aacgagacggtcaatcgcgc	CTGTAGGTGTCCTCGCCTCTC
CGCACTGAACCAGACTACCTG	aacgagacggtcaatcgcgcAaacgagacggtcaatcgcgc	TTTTAGATCCTCTTCTGCGCGAACCCTCCACTTCC	aacgagacggtcaatcgcgc	CTGTAGGTGTCCTCGCCTCTC
CGCACTGAACCAGACTACCTG	aacgagacggtcaatcgcgcAaacgagacggtcaatcgcgc	GCCCCATTTCCGCTCGGCCATTTGCTCGAACATTA	aacgagacggtcaatcgcgc	CTGTAGGTGTCCTCGCCTCTC
CGCACTGAACCAGACTACCTG	aacgagacggtcaatcgcgcAaacgagacggtcaatcgcgc	CTGCGGGGCTTCCACTTCTGCCATCCATGCGTAATTA	aacgagacggtcaatcgcgc	CTGTAGGTGTCCTCGCCTCTC
CGCACTGAACCAGACTACCTG	aacgagacggtcaatcgcgcAaacgagacggtcaatcgcgc	AAAATTTAATTTGCCGCATTTGCTAACGGGATGAGCG	aacgagacggtcaatcgcgc	CTGTAGGTGTCCTCGCCTCTC
CGCACTGAACCAGACTACCTG	aacgagacggtcaatcgcgcAaacgagacggtcaatcgcgc	ACTCGTGCGTAATTAATCGTTAAACTAACATTTCCTGGCCA	aacgagacggtcaatcgcgc	CTGTAGGTGTCCTCGCCTCTC
CGCACTGAACCAGACTACCTG	aacgagacggtcaatcgcgcAaacgagacggtcaatcgcgc	AGTTATTCAAATGTTTCCACTATCGCAGCGCATTACATTCG	aacgagacggtcaatcgcgc	CTGTAGGTGTCCTCGCCTCTC
CGCACTGAACCAGACTACCTG	aacgagacggtcaatcgcgcAaacgagacggtcaatcgcgc	TTCGGCTCGCATTAGTTGTAATTTAGAGAGCATTTTGAGCG	aacgagacggtcaatcgcgc	CTGTAGGTGTCCTCGCCTCTC
CGCACTGAACCAGACTACCTG	aacgagacggtcaatcgcgcAaacgagacggtcaatcgcgc	ATGATTGCAAAGCAACAATTCTATTCCAAGTCCTTGGAAGC	aacgagacggtcaatcgcgc	CTGTAGGTGTCCTCGCCTCTC
CGCACTGAACCAGACTACCTG	aacgagacggtcaatcgcgcAaacgagacggtcaatcgcgc	AAAATCAATCAATCCTTGCTTTCGACCTGTTGACTTTGTGT	aacgagacggtcaatcgcgc	CTGTAGGTGTCCTCGCCTCTC
CGCACTGAACCAGACTACCTG	aacgagacggtcaatcgcgcAaacgagacggtcaatcgcgc	AAAAGTGCTGCAATATTCAAATGACCGCCACTTAGAGTC	aacgagacggtcaatcgcgc	CTGTAGGTGTCCTCGCCTCTC
CGCACTGAACCAGACTACCTG	aacgagacggtcaatcgcgcAaacgagacggtcaatcgcgc	GTCATTGGAATAGGAGCCATAATCACTCAATTGTCCATCGT	aacgagacggtcaatcgcgc	CTGTAGGTGTCCTCGCCTCTC
CGCACTGAACCAGACTACCTG	aacgagacggtcaatcgcgcAaacgagacggtcaatcgcgc	AAAATGGCCATCAAATTGATGGGCATTGAACGCAT	aacgagacggtcaatcgcgc	CTGTAGGTGTCCTCGCCTCTC
CGCACTGAACCAGACTACCTG	aacgagacggtcaatcgcgcAaacgagacggtcaatcgcgc	TGGAAAATCACCAAGTAATCGCTTTTGGCGAATACAACTTT	aacgagacggtcaatcgcgc	CTGTAGGTGTCCTCGCCTCTC
CGCACTGAACCAGACTACCTG	aacgagacggtcaatcgcgcAaacgagacggtcaatcgcgc	GCCGAAGGCCAAAGTCAAATCTGGGAATACGCAAC	aacgagacggtcaatcgcgc	CTGTAGGTGTCCTCGCCTCTC
CGCACTGAACCAGACTACCTG	aacgagacggtcaatcgcgcAaacgagacggtcaatcgcgc	TCCCGGGGCGAATCAAGGATAGATGAATCGCTGGC	aacgagacggtcaatcgcgc	CTGTAGGTGTCCTCGCCTCTC
CGCACTGAACCAGACTACCTG	aacgagacggtcaatcgcgcAaacgagacggtcaatcgcgc	AAATATATAACCGAATGTAGGACAACGAGTGAGCGAGACGG	aacgagacggtcaatcgcgc	CTGTAGGTGTCCTCGCCTCTC
CGCACTGAACCAGACTACCTG	aacgagacggtcaatcgcgcAaacgagacggtcaatcgcgc	GGGGACACTTTCACATTTTACGACTATCGAATCGACCA	aacgagacggtcaatcgcgc	CTGTAGGTGTCCTCGCCTCTC
CGCACTGAACCAGACTACCTG	aacgagacggtcaatcgcgcAaacgagacggtcaatcgcgc	CCCGGGCGATCCAATGTCCGATGTTAAGGACCCTA	aacgagacggtcaatcgcgc	CTGTAGGTGTCCTCGCCTCTC
CGCACTGAACCAGACTACCTG	aacgagacggtcaatcgcgcAaacgagacggtcaatcgcgc	AAGCAAGTTTCACATCCTCCGAGAAATTGGGATATAGTTGT	aacgagacggtcaatcgcgc	CTGTAGGTGTCCTCGCCTCTC
CGCACTGAACCAGACTACCTG	aacgagacggtcaatcgcgcAaacgagacggtcaatcgcgc	TGCTGCTATATTATATTACTTTCGTTGCTCCGCTTTCTGCG	aacgagacggtcaatcgcgc	CTGTAGGTGTCCTCGCCTCTC
CGCACTGAACCAGACTACCTG	aacgagacggtcaatcgcgcAaacgagacggtcaatcgcgc	TTTTGTGTTTTGGTCTGGCGAGTGGATTTACGAGC	aacgagacggtcaatcgcgc	CTGTAGGTGTCCTCGCCTCTC
CGCACTGAACCAGACTACCTG	aacgagacggtcaatcgcgcAaacgagacggtcaatcgcgc	TTTTATTTGCCTTGCGTGCTTAATCGCCCGAGCAG	aacgagacggtcaatcgcgc	CTGTAGGTGTCCTCGCCTCTC
CGCACTGAACCAGACTACCTG	aacgagacggtcaatcgcgcAaacgagacggtcaatcgcgc	CTTTTCGCCCAGGGCAGCTCGATGACGATGATGAG	aacgagacggtcaatcgcgc	CTGTAGGTGTCCTCGCCTCTC
CGCACTGAACCAGACTACCTG	aacgagacggtcaatcgcgcAaacgagacggtcaatcgcgc	GACGAGAATGTCGGGCCTTCGATGAACTATAGTTTCC	aacgagacggtcaatcgcgc	CTGTAGGTGTCCTCGCCTCTC
CGCACTGAACCAGACTACCTG	aacgagacggtcaatcgcgcAaacgagacggtcaatcgcgc	CCAGCGGGAGTGGGCTCCACTCTCTAATGAGCCTAAT	aacgagacggtcaatcgcgc	CTGTAGGTGTCCTCGCCTCTC
CGCACTGAACCAGACTACCTG	aacgagacggtcaatcgcgcAaacgagacggtcaatcgcgc	GCCCGGCACAATTGACATTTTACTTAAGGACCTACATC	aacgagacggtcaatcgcgc	CTGTAGGTGTCCTCGCCTCTC
CGCACTGAACCAGACTACCTG	aacgagacggtcaatcgcgcAaacgagacggtcaatcgcgc	GAACTGGTGCTGCGCACAATTAGTGTAATTAGAAAGCA	aacgagacggtcaatcgcgc	CTGTAGGTGTCCTCGCCTCTC
CGCACTGAACCAGACTACCTG	aacgagacggtcaatcgcgcAaacgagacggtcaatcgcgc	ATAATACTTAGCATTAGTCGAGCCTAATTGCGGCCACA	aacgagacggtcaatcgcgc	CTGTAGGTGTCCTCGCCTCTC
CGCACTGAACCAGACTACCTG	aacgagacggtcaatcgcgcAaacgagacggtcaatcgcgc	TTTCTTTCCGCTCTCGTCGGGAATTTCGTTTTAATTATTGC	aacgagacggtcaatcgcgc	CTGTAGGTGTCCTCGCCTCTC
CGCACTGAACCAGACTACCTG	aacgagacggtcaatcgcgcAaacgagacggtcaatcgcgc	ATTGCCGACTTAAGTTCATTAATTAGGATCGCTGGAATGGA	aacgagacggtcaatcgcgc	CTGTAGGTGTCCTCGCCTCTC
CGCACTGAACCAGACTACCTG	aacgagacggtcaatcgcgcAaacgagacggtcaatcgcgc	TTTTCTTCGCAGCTTCCGCAGCTAAGAACTTTTCA	aacgagacggtcaatcgcgc	CTGTAGGTGTCCTCGCCTCTC
CGCACTGAACCAGACTACCTG	aacgagacggtcaatcgcgcAaacgagacggtcaatcgcgc	AAATTATATTCAAGGATTTTCCACCCACTCACACCCGACA	aacgagacggtcaatcgcgc	CTGTAGGTGTCCTCGCCTCTC
CGCACTGAACCAGACTACCTG	aacgagacggtcaatcgcgcAaacgagacggtcaatcgcgc	TTGTTGCTCAGTCAAGTGCAGCTAATTGAACTTTAAACAGC	aacgagacggtcaatcgcgc	CTGTAGGTGTCCTCGCCTCTC
CGCACTGAACCAGACTACCTG	aacgagacggtcaatcgcgcAaacgagacggtcaatcgcgc	AATGGGCTTCGGAACTTCTGAAATGGTTGAAATATAGGTGG	aacgagacggtcaatcgcgc	CTGTAGGTGTCCTCGCCTCTC
CGCACTGAACCAGACTACCTG	aacgagacggtcaatcgcgcAaacgagacggtcaatcgcgc	ACAATAAAATATATGTCCTTCTGCAGGCATTTGCTGCACTG	aacgagacggtcaatcgcgc	CTGTAGGTGTCCTCGCCTCTC
CGCACTGAACCAGACTACCTG	aacgagacggtcaatcgcgcAaacgagacggtcaatcgcgc	TCAAATGCAATAAACGCGAAGATATGAATCCCAGTTCGTCC	aacgagacggtcaatcgcgc	CTGTAGGTGTCCTCGCCTCTC
CGCACTGAACCAGACTACCTG	aacgagacggtcaatcgcgcAaacgagacggtcaatcgcgc	GGGGCACTCCCACCTTCCTCCGCCAAGGAATAAAAT	aacgagacggtcaatcgcgc	CTGTAGGTGTCCTCGCCTCTC
CGCACTGAACCAGACTACCTG	aacgagacggtcaatcgcgcAaacgagacggtcaatcgcgc	CTGAAATACTGCGGATGAGGCCTCACAACAAAGCC	aacgagacggtcaatcgcgc	CTGTAGGTGTCCTCGCCTCTC
CGCACTGAACCAGACTACCTG	aacgagacggtcaatcgcgcAaacgagacggtcaatcgcgc	CATTCAAATAAAAGCAGGTGACATTCGACCAAGCGGG	aacgagacggtcaatcgcgc	CTGTAGGTGTCCTCGCCTCTC
CGCACTGAACCAGACTACCTG	aacgagacggtcaatcgcgcAaacgagacggtcaatcgcgc	AAAAGCACCAGTAACCCCATCCGATCCTTTGCCTC	aacgagacggtcaatcgcgc	CTGTAGGTGTCCTCGCCTCTC
>>> barcode 4
CGCACTGAACCAGACTACCTG	agtgaattgctgcgcatcggAagtgaattgctgcgcatcgg	AAAATTCCATACCATCGCTGGGCAGGCGAAACAAA	agtgaattgctgcgcatcgg	CTGTAGGTGTCCTCGCCTCTC
CGCACTGAACCAGACTACCTG	agtgaattgctgcgcatcggAagtgaattgctgcgcatcgg	AATTTGACAGTCGATTGACATTACAGGCAATTGCTGGG	agtgaattgctgcgcatcgg	CTGTAGGTGTCCTCGCCTCTC
CGCACTGAACCAGACTACCTG	agtgaattgctgcgcatcggAagtgaattgctgcgcatcgg	CAAACCACTGTAAATGAATATTTGGGTCCTGCGAAAGTTGC	agtgaattgctgcgcatcgg	CTGTAGGTGTCCTCGCCTCTC
CGCACTGAACCAGACTACCTG	agtgaattgctgcgcatcggAagtgaattgctgcgcatcgg	CTACGCTGAAAGGTCAACTGGCAAAAGGTAGGCCA	agtgaattgctgcgcatcgg	CTGTAGGTGTCCTCGCCTCTC
CGCACTGAACCAGACTACCTG	agtgaattgctgcgcatcggAagtgaattgctgcgcatcgg	GGATAACAGATTGCTGGCAGGACCCTACTTGGGTG	agtgaattgctgcgcatcgg	CTGTAGGTGTCCTCGCCTCTC
CGCACTGAACCAGACTACCTG	agtgaattgctgcgcatcggAagtgaattgctgcgcatcgg	GAATTTGCGGGTCAGGGCGGTGGATTGTGGTGTCATAA	agtgaattgctgcgcatcgg	CTGTAGGTGTCCTCGCCTCTC
CGCACTGAACCAGACTACCTG	agtgaattgctgcgcatcggAagtgaattgctgcgcatcgg	ATATTTTCACGCATCGGCATGTTGGGAATTTCTCCTT	agtgaattgctgcgcatcgg	CTGTAGGTGTCCTCGCCTCTC
CGCACTGAACCAGACTACCTG	agtgaattgctgcgcatcggAagtgaattgctgcgcatcgg	AAAAGTCGTCCCAAAAGCCGGGAATGCAGGGTGTG	agtgaattgctgcgcatcgg	CTGTAGGTGTCCTCGCCTCTC
CGCACTGAACCAGACTACCTG	agtgaattgctgcgcatcggAagtgaattgctgcgcatcgg	GCCTCCGCGCCAAAGGGAAAGTGCGGGGTATTAAATAT	agtgaattgctgcgcatcgg	CTGTAGGTGTCCTCGCCTCTC
CGCACTGAACCAGACTACCTG	agtgaattgctgcgcatcggAagtgaattgctgcgcatcgg	TTGATGCACTGCAGCACCATACGGTGCAAATAGAT	agtgaattgctgcgcatcgg	CTGTAGGTGTCCTCGCCTCTC
CGCACTGAACCAGACTACCTG	agtgaattgctgcgcatcggAagtgaattgctgcgcatcgg	AATGCCTCGAATGTCCCTTTTCCAGATTGGACTTCA	agtgaattgctgcgcatcgg	CTGTAGGTGTCCTCGCCTCTC
CGCACTGAACCAGACTACCTG	agtgaattgctgcgcatcggAagtgaattgctgcgcatcgg	CCGGAATTACACACACTGCAACGCCTCGTTGCTGG	agtgaattgctgcgcatcgg	CTGTAGGTGTCCTCGCCTCTC
CGCACTGAACCAGACTACCTG	agtgaattgctgcgcatcggAagtgaattgctgcgcatcgg	CTGATTATCGAACTGCCGCCGGCCCAAAGTGGAAG	agtgaattgctgcgcatcgg	CTGTAGGTGTCCTCGCCTCTC
CGCACTGAACCAGACTACCTG	agtgaattgctgcgcatcggAagtgaattgctgcgcatcgg	CGCTGCGCATCAATGGACAGGCTCGCGAGATTTTC	agtgaattgctgcgcatcgg	CTGTAGGTGTCCTCGCCTCTC
CGCACTGAACCAGACTACCTG	agtgaattgctgcgcatcggAagtgaattgctgcgcatcgg	ATAATAGGTCATATTTCTCTCAGTGCCCAAGATGCACACAC	agtgaattgctgcgcatcgg	CTGTAGGTGTCCTCGCCTCTC
CGCACTGAACCAGACTACCTG	agtgaattgctgcgcatcggAagtgaattgctgcgcatcgg	CCATCACCAATTTGCTCTTTGATCGCTGGACCACG	agtgaattgctgcgcatcgg	CTGTAGGTGTCCTCGCCTCTC
CGCACTGAACCAGACTACCTG	agtgaattgctgcgcatcggAagtgaattgctgcgcatcgg	GCTAATGAACAGCTCCCAGAAAATTACGACTTCTTTGGGG	agtgaattgctgcgcatcgg	CTGTAGGTGTCCTCGCCTCTC
CGCACTGAACCAGACTACCTG	agtgaattgctgcgcatcggAagtgaattgctgcgcatcgg	GGGGACATATATATCTGGGAAAGGCATATATCTCCGGCG	agtgaattgctgcgcatcgg	CTGTAGGTGTCCTCGCCTCTC
CGCACTGAACCAGACTACCTG	agtgaattgctgcgcatcggAagtgaattgctgcgcatcgg	GGGGTTTCTCTTAAATGTTAATGCCGCTTACACTCTTCCA	agtgaattgctgcgcatcgg	CTGTAGGTGTCCTCGCCTCTC
CGCACTGAACCAGACTACCTG	agtgaattgctgcgcatcggAagtgaattgctgcgcatcgg	GCGAAAGAAAGAAAAGCCAAAGGCGAGTAAGGGCG	agtgaattgctgcgcatcgg	CTGTAGGTGTCCTCGCCTCTC
CGCACTGAACCAGACTACCTG	agtgaattgctgcgcatcggAagtgaattgctgcgcatcgg	GGAATAAAATGGAACCATCAAAATGCCGCCACACAAAG	agtgaattgctgcgcatcgg	CTGTAGGTGTCCTCGCCTCTC
CGCACTGAACCAGACTACCTG	agtgaattgctgcgcatcggAagtgaattgctgcgcatcgg	TTGCAGGTGGCGAAAGCCCTGAAGGAGTTGCAGTTAT	agtgaattgctgcgcatcgg	CTGTAGGTGTCCTCGCCTCTC
CGCACTGAACCAGACTACCTG	agtgaattgctgcgcatcggAagtgaattgctgcgcatcgg	AAAATTAACTCTGCTTACGTGCGGAGATAAACGCGG	agtgaattgctgcgcatcgg	CTGTAGGTGTCCTCGCCTCTC
CGCACTGAACCAGACTACCTG	agtgaattgctgcgcatcggAagtgaattgctgcgcatcgg	AAATGGGCGAAGGTGGCACATATGGAATATATGGC	agtgaattgctgcgcatcgg	CTGTAGGTGTCCTCGCCTCTC
CGCACTGAACCAGACTACCTG	agtgaattgctgcgcatcggAagtgaattgctgcgcatcgg	ACCATATATAACAAATGGAATCGCCTGTGTCCAATGGGA	agtgaattgctgcgcatcgg	CTGTAGGTGTCCTCGCCTCTC
CGCACTGAACCAGACTACCTG	agtgaattgctgcgcatcggAagtgaattgctgcgcatcgg	GTGGCGAAAATAACCAAAAGTGCAAGTGGGACATAAAGT	agtgaattgctgcgcatcgg	CTGTAGGTGTCCTCGCCTCTC
CGCACTGAACCAGACTACCTG	agtgaattgctgcgcatcggAagtgaattgctgcgcatcgg	ACTAAACTTCAAGTGGTTGTTTTAAGCGCTTGTCATTCCAC	agtgaattgctgcgcatcgg	CTGTAGGTGTCCTCGCCTCTC
CGCACTGAACCAGACTACCTG	agtgaattgctgcgcatcggAagtgaattgctgcgcatcgg	TTAAATGCACAAGAGTTCTTGACGAATTCCATGCTAGACCT	agtgaattgctgcgcatcgg	CTGTAGGTGTCCTCGCCTCTC
CGCACTGAACCAGACTACCTG	agtgaattgctgcgcatcggAagtgaattgctgcgcatcgg	ATATTATGGCCTCTTACCAAGTTTGCCACTGAAAATGCAGC	agtgaattgctgcgcatcgg	CTGTAGGTGTCCTCGCCTCTC
CGCACTGAACCAGACTACCTG	agtgaattgctgcgcatcggAagtgaattgctgcgcatcgg	CAACCCGATGAAAAGGACATCTCAAAGGAGCTGGG	agtgaattgctgcgcatcgg	CTGTAGGTGTCCTCGCCTCTC
CGCACTGAACCAGACTACCTG	agtgaattgctgcgcatcggAagtgaattgctgcgcatcgg	CGATGATGGCAAGGTGGGATGAGGACAGCCTGTCA	agtgaattgctgcgcatcgg	CTGTAGGTGTCCTCGCCTCTC
CGCACTGAACCAGACTACCTG	agtgaattgctgcgcatcggAagtgaattgctgcgcatcgg	GCGAATGCGGAAGCCATTCGTCAGTGTGCTATGTT	agtgaattgctgcgcatcgg	CTGTAGGTGTCCTCGCCTCTC
CGCACTGAACCAGACTACCTG	agtgaattgctgcgcatcggAagtgaattgctgcgcatcgg	CATAAAAGCGCGAGTACAAACAGATGGCCCAAATGC	agtgaattgctgcgcatcgg	CTGTAGGTGTCCTCGCCTCTC
CGCACTGAACCAGACTACCTG	agtgaattgctgcgcatcggAagtgaattgctgcgcatcgg	GTGTCGAAAGCGCTGACAGCTGTGGGCTGTTTGTC	agtgaattgctgcgcatcgg	CTGTAGGTGTCCTCGCCTCTC
CGCACTGAACCAGACTACCTG	agtgaattgctgcgcatcggAagtgaattgctgcgcatcgg	CGCAAGGATGGCGAAAAGGACACTTCGTCCACGGTA	agtgaattgctgcgcatcgg	CTGTAGGTGTCCTCGCCTCTC
CGCACTGAACCAGACTACCTG	agtgaattgctgcgcatcggAagtgaattgctgcgcatcgg	TTGGCATGTTGAATTAGCCAAGCTCATGAAATTAGCTGC	agtgaattgctgcgcatcgg	CTGTAGGTGTCCTCGCCTCTC
CGCACTGAACCAGACTACCTG	agtgaattgctgcgcatcggAagtgaattgctgcgcatcgg	TTTTCTGTGTAGCGATGCCCTCGATGGCTTTGGCA	agtgaattgctgcgcatcgg	CTGTAGGTGTCCTCGCCTCTC
CGCACTGAACCAGACTACCTG	agtgaattgctgcgcatcggAagtgaattgctgcgcatcgg	TTACGGAATGCGGCTCATTGGCGTGTCTATCGAGT	agtgaattgctgcgcatcgg	CTGTAGGTGTCCTCGCCTCTC
CGCACTGAACCAGACTACCTG	agtgaattgctgcgcatcggAagtgaattgctgcgcatcgg	GCAATGGCGCCGCCTGCATAAAGATCGAGACCAAC	agtgaattgctgcgcatcgg	CTGTAGGTGTCCTCGCCTCTC
CGCACTGAACCAGACTACCTG	agtgaattgctgcgcatcggAagtgaattgctgcgcatcgg	GATCTGGACGAGAATGGCGAGAAGGCGGAGAAGTG	agtgaattgctgcgcatcgg	CTGTAGGTGTCCTCGCCTCTC
CGCACTGAACCAGACTACCTG	agtgaattgctgcgcatcggAagtgaattgctgcgcatcgg	GAGATATCCGTGTGCGAGGACAACCCGTGCCAGTA	agtgaattgctgcgcatcgg	CTGTAGGTGTCCTCGCCTCTC
CGCACTGAACCAGACTACCTG	agtgaattgctgcgcatcggAagtgaattgctgcgcatcgg	GTGGAACCTGCGTACAATTTCCGGGCAGCGGTTAC	agtgaattgctgcgcatcgg	CTGTAGGTGTCCTCGCCTCTC
CGCACTGAACCAGACTACCTG	agtgaattgctgcgcatcggAagtgaattgctgcgcatcgg	GCAAGCACGGCCACTATTGCGAGCACAGTGAGTAC	agtgaattgctgcgcatcgg	CTGTAGGTGTCCTCGCCTCTC
CGCACTGAACCAGACTACCTG	agtgaattgctgcgcatcggAagtgaattgctgcgcatcgg	TTTTAGATCTTGAAGTGGCCCTGCCATCCTTCTCC	agtgaattgctgcgcatcgg	CTGTAGGTGTCCTCGCCTCTC
CGCACTGAACCAGACTACCTG	agtgaattgctgcgcatcggAagtgaattgctgcgcatcgg	GGCAGCGTCAATGGACTCTCCTCGTTTGTGGCCTA	agtgaattgctgcgcatcgg	CTGTAGGTGTCCTCGCCTCTC
CGCACTGAACCAGACTACCTG	agtgaattgctgcgcatcggAagtgaattgctgcgcatcgg	GTGCCGATTCCCCTCGAGTATTCGCTCGAGCTGAG	agtgaattgctgcgcatcgg	CTGTAGGTGTCCTCGCCTCTC
CGCACTGAACCAGACTACCTG	agtgaattgctgcgcatcggAagtgaattgctgcgcatcgg	CTTCAAAATCCTGCCGCAGACCATGTCTCAGATTT	agtgaattgctgcgcatcgg	CTGTAGGTGTCCTCGCCTCTC
CGCACTGAACCAGACTACCTG	agtgaattgctgcgcatcggAagtgaattgctgcgcatcgg	GCCTTCTTCGGGCAGTCGGGTTATCACGACGAGAA	agtgaattgctgcgcatcgg	CTGTAGGTGTCCTCGCCTCTC
CGCACTGAACCAGACTACCTG	agtgaattgctgcgcatcggAagtgaattgctgcgcatcgg	GATCACCTGGCGGTGAGCTTCATCCAGGGCTACAT	agtgaattgctgcgcatcgg	CTGTAGGTGTCCTCGCCTCTC
CGCACTGAACCAGACTACCTG	agtgaattgctgcgcatcggAagtgaattgctgcgcatcgg	CGGGCCCCGTCGCATATTCACACAGAAACCCATTG	agtgaattgctgcgcatcgg	CTGTAGGTGTCCTCGCCTCTC
>>> barcode 5
CGCACTGAACCAGACTACCTG	aagttcaacgggaccgtggcAaagttcaacgggaccgtggc	GGCTGGATGCTCCCCGGGTTCCGTACGAGATTAAG	aagttcaacgggaccgtggc	CTGTAGGTGTCCTCGCCTCTC
CGCACTGAACCAGACTACCTG	aagttcaacgggaccgtggcAaagttcaacgggaccgtggc	GATTGGAAGACAGGCCTGGCTCTCGGTGGATGGAA	aagttcaacgggaccgtggc	CTGTAGGTGTCCTCGCCTCTC
CGCACTGAACCAGACTACCTG	aagttcaacgggaccgtggcAaagttcaacgggaccgtggc	AGTTCAATATTACGGGTCGATCGCCCGGAAGTGGC	aagttcaacgggaccgtggc	CTGTAGGTGTCCTCGCCTCTC
CGCACTGAACCAGACTACCTG	aagttcaacgggaccgtggcAaagttcaacgggaccgtggc	AGTCGGATGGATGTGTTGCCTATTCTGTATCTCGG	aagttcaacgggaccgtggc	CTGTAGGTGTCCTCGCCTCTC
CGCACTGAACCAGACTACCTG	aagttcaacgggaccgtggcAaagttcaacgggaccgtggc	CGGTCACGAGATAGCCAATTTCAATACGCTGCCAC	aagttcaacgggaccgtggc	CTGTAGGTGTCCTCGCCTCTC
CGCACTGAACCAGACTACCTG	aagttcaacgggaccgtggcAaagttcaacgggaccgtggc	ACGATTTGCCACTGCATTCGGGATTCCAGGGATGC	aagttcaacgggaccgtggc	CTGTAGGTGTCCTCGCCTCTC
CGCACTGAACCAGACTACCTG	aagttcaacgggaccgtggcAaagttcaacgggaccgtggc	ATATACGATGTACAGCTGAAGGCGGGACAGGTCAC	aagttcaacgggaccgtggc	CTGTAGGTGTCCTCGCCTCTC
CGCACTGAACCAGACTACCTG	aagttcaacgggaccgtggcAaagttcaacgggaccgtggc	GGGTCAATGTGGAACCAGGGAATGCCATCGCCATG	aagttcaacgggaccgtggc	CTGTAGGTGTCCTCGCCTCTC
CGCACTGAACCAGACTACCTG	aagttcaacgggaccgtggcAaagttcaacgggaccgtggc	CCTGCAGCATGGAGCAACCTTTACGTGAGCGCATC	aagttcaacgggaccgtggc	CTGTAGGTGTCCTCGCCTCTC
CGCACTGAACCAGACTACCTG	aagttcaacgggaccgtggcAaagttcaacgggaccgtggc	ATAATTCGCTATTTCTCCACTTCTTAGTTGCATCTGCCAGG	aagttcaacgggaccgtggc	CTGTAGGTGTCCTCGCCTCTC
CGCACTGAACCAGACTACCTG	aagttcaacgggaccgtggcAaagttcaacgggaccgtggc	CCCAGCCCACGAATCCCTGTGACTCCTTCAACAAC	aagttcaacgggaccgtggc	CTGTAGGTGTCCTCGCCTCTC
CGCACTGAACCAGACTACCTG	aagttcaacgggaccgtggcAaagttcaacgggaccgtggc	CTGTGTGCCGCTGGTCAATGGCTACGAATGCGATT	aagttcaacgggaccgtggc	CTGTAGGTGTCCTCGCCTCTC
CGCACTGAACCAGACTACCTG	aagttcaacgggaccgtggcAaagttcaacgggaccgtggc	TACAACTTCACTGCCCTTCAATCCTTAGTAATTCGATCCCT	aagttcaacgggaccgtggc	CTGTAGGTGTCCTCGCCTCTC
CGCACTGAACCAGACTACCTG	aagttcaacgggaccgtggcAaagttcaacgggaccgtggc	GAGCGACGTATCCCTGACTGGCAGACGATCCTATC	aagttcaacgggaccgtggc	CTGTAGGTGTCCTCGCCTCTC
CGCACTGAACCAGACTACCTG	aagttcaacgggaccgtggcAaagttcaacgggaccgtggc	CGGTTCGCTGGCCATATCTATACGATGGCGGGGAT	aagttcaacgggaccgtggc	CTGTAGGTGTCCTCGCCTCTC
CGCACTGAACCAGACTACCTG	aagttcaacgggaccgtggcAaagttcaacgggaccgtggc	CGCTAAGCGCTCCCAAATGGTCAGCTACCGGAACTT	aagttcaacgggaccgtggc	CTGTAGGTGTCCTCGCCTCTC
CGCACTGAACCAGACTACCTG	aagttcaacgggaccgtggcAaagttcaacgggaccgtggc	CCCATTACCACGCCCAGCAGCCACTTTGTGATGAA	aagttcaacgggaccgtggc	CTGTAGGTGTCCTCGCCTCTC
CGCACTGAACCAGACTACCTG	aagttcaacgggaccgtggcAaagttcaacgggaccgtggc	ACTGCTGAATGAGGTGGAGAAGCAGCGCAGCTTCT	aagttcaacgggaccgtggc	CTGTAGGTGTCCTCGCCTCTC
CGCACTGAACCAGACTACCTG	aagttcaacgggaccgtggcAaagttcaacgggaccgtggc	CGCCAGTTCCCCTGATGGGATCGAAGTCCTTCGAG	aagttcaacgggaccgtggc	CTGTAGGTGTCCTCGCCTCTC
CGCACTGAACCAGACTACCTG	aagttcaacgggaccgtggcAaagttcaacgggaccgtggc	GAGCACCATCGAGTGCAGTTCTTCTTCATCGAGTT	aagttcaacgggaccgtggc	CTGTAGGTGTCCTCGCCTCTC
CGCACTGAACCAGACTACCTG	aagttcaacgggaccgtggcAaagttcaacgggaccgtggc	GCCCGCTCTCGGAAAGAGGCCTCCTTCTGTACTTC	aagttcaacgggaccgtggc	CTGTAGGTGTCCTCGCCTCTC
CGCACTGAACCAGACTACCTG	aagttcaacgggaccgtggcAaagttcaacgggaccgtggc	GGTACCCTGAACAACAATCAGGACAAGAAGATAGGATTCG	aagttcaacgggaccgtggc	CTGTAGGTGTCCTCGCCTCTC
CGCACTGAACCAGACTACCTG	aagttcaacgggaccgtggcAaagttcaacgggaccgtggc	GAGTTCCGGATTTCCGGGCCCAGCAATCATGTCAC	aagttcaacgggaccgtggc	CTGTAGGTGTCCTCGCCTCTC
CGCACTGAACCAGACTACCTG	aagttcaacgggaccgtggcAaagttcaacgggaccgtggc	CATGTTGGCCATCGGCGAGTGGCACAAGATCAAGA	aagttcaacgggaccgtggc	CTGTAGGTGTCCTCGCCTCTC
CGCACTGAACCAGACTACCTG	aagttcaacgggaccgtggcAaagttcaacgggaccgtggc	GGTGCTCGTCGAGCCCGACTCACTGCTCTACATTG	aagttcaacgggaccgtggc	CTGTAGGTGTCCTCGCCTCTC
CGCACTGAACCAGACTACCTG	aagttcaacgggaccgtggcAaagttcaacgggaccgtggc	CACAACGCCATCTCCGGTTTCCCGATTCCGTTCAG	aagttcaacgggaccgtggc	CTGTAGGTGTCCTCGCCTCTC
CGCACTGAACCAGACTACCTG	aagttcaacgggaccgtggcAaagttcaacgggaccgtggc	GGGTCTGGTGGTCAGTGGAACTCGCATTGTGCTCAA	aagttcaacgggaccgtggc	CTGTAGGTGTCCTCGCCTCTC
CGCACTGAACCAGACTACCTG	aagttcaacgggaccgtggcAaagttcaacgggaccgtggc	CGAAACCAACATTGTGGGTGCGTACTGTTGATGAT	aagttcaacgggaccgtggc	CTGTAGGTGTCCTCGCCTCTC
CGCACTGAACCAGACTACCTG	aagttcaacgggaccgtggcAaagttcaacgggaccgtggc	TAACTAAATGATTCGTCTAACCCCATTAGAATCGCGCAACA	aagttcaacgggaccgtggc	CTGTAGGTGTCCTCGCCTCTC
CGCACTGAACCAGACTACCTG	aagttcaacgggaccgtggcAaagttcaacgggaccgtggc	CCGCATTGCATCTGTCCGGAGTACGCGAAAGGAGA	aagttcaacgggaccgtggc	CTGTAGGTGTCCTCGCCTCTC
CGCACTGAACCAGACTACCTG	aagttcaacgggaccgtggcAaagttcaacgggaccgtggc	TCGATGCGAGTACTCGGAGACCTGCAAGCTCATTC	aagttcaacgggaccgtggc	CTGTAGGTGTCCTCGCCTCTC
CGCACTGAACCAGACTACCTG	aagttcaacgggaccgtggcAaagttcaacgggaccgtggc	AAAACAATGGAAGATGCCTGAGAAGTGGACGCTGC	aagttcaacgggaccgtggc	CTGTAGGTGTCCTCGCCTCTC
CGCACTGAACCAGACTACCTG	aagttcaacgggaccgtggcAaagttcaacgggaccgtggc	TCGTGTCCAAATGGATGGGGTGGCTTCTACTGCGA	aagttcaacgggaccgtggc	CTGTAGGTGTCCTCGCCTCTC
CGCACTGAACCAGACTACCTG	aagttcaacgggaccgtggcAaagttcaacgggaccgtggc	GATTGGTGAGTGGCCAAAAGTTCAATAACCACAAGCA	aagttcaacgggaccgtggc	CTGTAGGTGTCCTCGCCTCTC
CGCACTGAACCAGACTACCTG	aagttcaacgggaccgtggcAaagttcaacgggaccgtggc	ATGTGTCACGAGTAAAAGTTGGTTTTCGCAATTCCTACAGA	aagttcaacgggaccgtggc	CTGTAGGTGTCCTCGCCTCTC
CGCACTGAACCAGACTACCTG	aagttcaacgggaccgtggcAaagttcaacgggaccgtggc	TTATTATTTTCTGCGTTTTGATCTCAATTTGCGAGCGGTGT	aagttcaacgggaccgtggc	CTGTAGGTGTCCTCGCCTCTC
CGCACTGAACCAGACTACCTG	aagttcaacgggaccgtggcAaagttcaacgggaccgtggc	TTTTGGGCCAAACAAGTTTCGCAGCCGCCGAGTAG	aagttcaacgggaccgtggc	CTGTAGGTGTCCTCGCCTCTC
CGCACTGAACCAGACTACCTG	aagttcaacgggaccgtggcAaagttcaacgggaccgtggc	TTAGAGATTGACGGCAGCAGAAAATAACCATTAACAGCAGC	aagttcaacgggaccgtggc	CTGTAGGTGTCCTCGCCTCTC
CGCACTGAACCAGACTACCTG	aagttcaacgggaccgtggcAaagttcaacgggaccgtggc	ATTTGGATTCTGGATGGTTCAGTGCACAGCGGGGT	aagttcaacgggaccgtggc	CTGTAGGTGTCCTCGCCTCTC
CGCACTGAACCAGACTACCTG	aagttcaacgggaccgtggcAaagttcaacgggaccgtggc	AAAATTAGCGCTCTGTGATTCACAACGATGGCAATAAAGAG	aagttcaacgggaccgtggc	CTGTAGGTGTCCTCGCCTCTC
CGCACTGAACCAGACTACCTG	aagttcaacgggaccgtggcAaagttcaacgggaccgtggc	AATCAGAATGGGGATAGAGTTGGGGCATAATTAAGACTGGC	aagttcaacgggaccgtggc	CTGTAGGTGTCCTCGCCTCTC
CGCACTGAACCAGACTACCTG	aagttcaacgggaccgtggcAaagttcaacgggaccgtggc	TTAGCTCAAACAGAAAATACTCCTTGTAACTTTCAGCGCCA	aagttcaacgggaccgtggc	CTGTAGGTGTCCTCGCCTCTC
CGCACTGAACCAGACTACCTG	aagttcaacgggaccgtggcAaagttcaacgggaccgtggc	TAATGACACCAAGCGAAACATTAATCAACCATCTGCGAAAC	aagttcaacgggaccgtggc	CTGTAGGTGTCCTCGCCTCTC
CGCACTGAACCAGACTACCTG	aagttcaacgggaccgtggcAaagttcaacgggaccgtggc	ATCCATCGAATGTTTTATGTGGAGATTCATCCAGCTGTCTG	aagttcaacgggaccgtggc	CTGTAGGTGTCCTCGCCTCTC
CGCACTGAACCAGACTACCTG	aagttcaacgggaccgtggcAaagttcaacgggaccgtggc	AGCAAATTGTGAATTAACATGCCACACAAGCAAGTTGAAGT	aagttcaacgggaccgtggc	CTGTAGGTGTCCTCGCCTCTC
CGCACTGAACCAGACTACCTG	aagttcaacgggaccgtggcAaagttcaacgggaccgtggc	TGAAATTGAAGAAATGCAAGTCGGTGAAGGGAAAATGGAG	aagttcaacgggaccgtggc	CTGTAGGTGTCCTCGCCTCTC
CGCACTGAACCAGACTACCTG	aagttcaacgggaccgtggcAaagttcaacgggaccgtggc	GCCTGAGCTATATCCATGAAAATCAAGAACTCAGGGAAAGC	aagttcaacgggaccgtggc	CTGTAGGTGTCCTCGCCTCTC
CGCACTGAACCAGACTACCTG	aagttcaacgggaccgtggcAaagttcaacgggaccgtggc	TAACCGCGCGATAATAAAGATTAATGTGTGCTTCGAGTTCT	aagttcaacgggaccgtggc	CTGTAGGTGTCCTCGCCTCTC
CGCACTGAACCAGACTACCTG	aagttcaacgggaccgtggcAaagttcaacgggaccgtggc	AACTGGAAAGTGAGTGAAGTTGAAGAAAACGCTGACAAATG	aagttcaacgggaccgtggc	CTGTAGGTGTCCTCGCCTCTC
CGCACTGAACCAGACTACCTG	aagttcaacgggaccgtggcAaagttcaacgggaccgtggc	ATATACAACTCGTTGTGAGTTCTTTGGATTGGGCCAAAAGC	aagttcaacgggaccgtggc	CTGTAGGTGTCCTCGCCTCTC
>>> barcode 6
CGCACTGAACCAGACTACCTG	tctgtttgacgcgctggacgAtctgtttgacgcgctggacg	TTGTCAAAGAACAGGTACTTGGTAGTGCATTAGAAAACGGT	tctgtttgacgcgctggacg	CTGTAGGTGTCCTCGCCTCTC
CGCACTGAACCAGACTACCTG	tctgtttgacgcgctggacgAtctgtttgacgcgctggacg	TAAAGTGAAACAAAAGACGGCGACGAAGAGGAACAATG	tctgtttgacgcgctggacg	CTGTAGGTGTCCTCGCCTCTC
CGCACTGAACCAGACTACCTG	tctgtttgacgcgctggacgAtctgtttgacgcgctggacg	CAGCTGCAGCGGCAAGCTGATGCTGTAATTTAATT	tctgtttgacgcgctggacg	CTGTAGGTGTCCTCGCCTCTC
CGCACTGAACCAGACTACCTG	tctgtttgacgcgctggacgAtctgtttgacgcgctggacg	ATGTGCCGCATGCAATATGTTTAATGCAACGCCAT	tctgtttgacgcgctggacg	CTGTAGGTGTCCTCGCCTCTC
CGCACTGAACCAGACTACCTG	tctgtttgacgcgctggacgAtctgtttgacgcgctggacg	CTTCAACTTCCCCATTTCCCTCCCCGCGGCAGTATT	tctgtttgacgcgctggacg	CTGTAGGTGTCCTCGCCTCTC
CGCACTGAACCAGACTACCTG	tctgtttgacgcgctggacgAtctgtttgacgcgctggacg	GACGCCGAGCTTCCGTGGCAACAGTTACCTGATCT	tctgtttgacgcgctggacg	CTGTAGGTGTCCTCGCCTCTC
CGCACTGAACCAGACTACCTG	tctgtttgacgcgctggacgAtctgtttgacgcgctggacg	CCGCGAAGCCATCCAAGTCTCGCTGAACTTCTCCA	tctgtttgacgcgctggacg	CTGTAGGTGTCCTCGCCTCTC
CGCACTGAACCAGACTACCTG	tctgtttgacgcgctggacgAtctgtttgacgcgctggacg	GGCAGGCGCAAGAATTCGAGCAAGGAGCCAACAAT	tctgtttgacgcgctggacg	CTGTAGGTGTCCTCGCCTCTC
CGCACTGAACCAGACTACCTG	tctgtttgacgcgctggacgAtctgtttgacgcgctggacg	TATCAAACAGGTGTAGCTTGCAAAATCTTGCCCATTATGTG	tctgtttgacgcgctggacg	CTGTAGGTGTCCTCGCCTCTC
CGCACTGAACCAGACTACCTG	tctgtttgacgcgctggacgAtctgtttgacgcgctggacg	ACCACCGATCCGAAGACTTTTATTAGCGTATCTTGTTCAC	tctgtttgacgcgctggacg	CTGTAGGTGTCCTCGCCTCTC
CGCACTGAACCAGACTACCTG	tctgtttgacgcgctggacgAtctgtttgacgcgctggacg	TGCACAATTAAGAGACATTCAGTTCACTTTAGCTGGTTCGG	tctgtttgacgcgctggacg	CTGTAGGTGTCCTCGCCTCTC
CGCACTGAACCAGACTACCTG	tctgtttgacgcgctggacgAtctgtttgacgcgctggacg	TTGATTCGGTTCTTGAGAAGGGAAAACCCGGAGCA	tctgtttgacgcgctggacg	CTGTAGGTGTCCTCGCCTCTC
CGCACTGAACCAGACTACCTG	tctgtttgacgcgctggacgAtctgtttgacgcgctggacg	CAACGATCCAGGTCTCTTTGATACCATTTGGCCAAAG	tctgtttgacgcgctggacg	CTGTAGGTGTCCTCGCCTCTC
CGCACTGAACCAGACTACCTG	tctgtttgacgcgctggacgAtctgtttgacgcgctggacg	TTTTGATTCGCGATCCGAATAAACACTGATTTTAACTGGGC	tctgtttgacgcgctggacg	CTGTAGGTGTCCTCGCCTCTC
CGCACTGAACCAGACTACCTG	tctgtttgacgcgctggacgAtctgtttgacgcgctggacg	CCAACTCGTTTGCTTTGGGCGGCTGTTGGTTCGAT	tctgtttgacgcgctggacg	CTGTAGGTGTCCTCGCCTCTC
CGCACTGAACCAGACTACCTG	tctgtttgacgcgctggacgAtctgtttgacgcgctggacg	TTAAACATGAATCTATGCTGTTAAGCGGCAGCTAACAGACT	tctgtttgacgcgctggacg	CTGTAGGTGTCCTCGCCTCTC
CGCACTGAACCAGACTACCTG	tctgtttgacgcgctggacgAtctgtttgacgcgctggacg	GCTGTTAACTGCCACTTTTACACCTTGTCCAGCAC	tctgtttgacgcgctggacg	CTGTAGGTGTCCTCGCCTCTC
CGCACTGAACCAGACTACCTG	tctgtttgacgcgctggacgAtctgtttgacgcgctggacg	TCAAATTGACAAATGCTCTATTCTTTGCATCCCAAACAGGC	tctgtttgacgcgctggacg	CTGTAGGTGTCCTCGCCTCTC
CGCACTGAACCAGACTACCTG	tctgtttgacgcgctggacgAtctgtttgacgcgctggacg	GGCGCACAAAGGGTCGCTTCTTCGATCCCTTCAAG	tctgtttgacgcgctggacg	CTGTAGGTGTCCTCGCCTCTC
CGCACTGAACCAGACTACCTG	tctgtttgacgcgctggacgAtctgtttgacgcgctggacg	AGGATATCCAGTTCGGAGCCGAGCCCACAGCGATTA	tctgtttgacgcgctggacg	CTGTAGGTGTCCTCGCCTCTC
CGCACTGAACCAGACTACCTG	tctgtttgacgcgctggacgAtctgtttgacgcgctggacg	TCAGCGACTTCTCGACGTACCAGGGCGAGAACATT	tctgtttgacgcgctggacg	CTGTAGGTGTCCTCGCCTCTC
CGCACTGAACCAGACTACCTG	tctgtttgacgcgctggacgAtctgtttgacgcgctggacg	GATCCTGTGATCTGCACGGCGATGAGCCGCTTACT	tctgtttgacgcgctggacg	CTGTAGGTGTCCTCGCCTCTC
CGCACTGAACCAGACTACCTG	tctgtttgacgcgctggacgAtctgtttgacgcgctggacg	AGGAAACGAAATCAAAGGAAAGGACAAAGTCGGAGTAACA	tctgtttgacgcgctggacg	CTGTAGGTGTCCTCGCCTCTC
CGCACTGAACCAGACTACCTG	tctgtttgacgcgctggacgAtctgtttgacgcgctggacg	AGTCTATGGAACACTTTGATCGATCTGGACTTTCAGGACT	tctgtttgacgcgctggacg	CTGTAGGTGTCCTCGCCTCTC
CGCACTGAACCAGACTACCTG	tctgtttgacgcgctggacgAtctgtttgacgcgctggacg	TGTAAGCTAAGTGATAAGCGAGTTTATATGGAAAGCAGGCG	tctgtttgacgcgctggacg	CTGTAGGTGTCCTCGCCTCTC
CGCACTGAACCAGACTACCTG	tctgtttgacgcgctggacgAtctgtttgacgcgctggacg	AATGGGGAGCCTCCTTCGCCGGAATCAATATATAC	tctgtttgacgcgctggacg	CTGTAGGTGTCCTCGCCTCTC
CGCACTGAACCAGACTACCTG	tctgtttgacgcgctggacgAtctgtttgacgcgctggacg	TGGGCAAAGCTATCGATAGAAGATGACAGACGAATAAGACG	tctgtttgacgcgctggacg	CTGTAGGTGTCCTCGCCTCTC
CGCACTGAACCAGACTACCTG	tctgtttgacgcgctggacgAtctgtttgacgcgctggacg	TTGTTGATCCAGCCTTTTGTTATGCAATCGTTAGCATTTGT	tctgtttgacgcgctggacg	CTGTAGGTGTCCTCGCCTCTC
CGCACTGAACCAGACTACCTG	tctgtttgacgcgctggacgAtctgtttgacgcgctggacg	ACTTTCTAAACTAAGACTACAAAACTGCCCTCGCTTCTGTC	tctgtttgacgcgctggacg	CTGTAGGTGTCCTCGCCTCTC
CGCACTGAACCAGACTACCTG	tctgtttgacgcgctggacgAtctgtttgacgcgctggacg	TCCCTGTACGTTAAATAGCATAAACACTCCTGATTGAAGCC	tctgtttgacgcgctggacg	CTGTAGGTGTCCTCGCCTCTC
CGCACTGAACCAGACTACCTG	tctgtttgacgcgctggacgAtctgtttgacgcgctggacg	ATTCGAAGTCGACTAATCTAACAACAAATCAAGACGCGTGC	tctgtttgacgcgctggacg	CTGTAGGTGTCCTCGCCTCTC
CGCACTGAACCAGACTACCTG	tctgtttgacgcgctggacgAtctgtttgacgcgctggacg	ACTAAAATCTGCCTTATGTTTTCATGGGAGTCTTGGGAAGT	tctgtttgacgcgctggacg	CTGTAGGTGTCCTCGCCTCTC
CGCACTGAACCAGACTACCTG	tctgtttgacgcgctggacgAtctgtttgacgcgctggacg	GGTGATGCAACATATTTTCCAATGTCTTTCCGCCGC	tctgtttgacgcgctggacg	CTGTAGGTGTCCTCGCCTCTC
CGCACTGAACCAGACTACCTG	tctgtttgacgcgctggacgAtctgtttgacgcgctggacg	TGAAAACCCATAATACAAAAGCGATTGTGAGCTCATTGTCG	tctgtttgacgcgctggacg	CTGTAGGTGTCCTCGCCTCTC
CGCACTGAACCAGACTACCTG	tctgtttgacgcgctggacgAtctgtttgacgcgctggacg	TCGATTGTTGCTAGAATGTGGAAAATAGTTCAACGCAAGGC	tctgtttgacgcgctggacg	CTGTAGGTGTCCTCGCCTCTC
CGCACTGAACCAGACTACCTG	tctgtttgacgcgctggacgAtctgtttgacgcgctggacg	TAATTTATATAAATTGCAACTATCACACGTGTCCGCCGCGA	tctgtttgacgcgctggacg	CTGTAGGTGTCCTCGCCTCTC
CGCACTGAACCAGACTACCTG	tctgtttgacgcgctggacgAtctgtttgacgcgctggacg	TAGAGACACACACATTGCCACAAACCGAGGCGAGC	tctgtttgacgcgctggacg	CTGTAGGTGTCCTCGCCTCTC
CGCACTGAACCAGACTACCTG	tctgtttgacgcgctggacgAtctgtttgacgcgctggacg	GAGGATCTTCAGCCGCTGGCCTGAACATTTGCTCC	tctgtttgacgcgctggacg	CTGTAGGTGTCCTCGCCTCTC
CGCACTGAACCAGACTACCTG	tctgtttgacgcgctggacgAtctgtttgacgcgctggacg	TATTTGGAACGCTGCTGAGAACAACTGCAACTGGA	tctgtttgacgcgctggacg	CTGTAGGTGTCCTCGCCTCTC
CGCACTGAACCAGACTACCTG	tctgtttgacgcgctggacgAtctgtttgacgcgctggacg	ATCTGCCCCTTACTTAATGCTCAGAATCTTACACGACATG	tctgtttgacgcgctggacg	CTGTAGGTGTCCTCGCCTCTC
CGCACTGAACCAGACTACCTG	tctgtttgacgcgctggacgAtctgtttgacgcgctggacg	TCTTTACAAATATTCTTTGCTCGCTTAGTTGGTTTCGGGGT	tctgtttgacgcgctggacg	CTGTAGGTGTCCTCGCCTCTC
CGCACTGAACCAGACTACCTG	tctgtttgacgcgctggacgAtctgtttgacgcgctggacg	CTTTAATTGCAACTTTCGTTTATGTTGGGAATGGGAGCTCC	tctgtttgacgcgctggacg	CTGTAGGTGTCCTCGCCTCTC
CGCACTGAACCAGACTACCTG	tctgtttgacgcgctggacgAtctgtttgacgcgctggacg	ATCATTATTGGTTTCGTGGCTCTCAAATGAAATTCGTCCCC	tctgtttgacgcgctggacg	CTGTAGGTGTCCTCGCCTCTC
CGCACTGAACCAGACTACCTG	tctgtttgacgcgctggacgAtctgtttgacgcgctggacg	TGCGAGAGCCGGCTTTAGGTATTTCTTTCTGATTCT	tctgtttgacgcgctggacg	CTGTAGGTGTCCTCGCCTCTC
CGCACTGAACCAGACTACCTG	tctgtttgacgcgctggacgAtctgtttgacgcgctggacg	ATGCAACCGTATTTCCAACGCAATTAACTTACCTACGAAGG	tctgtttgacgcgctggacg	CTGTAGGTGTCCTCGCCTCTC
CGCACTGAACCAGACTACCTG	tctgtttgacgcgctggacgAtctgtttgacgcgctggacg	GACATCACTTGCAGCAGTTGTTCGTCGGTCGATTT	tctgtttgacgcgctggacg	CTGTAGGTGTCCTCGCCTCTC
CGCACTGAACCAGACTACCTG	tctgtttgacgcgctggacgAtctgtttgacgcgctggacg	GTTTCGGTTCCAGTCGGCCTTATGCTGGTTCCCTG	tctgtttgacgcgctggacg	CTGTAGGTGTCCTCGCCTCTC
CGCACTGAACCAGACTACCTG	tctgtttgacgcgctggacgAtctgtttgacgcgctggacg	ATTGTTGGCGCCATCGTTCTTAGGTAGTTTCTTGG	tctgtttgacgcgctggacg	CTGTAGGTGTCCTCGCCTCTC
CGCACTGAACCAGACTACCTG	tctgtttgacgcgctggacgAtctgtttgacgcgctggacg	CTGTGGTTGGGGTAGTGATTAGCAAAGTTTTCGAAGC	tctgtttgacgcgctggacg	CTGTAGGTGTCCTCGCCTCTC
CGCACTGAACCAGACTACCTG	tctgtttgacgcgctggacgAtctgtttgacgcgctggacg	GTTTACGACGGCTCCTTATAGCTTACCAATGGCCA	tctgtttgacgcgctggacg	CTGTAGGTGTCCTCGCCTCTC
>>> barcode 7
CGCACTGAACCAGACTACCTG	gcaagggacgctcgttacggAgcaagggacgctcgttacgg	AGAAGATGTCGTTCACATTCATGCCCGTCTTGGCG	gcaagggacgctcgttacgg	CTGTAGGTGTCCTCGCCTCTC
CGCACTGAACCAGACTACCTG	gcaagggacgctcgttacggAgcaagggacgctcgttacgg	GGTTTCCATGAACAGCAGCCCGTTCTCCTCGGCATA	gcaagggacgctcgttacgg	CTGTAGGTGTCCTCGCCTCTC
CGCACTGAACCAGACTACCTG	gcaagggacgctcgttacggAgcaagggacgctcgttacgg	TTGCTTCGCTTCATCGAACTCTACGACGCGAATGT	gcaagggacgctcgttacgg	CTGTAGGTGTCCTCGCCTCTC
CGCACTGAACCAGACTACCTG	gcaagggacgctcgttacggAgcaagggacgctcgttacgg	CTTGTTGCCGGCCAGCGCAATGACAATGTTTGGTG	gcaagggacgctcgttacgg	CTGTAGGTGTCCTCGCCTCTC
CGCACTGAACCAGACTACCTG	gcaagggacgctcgttacggAgcaagggacgctcgttacgg	ATATTAAAACACTCTGCACGATATTCAAGTTTCCCCGCTGA	gcaagggacgctcgttacgg	CTGTAGGTGTCCTCGCCTCTC
CGCACTGAACCAGACTACCTG	gcaagggacgctcgttacggAgcaagggacgctcgttacgg	CACTCACTTGTTTATGCAGTTCCTTGACCCAGGTC	gcaagggacgctcgttacgg	CTGTAGGTGTCCTCGCCTCTC
CGCACTGAACCAGACTACCTG	gcaagggacgctcgttacggAgcaagggacgctcgttacgg	TCGCACGCTGAAAACTGTCCTGATTCTGTATATCATAGACG	gcaagggacgctcgttacgg	CTGTAGGTGTCCTCGCCTCTC
CGCACTGAACCAGACTACCTG	gcaagggacgctcgttacggAgcaagggacgctcgttacgg	ACAATAGCGGCCTGCGCTCCTCGATAATACATGGG	gcaagggacgctcgttacgg	CTGTAGGTGTCCTCGCCTCTC
CGCACTGAACCAGACTACCTG	gcaagggacgctcgttacggAgcaagggacgctcgttacgg	AGTATGTCAGATGAAGCTTTCAGTTGGGTGATCTATCCAGC	gcaagggacgctcgttacgg	CTGTAGGTGTCCTCGCCTCTC
CGCACTGAACCAGACTACCTG	gcaagggacgctcgttacggAgcaagggacgctcgttacgg	CGACAGTGTCCTCTATGCAAATAGTCTGTGTCAGAAAGG	gcaagggacgctcgttacgg	CTGTAGGTGTCCTCGCCTCTC
CGCACTGAACCAGACTACCTG	gcaagggacgctcgttacggAgcaagggacgctcgttacgg	CCGCACCTATCGTGCTCTCCTGGTACTCGTGGAAC	gcaagggacgctcgttacgg	CTGTAGGTGTCCTCGCCTCTC
CGCACTGAACCAGACTACCTG	gcaagggacgctcgttacggAgcaagggacgctcgttacgg	CTCGCCGAGGAGCACCAACTTGAATTGGCAGCTTT	gcaagggacgctcgttacgg	CTGTAGGTGTCCTCGCCTCTC
CGCACTGAACCAGACTACCTG	gcaagggacgctcgttacggAgcaagggacgctcgttacgg	GTGGAGTGGTTGCCATGATCGGTTCGGGTTGGATC	gcaagggacgctcgttacgg	CTGTAGGTGTCCTCGCCTCTC
CGCACTGAACCAGACTACCTG	gcaagggacgctcgttacggAgcaagggacgctcgttacgg	GGATGCGAATGTGGATGCGCTCTTCCTCCTCTGAG	gcaagggacgctcgttacgg	CTGTAGGTGTCCTCGCCTCTC
CGCACTGAACCAGACTACCTG	gcaagggacgctcgttacggAgcaagggacgctcgttacgg	ATGGCAACTGATATTTGGTTCTACGGACGGTTACTGC	gcaagggacgctcgttacgg	CTGTAGGTGTCCTCGCCTCTC
CGCACTGAACCAGACTACCTG	gcaagggacgctcgttacggAgcaagggacgctcgttacgg	AACTCACTCCCTCTTCTGCTGAGTAAGTCTTTCTGC	gcaagggacgctcgttacgg	CTGTAGGTGTCCTCGCCTCTC
CGCACTGAACCAGACTACCTG	gcaagggacgctcgttacggAgcaagggacgctcgttacgg	TAAGATTGCTGCTGAGTGTGGATGCGGAATCTGCA	gcaagggacgctcgttacgg	CTGTAGGTGTCCTCGCCTCTC
CGCACTGAACCAGACTACCTG	gcaagggacgctcgttacggAgcaagggacgctcgttacgg	AAAACGAAATTGAGTGCTTCCAATTCTTCTGCCATAATGGT	gcaagggacgctcgttacgg	CTGTAGGTGTCCTCGCCTCTC
CGCACTGAACCAGACTACCTG	gcaagggacgctcgttacggAgcaagggacgctcgttacgg	TTTTAGGGCTTAAACTCAGTCCCCTTGAAAACATGCTGC	gcaagggacgctcgttacgg	CTGTAGGTGTCCTCGCCTCTC
CGCACTGAACCAGACTACCTG	gcaagggacgctcgttacggAgcaagggacgctcgttacgg	TATAAAACCCACATAAAACCATCAGATGATTGTGTGGCGCC	gcaagggacgctcgttacgg	CTGTAGGTGTCCTCGCCTCTC
CGCACTGAACCAGACTACCTG	gcaagggacgctcgttacggAgcaagggacgctcgttacgg	TTTGTTTGTTTAATGACGCCGTCGACAAGCCCAGT	gcaagggacgctcgttacgg	CTGTAGGTGTCCTCGCCTCTC
CGCACTGAACCAGACTACCTG	gcaagggacgctcgttacggAgcaagggacgctcgttacgg	AAGCCGACGTTTTCCATCAGTAAATGAAACAGAGGAAAAGG	gcaagggacgctcgttacgg	CTGTAGGTGTCCTCGCCTCTC
CGCACTGAACCAGACTACCTG	gcaagggacgctcgttacggAgcaagggacgctcgttacgg	AAGCTTGTGATAGGAAAATCAGTGAAAGCAATTGTTCCACG	gcaagggacgctcgttacgg	CTGTAGGTGTCCTCGCCTCTC
CGCACTGAACCAGACTACCTG	gcaagggacgctcgttacggAgcaagggacgctcgttacgg	TGAGTTGTGTTTAGAAAATTCCTTGCGTGACTGCTTCAAAC	gcaagggacgctcgttacgg	CTGTAGGTGTCCTCGCCTCTC
CGCACTGAACCAGACTACCTG	gcaagggacgctcgttacggAgcaagggacgctcgttacgg	AAAATACTTTGGCAAACACAAAGGGGAAACCTTATATGCGC	gcaagggacgctcgttacgg	CTGTAGGTGTCCTCGCCTCTC
CGCACTGAACCAGACTACCTG	gcaagggacgctcgttacggAgcaagggacgctcgttacgg	TTTTCCCTTTCTTCGTGGCAGATAAGGGGTTTACAAGT	gcaagggacgctcgttacgg	CTGTAGGTGTCCTCGCCTCTC
CGCACTGAACCAGACTACCTG	gcaagggacgctcgttacggAgcaagggacgctcgttacgg	AATCGAAACTACAACATTCTTATCGGTCCCTTGTGCGG	gcaagggacgctcgttacgg	CTGTAGGTGTCCTCGCCTCTC
CGCACTGAACCAGACTACCTG	gcaagggacgctcgttacggAgcaagggacgctcgttacgg	ATCGTAAAAGATATTTATTGCAGCTCCTCTAGGGGCTACCG	gcaagggacgctcgttacgg	CTGTAGGTGTCCTCGCCTCTC
CGCACTGAACCAGACTACCTG	gcaagggacgctcgttacggAgcaagggacgctcgttacgg	ATAATTCACACACTTTCTGGTGGAAAATATTTCGAGGGCGG	gcaagggacgctcgttacgg	CTGTAGGTGTCCTCGCCTCTC
CGCACTGAACCAGACTACCTG	gcaagggacgctcgttacggAgcaagggacgctcgttacgg	TAATAGTACATAACACAGAGGACGCCTCGCATTATTCAGCG	gcaagggacgctcgttacgg	CTGTAGGTGTCCTCGCCTCTC
CGCACTGAACCAGACTACCTG	gcaagggacgctcgttacggAgcaagggacgctcgttacgg	TTGTTATCAGTGCCACTTTTATGAATCATACGCCCCATTGG	gcaagggacgctcgttacgg	CTGTAGGTGTCCTCGCCTCTC
CGCACTGAACCAGACTACCTG	gcaagggacgctcgttacggAgcaagggacgctcgttacgg	CCACTACACTTTTACCGATGTCCCACAGATACGTTGA	gcaagggacgctcgttacgg	CTGTAGGTGTCCTCGCCTCTC
CGCACTGAACCAGACTACCTG	gcaagggacgctcgttacggAgcaagggacgctcgttacgg	TTTTATGACCGACGACGGGAATCTCAGAATTCCGA	gcaagggacgctcgttacgg	CTGTAGGTGTCCTCGCCTCTC
CGCACTGAACCAGACTACCTG	gcaagggacgctcgttacggAgcaagggacgctcgttacgg	ACACATTGAAGCCAGACTGTACAGTGGAGATAAATCTACGA	gcaagggacgctcgttacgg	CTGTAGGTGTCCTCGCCTCTC
CGCACTGAACCAGACTACCTG	gcaagggacgctcgttacggAgcaagggacgctcgttacgg	TCGGGGTATGGAATTCTACACGAGTCTTGTTTACTTTGTG	gcaagggacgctcgttacgg	CTGTAGGTGTCCTCGCCTCTC
CGCACTGAACCAGACTACCTG	gcaagggacgctcgttacggAgcaagggacgctcgttacgg	GAGAGAAGTGAGCGCAGAGCGAAGAGAATTCACAG	gcaagggacgctcgttacgg	CTGTAGGTGTCCTCGCCTCTC
CGCACTGAACCAGACTACCTG	gcaagggacgctcgttacggAgcaagggacgctcgttacgg	GCAAAATAAATTAACGGGGAGACGTGGAGAAAGTAAAAGCG	gcaagggacgctcgttacgg	CTGTAGGTGTCCTCGCCTCTC
CGCACTGAACCAGACTACCTG	gcaagggacgctcgttacggAgcaagggacgctcgttacgg	TGACAAACATGTACGCTGTGCGGCGTTATTAAATTAACA	gcaagggacgctcgttacgg	CTGTAGGTGTCCTCGCCTCTC
CGCACTGAACCAGACTACCTG	gcaagggacgctcgttacggAgcaagggacgctcgttacgg	AGGAATGAGGGAGAGAGCGAAATATGCAGGCCCTC	gcaagggacgctcgttacgg	CTGTAGGTGTCCTCGCCTCTC
CGCACTGAACCAGACTACCTG	gcaagggacgctcgttacggAgcaagggacgctcgttacgg	TTTTCCCGGAGACTTTGGAGCCAAGTGCACAGTCA	gcaagggacgctcgttacgg	CTGTAGGTGTCCTCGCCTCTC
CGCACTGAACCAGACTACCTG	gcaagggacgctcgttacggAgcaagggacgctcgttacgg	CACACACATACAGAAGCCGACAACTTGGTCTCTCT	gcaagggacgctcgttacgg	CTGTAGGTGTCCTCGCCTCTC
CGCACTGAACCAGACTACCTG	gcaagggacgctcgttacggAgcaagggacgctcgttacgg	TTTCGAAAACCGCACTCTCATTGCGATAAAGAAATTTCGC	gcaagggacgctcgttacgg	CTGTAGGTGTCCTCGCCTCTC
CGCACTGAACCAGACTACCTG	gcaagggacgctcgttacggAgcaagggacgctcgttacgg	AAACAAGCAGTGTGTCTCACTAAGCCAATGCAAAATTTTCC	gcaagggacgctcgttacgg	CTGTAGGTGTCCTCGCCTCTC
CGCACTGAACCAGACTACCTG	gcaagggacgctcgttacggAgcaagggacgctcgttacgg	TTGAGAAGCGGACAGCTGTCAGTAAATAACTCACCG	gcaagggacgctcgttacgg	CTGTAGGTGTCCTCGCCTCTC
CGCACTGAACCAGACTACCTG	gcaagggacgctcgttacggAgcaagggacgctcgttacgg	TAAACTTTAAAGTCACTTGGACAACAGGAGTGACTTTCGCG	gcaagggacgctcgttacgg	CTGTAGGTGTCCTCGCCTCTC
CGCACTGAACCAGACTACCTG	gcaagggacgctcgttacggAgcaagggacgctcgttacgg	ACAACGTTCAGGAAATTACGGTTCTTTTAGAACAGCTGACG	gcaagggacgctcgttacgg	CTGTAGGTGTCCTCGCCTCTC
CGCACTGAACCAGACTACCTG	gcaagggacgctcgttacggAgcaagggacgctcgttacgg	ATGCGTCATTCACGCGACTAATACAAATGCAAGTGA	gcaagggacgctcgttacgg	CTGTAGGTGTCCTCGCCTCTC
CGCACTGAACCAGACTACCTG	gcaagggacgctcgttacggAgcaagggacgctcgttacgg	AAAAGAGAATGAGAGCGAGAACAACAACCATACGTAGCC	gcaagggacgctcgttacgg	CTGTAGGTGTCCTCGCCTCTC
CGCACTGAACCAGACTACCTG	gcaagggacgctcgttacggAgcaagggacgctcgttacgg	TTTCATTATATCAACATGGCCCTATTCACGTGAGCTTGACT	gcaagggacgctcgttacgg	CTGTAGGTGTCCTCGCCTCTC
CGCACTGAACCAGACTACCTG	gcaagggacgctcgttacggAgcaagggacgctcgttacgg	GTGGAATTGCCTCACTCGAAAAGTCAACAAGTGCA	gcaagggacgctcgttacgg	CTGTAGGTGTCCTCGCCTCTC
>>> barcode 8
CGCACTGAACCAGACTACCTG	ttagtcgtcgcaacgccaggAttagtcgtcgcaacgccagg	ATTTTCTCAGCACGCATATTTGAAGCACGTCTAGAAAACG	ttagtcgtcgcaacgccagg	CTGTAGGTGTCCTCGCCTCTC
CGCACTGAACCAGACTACCTG	ttagtcgtcgcaacgccaggAttagtcgtcgcaacgccagg	AGCGTTATATTTACTGTCACACCACACATCACTCCGT	ttagtcgtcgcaacgccagg	CTGTAGGTGTCCTCGCCTCTC
CGCACTGAACCAGACTACCTG	ttagtcgtcgcaacgccaggAttagtcgtcgcaacgccagg	TATGTATAGCTTGACAAATGCGGGTCTTCCATTTGCAAAGC	ttagtcgtcgcaacgccagg	CTGTAGGTGTCCTCGCCTCTC
CGCACTGAACCAGACTACCTG	ttagtcgtcgcaacgccaggAttagtcgtcgcaacgccagg	AACATCAGAGACAAAGACAGTTCTTTGAGAAACTTGCACGA	ttagtcgtcgcaacgccagg	CTGTAGGTGTCCTCGCCTCTC
CGCACTGAACCAGACTACCTG	ttagtcgtcgcaacgccaggAttagtcgtcgcaacgccagg	TCTCTCTCATAACTAAAGACGCAAAACAGGCGGAACA	ttagtcgtcgcaacgccagg	CTGTAGGTGTCCTCGCCTCTC
CGCACTGAACCAGACTACCTG	ttagtcgtcgcaacgccaggAttagtcgtcgcaacgccagg	TTTTGATCCGTTTTGGCGTGTAAAGCGCTGATAAATTGG	ttagtcgtcgcaacgccagg	CTGTAGGTGTCCTCGCCTCTC
CGCACTGAACCAGACTACCTG	ttagtcgtcgcaacgccaggAttagtcgtcgcaacgccagg	GTGATAATGCGGGCCAAGATCCGATTTTGCCAGCT	ttagtcgtcgcaacgccagg	CTGTAGGTGTCCTCGCCTCTC
CGCACTGAACCAGACTACCTG	ttagtcgtcgcaacgccaggAttagtcgtcgcaacgccagg	TTACTCCATACCAGAGTGCACCTGCAGTGTTCTTT	ttagtcgtcgcaacgccagg	CTGTAGGTGTCCTCGCCTCTC
CGCACTGAACCAGACTACCTG	ttagtcgtcgcaacgccaggAttagtcgtcgcaacgccagg	CTTCACAATTAGATTCGTGAACTATCTTAGGCCTTGCGACC	ttagtcgtcgcaacgccagg	CTGTAGGTGTCCTCGCCTCTC
CGCACTGAACCAGACTACCTG	ttagtcgtcgcaacgccaggAttagtcgtcgcaacgccagg	CCCACTCTCATGGGCAACGCACCCAAAATTCAGGG	ttagtcgtcgcaacgccagg	CTGTAGGTGTCCTCGCCTCTC
CGCACTGAACCAGACTACCTG	ttagtcgtcgcaacgccaggAttagtcgtcgcaacgccagg	CCATCTATCGCGCTCGCTCTTACACTCGCACTATG	ttagtcgtcgcaacgccagg	CTGTAGGTGTCCTCGCCTCTC
CGCACTGAACCAGACTACCTG	ttagtcgtcgcaacgccaggAttagtcgtcgcaacgccagg	TTTCTTAATTAATTACGAGGGGTGAGCGAAAACAACAACGC	ttagtcgtcgcaacgccagg	CTGTAGGTGTCCTCGCCTCTC
CGCACTGAACCAGACTACCTG	ttagtcgtcgcaacgccaggAttagtcgtcgcaacgccagg	AAAAGCACTCGACTTTCCGCCGAATTACGCACTCT	ttagtcgtcgcaacgccagg	CTGTAGGTGTCCTCGCCTCTC
CGCACTGAACCAGACTACCTG	ttagtcgtcgcaacgccaggAttagtcgtcgcaacgccagg	TCTAAACGCGGCACTTGGAGACCAGTTGACCATTT	ttagtcgtcgcaacgccagg	CTGTAGGTGTCCTCGCCTCTC
CGCACTGAACCAGACTACCTG	ttagtcgtcgcaacgccaggAttagtcgtcgcaacgccagg	TTTTCCTTTCAATTGTGTGCCCCAAAACAGCCCCA	ttagtcgtcgcaacgccagg	CTGTAGGTGTCCTCGCCTCTC
CGCACTGAACCAGACTACCTG	ttagtcgtcgcaacgccaggAttagtcgtcgcaacgccagg	TAGCGACTGACTCGCCTCTCGCAAAATTATCGTCG	ttagtcgtcgcaacgccagg	CTGTAGGTGTCCTCGCCTCTC
CGCACTGAACCAGACTACCTG	ttagtcgtcgcaacgccaggAttagtcgtcgcaacgccagg	TTTTGTCGATTAACTTCCTGGGCGACGTCACCATT	ttagtcgtcgcaacgccagg	CTGTAGGTGTCCTCGCCTCTC
CGCACTGAACCAGACTACCTG	ttagtcgtcgcaacgccaggAttagtcgtcgcaacgccagg	TTTTAGCTTCCTTGCCTTGCTAATGGCTAGCGAAATT	ttagtcgtcgcaacgccagg	CTGTAGGTGTCCTCGCCTCTC
CGCACTGAACCAGACTACCTG	ttagtcgtcgcaacgccaggAttagtcgtcgcaacgccagg	ACTTACAACTTTCTTGGAATTTTATGTGTGACCGCAGGACG	ttagtcgtcgcaacgccagg	CTGTAGGTGTCCTCGCCTCTC
CGCACTGAACCAGACTACCTG	ttagtcgtcgcaacgccaggAttagtcgtcgcaacgccagg	ACTGTTGGAATATGCCAAACATATCCTAAGCTCTGCTCG	ttagtcgtcgcaacgccagg	CTGTAGGTGTCCTCGCCTCTC
CGCACTGAACCAGACTACCTG	ttagtcgtcgcaacgccaggAttagtcgtcgcaacgccagg	AGGCTCCAACCAACGATACATATTTCTATCGATTAGTGGGA	ttagtcgtcgcaacgccagg	CTGTAGGTGTCCTCGCCTCTC
CGCACTGAACCAGACTACCTG	ttagtcgtcgcaacgccaggAttagtcgtcgcaacgccagg	ATTTCTTTGCTGCACGAGTCAACTAATGAATCGTAAAACGG	ttagtcgtcgcaacgccagg	CTGTAGGTGTCCTCGCCTCTC
CGCACTGAACCAGACTACCTG	ttagtcgtcgcaacgccaggAttagtcgtcgcaacgccagg	ACTATGAATTTATGTAATCAATGAGCTTGCAGGAACCGGCT	ttagtcgtcgcaacgccagg	CTGTAGGTGTCCTCGCCTCTC
CGCACTGAACCAGACTACCTG	ttagtcgtcgcaacgccaggAttagtcgtcgcaacgccagg	ACACGCACCATCTACTAGTGAGTCACATTTATCTATCACGC	ttagtcgtcgcaacgccagg	CTGTAGGTGTCCTCGCCTCTC
CGCACTGAACCAGACTACCTG	ttagtcgtcgcaacgccaggAttagtcgtcgcaacgccagg	TTTTAAGTACATTTGGATCGGTGCAGGACTGTTGTCATGT	ttagtcgtcgcaacgccagg	CTGTAGGTGTCCTCGCCTCTC
CGCACTGAACCAGACTACCTG	ttagtcgtcgcaacgccaggAttagtcgtcgcaacgccagg	CAGGGGTCCAGCGACGGGCACACTGAATAGAAGAA	ttagtcgtcgcaacgccagg	CTGTAGGTGTCCTCGCCTCTC
CGCACTGAACCAGACTACCTG	ttagtcgtcgcaacgccaggAttagtcgtcgcaacgccagg	AAAATAAATCATAATTTTGGGCGTTGCCAGGCGCATAGT	ttagtcgtcgcaacgccagg	CTGTAGGTGTCCTCGCCTCTC
CGCACTGAACCAGACTACCTG	ttagtcgtcgcaacgccaggAttagtcgtcgcaacgccagg	TGTTAATAAAAGAATACCGACCTTTGTGTCCTGATTCGCCT	ttagtcgtcgcaacgccagg	CTGTAGGTGTCCTCGCCTCTC
CGCACTGAACCAGACTACCTG	ttagtcgtcgcaacgccaggAttagtcgtcgcaacgccagg	AGTTGCGTCTTTCGTCATCTCTCTCGCTCTCAGTT	ttagtcgtcgcaacgccagg	CTGTAGGTGTCCTCGCCTCTC
CGCACTGAACCAGACTACCTG	ttagtcgtcgcaacgccaggAttagtcgtcgcaacgccagg	AAAAGGATAAATCCCACCGATCTTGCGAGTCCGGC	ttagtcgtcgcaacgccagg	CTGTAGGTGTCCTCGCCTCTC
CGCACTGAACCAGACTACCTG	ttagtcgtcgcaacgccaggAttagtcgtcgcaacgccagg	CGTTGGCTTGGCTGCGAAAATATAAGCGCAAAGGT	ttagtcgtcgcaacgccagg	CTGTAGGTGTCCTCGCCTCTC
CGCACTGAACCAGACTACCTG	ttagtcgtcgcaacgccaggAttagtcgtcgcaacgccagg	TATTGATTTTGGTTAGCGGTATGTCTACTTTTCGGGTGGT	ttagtcgtcgcaacgccagg	CTGTAGGTGTCCTCGCCTCTC
CGCACTGAACCAGACTACCTG	ttagtcgtcgcaacgccaggAttagtcgtcgcaacgccagg	CTCCTTTCTAGCGTGCGAAATTCTCGGGGATCCAG	ttagtcgtcgcaacgccagg	CTGTAGGTGTCCTCGCCTCTC
CGCACTGAACCAGACTACCTG	ttagtcgtcgcaacgccaggAttagtcgtcgcaacgccagg	GATTTCAAAGGATTCTGCACACGCACACCCATCCA	ttagtcgtcgcaacgccagg	CTGTAGGTGTCCTCGCCTCTC
CGCACTGAACCAGACTACCTG	ttagtcgtcgcaacgccaggAttagtcgtcgcaacgccagg	AAAAGCGAACATACAAGTGAGCGGAACATTAAAGCGA	ttagtcgtcgcaacgccagg	CTGTAGGTGTCCTCGCCTCTC
CGCACTGAACCAGACTACCTG	ttagtcgtcgcaacgccaggAttagtcgtcgcaacgccagg	ACCATTACACGTACACAGAAAACAATTGATTTCTTGCGAGC	ttagtcgtcgcaacgccagg	CTGTAGGTGTCCTCGCCTCTC
CGCACTGAACCAGACTACCTG	ttagtcgtcgcaacgccaggAttagtcgtcgcaacgccagg	AAAGGTACACTCATTAGGCTTTTGGCAATTTGTTTGTTGGA	ttagtcgtcgcaacgccagg	CTGTAGGTGTCCTCGCCTCTC
CGCACTGAACCAGACTACCTG	ttagtcgtcgcaacgccaggAttagtcgtcgcaacgccagg	TCTAGGACCTGGTCAGGGGCTCTTACGAAACGTAA	ttagtcgtcgcaacgccagg	CTGTAGGTGTCCTCGCCTCTC
CGCACTGAACCAGACTACCTG	ttagtcgtcgcaacgccaggAttagtcgtcgcaacgccagg	ATTTACTCAGAAATAAAGTTTCGCATTCCCGGCAGTTCTCC	ttagtcgtcgcaacgccagg	CTGTAGGTGTCCTCGCCTCTC
CGCACTGAACCAGACTACCTG	ttagtcgtcgcaacgccaggAttagtcgtcgcaacgccagg	CTCTCGAATGGACACTGTACATACACACCTGATCTATACGT	ttagtcgtcgcaacgccagg	CTGTAGGTGTCCTCGCCTCTC
CGCACTGAACCAGACTACCTG	ttagtcgtcgcaacgccaggAttagtcgtcgcaacgccagg	TTTCGCTACCTGCGAAGGAAATTTCCAAGCAACAT	ttagtcgtcgcaacgccagg	CTGTAGGTGTCCTCGCCTCTC
CGCACTGAACCAGACTACCTG	ttagtcgtcgcaacgccaggAttagtcgtcgcaacgccagg	AAAACCATTTCCTCCTACTTTCTTGCAGATGACCAAAGGA	ttagtcgtcgcaacgccagg	CTGTAGGTGTCCTCGCCTCTC
CGCACTGAACCAGACTACCTG	ttagtcgtcgcaacgccaggAttagtcgtcgcaacgccagg	CACTCAATGATCTAGGGACCTCGACACGGATAGCA	ttagtcgtcgcaacgccagg	CTGTAGGTGTCCTCGCCTCTC
CGCACTGAACCAGACTACCTG	ttagtcgtcgcaacgccaggAttagtcgtcgcaacgccagg	AAAATGCGAGCGGCTCCAATATGTTTAGCCCATCA	ttagtcgtcgcaacgccagg	CTGTAGGTGTCCTCGCCTCTC
CGCACTGAACCAGACTACCTG	ttagtcgtcgcaacgccaggAttagtcgtcgcaacgccagg	CCTAACTGCCCACGACGAAGGCGAAAGGAAGGATC	ttagtcgtcgcaacgccagg	CTGTAGGTGTCCTCGCCTCTC
CGCACTGAACCAGACTACCTG	ttagtcgtcgcaacgccaggAttagtcgtcgcaacgccagg	AGCGGCATCTGGATCACAAGGATAATCAGAGCGAA	ttagtcgtcgcaacgccagg	CTGTAGGTGTCCTCGCCTCTC
CGCACTGAACCAGACTACCTG	ttagtcgtcgcaacgccaggAttagtcgtcgcaacgccagg	CCGGAGGAGCGGCAGCATCAGCTGCAAATATTTCC	ttagtcgtcgcaacgccagg	CTGTAGGTGTCCTCGCCTCTC
CGCACTGAACCAGACTACCTG	ttagtcgtcgcaacgccaggAttagtcgtcgcaacgccagg	CAAAACCTCCATAATTGACGCCAGCAAGGTGCACG	ttagtcgtcgcaacgccagg	CTGTAGGTGTCCTCGCCTCTC
CGCACTGAACCAGACTACCTG	ttagtcgtcgcaacgccaggAttagtcgtcgcaacgccagg	CTTCCCTACCCATGCCGCTTGAGCAGCTCGATGAT	ttagtcgtcgcaacgccagg	CTGTAGGTGTCCTCGCCTCTC
CGCACTGAACCAGACTACCTG	ttagtcgtcgcaacgccaggAttagtcgtcgcaacgccagg	CGGCGGACACCGAACTAGAGGAGCAGTTCCTTGAG	ttagtcgtcgcaacgccagg	CTGTAGGTGTCCTCGCCTCTC
>>> barcode 9
CGCACTGAACCAGACTACCTG	gtaagcgcaacggtggaccgAgtaagcgcaacggtggaccg	ATGAGATAATCGTACTAGGCGATGCGGATCTTAACTCTTCA	gtaagcgcaacggtggaccg	CTGTAGGTGTCCTCGCCTCTC
CGCACTGAACCAGACTACCTG	gtaagcgcaacggtggaccgAgtaagcgcaacggtggaccg	GACGCAGTCTCCGAGGACCCACTGGCAATTGACAA	gtaagcgcaacggtggaccg	CTGTAGGTGTCCTCGCCTCTC
CGCACTGAACCAGACTACCTG	gtaagcgcaacggtggaccgAgtaagcgcaacggtggaccg	CATTCTTGACTCCGCGTCGGTCACCACAAACGAGG	gtaagcgcaacggtggaccg	CTGTAGGTGTCCTCGCCTCTC
CGCACTGAACCAGACTACCTG	gtaagcgcaacggtggaccgAgtaagcgcaacggtggaccg	AGGTCGACACCAGTGGAGAACTTCTTTGGCTGAAG	gtaagcgcaacggtggaccg	CTGTAGGTGTCCTCGCCTCTC
CGCACTGAACCAGACTACCTG	gtaagcgcaacggtggaccgAgtaagcgcaacggtggaccg	TTGAACAATGAGACGGAAATGGCCACCAGATCAGC	gtaagcgcaacggtggaccg	CTGTAGGTGTCCTCGCCTCTC
CGCACTGAACCAGACTACCTG	gtaagcgcaacggtggaccgAgtaagcgcaacggtggaccg	GGAGGTGGTGTCCAACAACCAAGCATCATTGGAGC	gtaagcgcaacggtggaccg	CTGTAGGTGTCCTCGCCTCTC
CGCACTGAACCAGACTACCTG	gtaagcgcaacggtggaccgAgtaagcgcaacggtggaccg	CTGCCCAGCCAGCCAAACCGAAAGAGGATGAGCTTA	gtaagcgcaacggtggaccg	CTGTAGGTGTCCTCGCCTCTC
CGCACTGAACCAGACTACCTG	gtaagcgcaacggtggaccgAgtaagcgcaacggtggaccg	GAGATGGTGGGTCTGATTCTGGTTTAGGAAGTGAAACC	gtaagcgcaacggtggaccg	CTGTAGGTGTCCTCGCCTCTC
CGCACTGAACCAGACTACCTG	gtaagcgcaacggtggaccgAgtaagcgcaacggtggaccg	TCCGCGTTACTCAAGGATCAGGCGGAGAAAGAAGC	gtaagcgcaacggtggaccg	CTGTAGGTGTCCTCGCCTCTC
CGCACTGAACCAGACTACCTG	gtaagcgcaacggtggaccgAgtaagcgcaacggtggaccg	AAAAGGTGGAAACGAAGCCCATAAGGTCCAACCTT	gtaagcgcaacggtggaccg	CTGTAGGTGTCCTCGCCTCTC
CGCACTGAACCAGACTACCTG	gtaagcgcaacggtggaccgAgtaagcgcaacggtggaccg	AAACGGAGACTCGAAGATTCGGAAAGCGATGCTAT	gtaagcgcaacggtggaccg	CTGTAGGTGTCCTCGCCTCTC
CGCACTGAACCAGACTACCTG	gtaagcgcaacggtggaccgAgtaagcgcaacggtggaccg	CCCCAGAAGCGGACTAAGCGCTCCATCAACTTTGA	gtaagcgcaacggtggaccg	CTGTAGGTGTCCTCGCCTCTC
CGCACTGAACCAGACTACCTG	gtaagcgcaacggtggaccgAgtaagcgcaacggtggaccg	CGAGGTGAAGGTGTTCTACTTCCCACGACAACAGG	gtaagcgcaacggtggaccg	CTGTAGGTGTCCTCGCCTCTC
CGCACTGAACCAGACTACCTG	gtaagcgcaacggtggaccgAgtaagcgcaacggtggaccg	GCACCTTGGGCATGGGTGCAAGGCATGTAGGTTTTA	gtaagcgcaacggtggaccg	CTGTAGGTGTCCTCGCCTCTC
CGCACTGAACCAGACTACCTG	gtaagcgcaacggtggaccgAgtaagcgcaacggtggaccg	CAGCAGTGACGACAGCGAGGAGTCCGAGGAGGATTA	gtaagcgcaacggtggaccg	CTGTAGGTGTCCTCGCCTCTC
CGCACTGAACCAGACTACCTG	gtaagcgcaacggtggaccgAgtaagcgcaacggtggaccg	GCTCCGATGCCGAAGACGGTTCCAATGGCTTCCTA	gtaagcgcaacggtggaccg	CTGTAGGTGTCCTCGCCTCTC
CGCACTGAACCAGACTACCTG	gtaagcgcaacggtggaccgAgtaagcgcaacggtggaccg	CGTGCGCAAAATTGATGCCAGCGAGAAGAGCGAAT	gtaagcgcaacggtggaccg	CTGTAGGTGTCCTCGCCTCTC
CGCACTGAACCAGACTACCTG	gtaagcgcaacggtggaccgAgtaagcgcaacggtggaccg	CGATATCAGAAACTCCCGGGAAGTGTGCGGCTGCT	gtaagcgcaacggtggaccg	CTGTAGGTGTCCTCGCCTCTC
CGCACTGAACCAGACTACCTG	gtaagcgcaacggtggaccgAgtaagcgcaacggtggaccg	CCTGCAGAGAGTTTTGCGATCCGGAGACTTGTGCC	gtaagcgcaacggtggaccg	CTGTAGGTGTCCTCGCCTCTC
CGCACTGAACCAGACTACCTG	gtaagcgcaacggtggaccgAgtaagcgcaacggtggaccg	TGCAGCCAGGCGGGCATTAAATGTCAAGTAGATCG	gtaagcgcaacggtggaccg	CTGTAGGTGTCCTCGCCTCTC
CGCACTGAACCAGACTACCTG	gtaagcgcaacggtggaccgAgtaagcgcaacggtggaccg	AGCCATGTTTCCTTGCGGATGTACTCGCGAAGCTT	gtaagcgcaacggtggaccg	CTGTAGGTGTCCTCGCCTCTC
CGCACTGAACCAGACTACCTG	gtaagcgcaacggtggaccgAgtaagcgcaacggtggaccg	GTGGCAACACAGTTGGCCGGGTAGAGTTCAATCCC	gtaagcgcaacggtggaccg	CTGTAGGTGTCCTCGCCTCTC
CGCACTGAACCAGACTACCTG	gtaagcgcaacggtggaccgAgtaagcgcaacggtggaccg	ACGAGGGTGCGAACCCACTATATCCACACGGTGAT	gtaagcgcaacggtggaccg	CTGTAGGTGTCCTCGCCTCTC
CGCACTGAACCAGACTACCTG	gtaagcgcaacggtggaccgAgtaagcgcaacggtggaccg	GGTTGGATCTCGAGCAGCGACAGGGTTCGGTTCAA	gtaagcgcaacggtggaccg	CTGTAGGTGTCCTCGCCTCTC
CGCACTGAACCAGACTACCTG	gtaagcgcaacggtggaccgAgtaagcgcaacggtggaccg	GCAACAGCAGCAACCATCCCAACAGACCATTGGCT	gtaagcgcaacggtggaccg	CTGTAGGTGTCCTCGCCTCTC
CGCACTGAACCAGACTACCTG	gtaagcgcaacggtggaccgAgtaagcgcaacggtggaccg	CTGGCTCAACATCCGCGTACTTCCTGCAAACGCAA	gtaagcgcaacggtggaccg	CTGTAGGTGTCCTCGCCTCTC
CGCACTGAACCAGACTACCTG	gtaagcgcaacggtggaccgAgtaagcgcaacggtggaccg	TCGAACTACAGCTCCGGCTACGCTTCACCAGCTTA	gtaagcgcaacggtggaccg	CTGTAGGTGTCCTCGCCTCTC
CGCACTGAACCAGACTACCTG	gtaagcgcaacggtggaccgAgtaagcgcaacggtggaccg	CACACCCGAGAGCAGCGTGAGCTACTATCAACAGC	gtaagcgcaacggtggaccg	CTGTAGGTGTCCTCGCCTCTC
CGCACTGAACCAGACTACCTG	gtaagcgcaacggtggaccgAgtaagcgcaacggtggaccg	CCCAATTGGACAGCCTGGACTCCGGACTCTTTGCT	gtaagcgcaacggtggaccg	CTGTAGGTGTCCTCGCCTCTC
CGCACTGAACCAGACTACCTG	gtaagcgcaacggtggaccgAgtaagcgcaacggtggaccg	TGGCTCCAATGCCACGCCCTCGTACGGAGAACTATAT	gtaagcgcaacggtggaccg	CTGTAGGTGTCCTCGCCTCTC
CGCACTGAACCAGACTACCTG	gtaagcgcaacggtggaccgAgtaagcgcaacggtggaccg	CAGTCGCTCAGCTATGGCAGCACTCAGGTTAGTAA	gtaagcgcaacggtggaccg	CTGTAGGTGTCCTCGCCTCTC
CGCACTGAACCAGACTACCTG	gtaagcgcaacggtggaccgAgtaagcgcaacggtggaccg	AAGCTAATCGATTGTCCATCACAGATCACTTCCTATACGGC	gtaagcgcaacggtggaccg	CTGTAGGTGTCCTCGCCTCTC
CGCACTGAACCAGACTACCTG	gtaagcgcaacggtggaccgAgtaagcgcaacggtggaccg	CGTATGGAAATGCAACCACCACCGCCTCCAGCAAC	gtaagcgcaacggtggaccg	CTGTAGGTGTCCTCGCCTCTC
CGCACTGAACCAGACTACCTG	gtaagcgcaacggtggaccgAgtaagcgcaacggtggaccg	GCCGTCACGACTTGTGGGCAATCCAGTTGGTTCAG	gtaagcgcaacggtggaccg	CTGTAGGTGTCCTCGCCTCTC
CGCACTGAACCAGACTACCTG	gtaagcgcaacggtggaccgAgtaagcgcaacggtggaccg	CAACAGCCTCGCCAGCCACTGTATCATCTTCTCCT	gtaagcgcaacggtggaccg	CTGTAGGTGTCCTCGCCTCTC
CGCACTGAACCAGACTACCTG	gtaagcgcaacggtggaccgAgtaagcgcaacggtggaccg	GCAACGGCCAGTGGTAATGAATTTATCAGTTTGAGCA	gtaagcgcaacggtggaccg	CTGTAGGTGTCCTCGCCTCTC
CGCACTGAACCAGACTACCTG	gtaagcgcaacggtggaccgAgtaagcgcaacggtggaccg	GCCAGTTCCTCGCGCCTCTCACAGATCAACGATCT	gtaagcgcaacggtggaccg	CTGTAGGTGTCCTCGCCTCTC
CGCACTGAACCAGACTACCTG	gtaagcgcaacggtggaccgAgtaagcgcaacggtggaccg	GGTGGAAGGACCTCGTCCAGTGCATCCACCATTGA	gtaagcgcaacggtggaccg	CTGTAGGTGTCCTCGCCTCTC
CGCACTGAACCAGACTACCTG	gtaagcgcaacggtggaccgAgtaagcgcaacggtggaccg	CTGGAACAGCATCATCCAGCGACAAGCGAGTCCTC	gtaagcgcaacggtggaccg	CTGTAGGTGTCCTCGCCTCTC
CGCACTGAACCAGACTACCTG	gtaagcgcaacggtggaccgAgtaagcgcaacggtggaccg	TTTTCGGGTTCGCTACTTTGGGCAATTCTCAGTGA	gtaagcgcaacggtggaccg	CTGTAGGTGTCCTCGCCTCTC
CGCACTGAACCAGACTACCTG	gtaagcgcaacggtggaccgAgtaagcgcaacggtggaccg	TTTTCGCCTCTGGAGCCACTGAAATTGTACCCTTT	gtaagcgcaacggtggaccg	CTGTAGGTGTCCTCGCCTCTC
CGCACTGAACCAGACTACCTG	gtaagcgcaacggtggaccgAgtaagcgcaacggtggaccg	GTTGCCATAACAATTTCCCTGAGAATTGTGCAAAGCAC	gtaagcgcaacggtggaccg	CTGTAGGTGTCCTCGCCTCTC
CGCACTGAACCAGACTACCTG	gtaagcgcaacggtggaccgAgtaagcgcaacggtggaccg	CAAGAGACACCCACCCTTCAATCGAAACCCGAGGA	gtaagcgcaacggtggaccg	CTGTAGGTGTCCTCGCCTCTC
CGCACTGAACCAGACTACCTG	gtaagcgcaacggtggaccgAgtaagcgcaacggtggaccg	AATTTTACACAGCAAAAGACTTCATTACGTTTAAGGCGGCG	gtaagcgcaacggtggaccg	CTGTAGGTGTCCTCGCCTCTC
CGCACTGAACCAGACTACCTG	gtaagcgcaacggtggaccgAgtaagcgcaacggtggaccg	AGCAGTGGCAGTAATCAAAATACACATCGTAGGCGT	gtaagcgcaacggtggaccg	CTGTAGGTGTCCTCGCCTCTC
CGCACTGAACCAGACTACCTG	gtaagcgcaacggtggaccgAgtaagcgcaacggtggaccg	CGCTCATCGACTTCAGGAGGCCTCTTCAGTAGCGG	gtaagcgcaacggtggaccg	CTGTAGGTGTCCTCGCCTCTC
CGCACTGAACCAGACTACCTG	gtaagcgcaacggtggaccgAgtaagcgcaacggtggaccg	AAGTTCACTTCGCAAAATCAAGTTCCCTTCCTACTCAACT	gtaagcgcaacggtggaccg	CTGTAGGTGTCCTCGCCTCTC
CGCACTGAACCAGACTACCTG	gtaagcgcaacggtggaccgAgtaagcgcaacggtggaccg	TTGAGGAAGGAAACTTTCTAACGTCGTTACTACTTGCGTT	gtaagcgcaacggtggaccg	CTGTAGGTGTCCTCGCCTCTC
CGCACTGAACCAGACTACCTG	gtaagcgcaacggtggaccgAgtaagcgcaacggtggaccg	GCTCCAATGAATTTAATGAGCTGAGAGCCCCAAAACC	gtaagcgcaacggtggaccg	CTGTAGGTGTCCTCGCCTCTC
CGCACTGAACCAGACTACCTG	gtaagcgcaacggtggaccgAgtaagcgcaacggtggaccg	CTTTCCTTACCATTCTGTGTCAAATCTGATTTAGCCCAGCT	gtaagcgcaacggtggaccg	CTGTAGGTGTCCTCGCCTCTC
>>> barcode 10
CGCACTGAACCAGACTACCTG	aaattgcgtgacggacctggAaaattgcgtgacggacctgg	TGAAATCGCTTGTTAACCGATTTTGTGTTTTGCATTTTGCA	aaattgcgtgacggacctgg	CTGTAGGTGTCCTCGCCTCTC
CGCACTGAACCAGACTACCTG	aaattgcgtgacggacctggAaaattgcgtgacggacctgg	GCTCTTAAGTTCCTTATTTCTGGCCCTTAGTGTATTAGGCC	aaattgcgtgacggacctgg	CTGTAGGTGTCCTCGCCTCTC
CGCACTGAACCAGACTACCTG	aaattgcgtgacggacctggAaaattgcgtgacggacctgg	GACTTCTTCACAGCTCACACATCATATACCACACCGA	aaattgcgtgacggacctgg	CTGTAGGTGTCCTCGCCTCTC
CGCACTGAACCAGACTACCTG	aaattgcgtgacggacctggAaaattgcgtgacggacctgg	TTTGCCGTCGGATCTCATCCGCAATGGCTGCTAAC	aaattgcgtgacggacctgg	CTGTAGGTGTCCTCGCCTCTC
CGCACTGAACCAGACTACCTG	aaattgcgtgacggacctggAaaattgcgtgacggacctgg	TCTAGACTTTCGGCATGCGTGAATTTGGGACTCTC	aaattgcgtgacggacctgg	CTGTAGGTGTCCTCGCCTCTC
CGCACTGAACCAGACTACCTG	aaattgcgtgacggacctggAaaattgcgtgacggacctgg	TCAGTCCGCAGGTGTTCGTGTAGTGGAAATCAAAT	aaattgcgtgacggacctgg	CTGTAGGTGTCCTCGCCTCTC
CGCACTGAACCAGACTACCTG	aaattgcgtgacggacctggAaaattgcgtgacggacctgg	GGCCAGGATTCGGGAGGAGCATTAGAGCGGCTAAT	aaattgcgtgacggacctgg	CTGTAGGTGTCCTCGCCTCTC
CGCACTGAACCAGACTACCTG	aaattgcgtgacggacctggAaaattgcgtgacggacctgg	CTGGGTGCAGCACCAGTAATTGGACAGCTGGAAGA	aaattgcgtgacggacctgg	CTGTAGGTGTCCTCGCCTCTC
CGCACTGAACCAGACTACCTG	aaattgcgtgacggacctggAaaattgcgtgacggacctgg	GGTACACAGTAGAGCTACGACAGCTGCATTGATAATCC	aaattgcgtgacggacctgg	CTGTAGGTGTCCTCGCCTCTC
CGCACTGAACCAGACTACCTG	aaattgcgtgacggacctggAaaattgcgtgacggacctgg	CCTGATCCAGGGGTCAGATCCGGAAATACACGGAG	aaattgcgtgacggacctgg	CTGTAGGTGTCCTCGCCTCTC
CGCACTGAACCAGACTACCTG	aaattgcgtgacggacctggAaaattgcgtgacggacctgg	ATAAGCTCACCTTAATCTCGCCTTTGGTGCCCGTG	aaattgcgtgacggacctgg	CTGTAGGTGTCCTCGCCTCTC
CGCACTGAACCAGACTACCTG	aaattgcgtgacggacctggAaaattgcgtgacggacctgg	ATGACGGCATCGTTTTCCAGATTCTCTAGTCCGGT	aaattgcgtgacggacctgg	CTGTAGGTGTCCTCGCCTCTC
CGCACTGAACCAGACTACCTG	aaattgcgtgacggacctggAaaattgcgtgacggacctgg	TACTAGAGCCACCAGTCGACGACCATCGCCATAGT	aaattgcgtgacggacctgg	CTGTAGGTGTCCTCGCCTCTC
CGCACTGAACCAGACTACCTG	aaattgcgtgacggacctggAaaattgcgtgacggacctgg	CCAGCATAAAGTCGATCTGCACATCCACGCGTTCC	aaattgcgtgacggacctgg	CTGTAGGTGTCCTCGCCTCTC
CGCACTGAACCAGACTACCTG	aaattgcgtgacggacctggAaaattgcgtgacggacctgg	CGCTGGGCAGGATCTTGACGGGAGATACACCGAAA	aaattgcgtgacggacctgg	CTGTAGGTGTCCTCGCCTCTC
CGCACTGAACCAGACTACCTG	aaattgcgtgacggacctggAaaattgcgtgacggacctgg	CAGCTGCAGGGCGTAGATGCCGATGTCCATAAGGA	aaattgcgtgacggacctgg	CTGTAGGTGTCCTCGCCTCTC
CGCACTGAACCAGACTACCTG	aaattgcgtgacggacctggAaaattgcgtgacggacctgg	AGAGATCGGTTGCACACCCGTTCCATATGGGCCAG	aaattgcgtgacggacctgg	CTGTAGGTGTCCTCGCCTCTC
CGCACTGAACCAGACTACCTG	aaattgcgtgacggacctggAaaattgcgtgacggacctgg	GCGAAAACCGTGCTGTACCTTAACCTGGGTTACCT	aaattgcgtgacggacctgg	CTGTAGGTGTCCTCGCCTCTC
CGCACTGAACCAGACTACCTG	aaattgcgtgacggacctggAaaattgcgtgacggacctgg	TTTTCAGGAGTTCCCTCAGACGATCGTAGCTAGGA	aaattgcgtgacggacctgg	CTGTAGGTGTCCTCGCCTCTC
CGCACTGAACCAGACTACCTG	aaattgcgtgacggacctggAaaattgcgtgacggacctgg	AAGAAGCGTGACCACATGCCTGAAAGCAAACCATT	aaattgcgtgacggacctgg	CTGTAGGTGTCCTCGCCTCTC
CGCACTGAACCAGACTACCTG	aaattgcgtgacggacctggAaaattgcgtgacggacctgg	GTGGGCTTATAGATACTATTACCCTCCATGAGGAACACTCC	aaattgcgtgacggacctgg	CTGTAGGTGTCCTCGCCTCTC
CGCACTGAACCAGACTACCTG	aaattgcgtgacggacctggAaaattgcgtgacggacctgg	CTGCTCCACGCTCAAGCACATGGGAGTCTCACAGA	aaattgcgtgacggacctgg	CTGTAGGTGTCCTCGCCTCTC
CGCACTGAACCAGACTACCTG	aaattgcgtgacggacctggAaaattgcgtgacggacctgg	TTTTACCCCTGGCCAACATGAGATGGACGACAGCG	aaattgcgtgacggacctgg	CTGTAGGTGTCCTCGCCTCTC
CGCACTGAACCAGACTACCTG	aaattgcgtgacggacctggAaaattgcgtgacggacctgg	TAGTGGAATGGATTCAGGGTGCCCACATACACCAC	aaattgcgtgacggacctgg	CTGTAGGTGTCCTCGCCTCTC
CGCACTGAACCAGACTACCTG	aaattgcgtgacggacctggAaaattgcgtgacggacctgg	TTCCACCTCTCGATCCAGAGCCAGTGCATCGAAAC	aaattgcgtgacggacctgg	CTGTAGGTGTCCTCGCCTCTC
CGCACTGAACCAGACTACCTG	aaattgcgtgacggacctggAaaattgcgtgacggacctgg	CATCGTAGTGCCTGGGTATCTGATTCCTCTGGGCG	aaattgcgtgacggacctgg	CTGTAGGTGTCCTCGCCTCTC
CGCACTGAACCAGACTACCTG	aaattgcgtgacggacctggAaaattgcgtgacggacctgg	GTTCCCAGGGCGGTGACAAAGTCCTGCGTTATCCT	aaattgcgtgacggacctgg	CTGTAGGTGTCCTCGCCTCTC
CGCACTGAACCAGACTACCTG	aaattgcgtgacggacctggAaaattgcgtgacggacctgg	GATGCCCCAGTTCAGATTCGCCTGGCTCTGCATTG	aaattgcgtgacggacctgg	CTGTAGGTGTCCTCGCCTCTC
CGCACTGAACCAGACTACCTG	aaattgcgtgacggacctggAaaattgcgtgacggacctgg	CGACGCTACGACTCCAGATGTGCTGAATGCTATGT	aaattgcgtgacggacctgg	CTGTAGGTGTCCTCGCCTCTC
CGCACTGAACCAGACTACCTG	aaattgcgtgacggacctggAaaattgcgtgacggacctgg	GGGTATCCGTTCTGCTTTCGACGAGTCGAGTCTCG	aaattgcgtgacggacctgg	CTGTAGGTGTCCTCGCCTCTC
CGCACTGAACCAGACTACCTG	aaattgcgtgacggacctggAaaattgcgtgacggacctgg	CCGTGTCCGGGCAGCTACTGACGCCATGATAATGA	aaattgcgtgacggacctgg	CTGTAGGTGTCCTCGCCTCTC
CGCACTGAACCAGACTACCTG	aaattgcgtgacggacctggAaaattgcgtgacggacctgg	TACTGAGTGCTAGTCCCGAGGGTCTCCTATCAGTC	aaattgcgtgacggacctgg	CTGTAGGTGTCCTCGCCTCTC
CGCACTGAACCAGACTACCTG	aaattgcgtgacggacctggAaaattgcgtgacggacctgg	CCTGGCATCTGCATTCATTGCAATTTTCGTATTCCATTGC	aaattgcgtgacggacctgg	CTGTAGGTGTCCTCGCCTCTC
CGCACTGAACCAGACTACCTG	aaattgcgtgacggacctggAaaattgcgtgacggacctgg	ATTCCGGTTGATAAGGAACCACCCAGTTCCGCACA	aaattgcgtgacggacctgg	CTGTAGGTGTCCTCGCCTCTC
CGCACTGAACCAGACTACCTG	aaattgcgtgacggacctggAaaattgcgtgacggacctgg	CTGGCGCTCTATAGTTGCATTTTCGGGCTACGATT	aaattgcgtgacggacctgg	CTGTAGGTGTCCTCGCCTCTC
CGCACTGAACCAGACTACCTG	aaattgcgtgacggacctggAaaattgcgtgacggacctgg	AGAACGTAGACCTTTCCGAATTTGTACCATCCATTTTCCT	aaattgcgtgacggacctgg	CTGTAGGTGTCCTCGCCTCTC
CGCACTGAACCAGACTACCTG	aaattgcgtgacggacctggAaaattgcgtgacggacctgg	TTTGATGACTCCGAACCATAGGTTGTTTCTATTGCTAAGGC	aaattgcgtgacggacctgg	CTGTAGGTGTCCTCGCCTCTC
CGCACTGAACCAGACTACCTG	aaattgcgtgacggacctggAaaattgcgtgacggacctgg	CCGTAGTGTTTCCAAACTGATCACACGGTTTTCGAA	aaattgcgtgacggacctgg	CTGTAGGTGTCCTCGCCTCTC
CGCACTGAACCAGACTACCTG	aaattgcgtgacggacctggAaaattgcgtgacggacctgg	ACGCAATTGCACTTATCTTATCTCTCAGAACAAAGACGAGC	aaattgcgtgacggacctgg	CTGTAGGTGTCCTCGCCTCTC
CGCACTGAACCAGACTACCTG	aaattgcgtgacggacctggAaaattgcgtgacggacctgg	ATGTGGGTAGACTTTAGAGAACCCTGAGATAAGGAATCCC	aaattgcgtgacggacctgg	CTGTAGGTGTCCTCGCCTCTC
CGCACTGAACCAGACTACCTG	aaattgcgtgacggacctggAaaattgcgtgacggacctgg	TTTTACCAGCCCCTAAATTAAAAGACGGTATCATGCGGC	aaattgcgtgacggacctgg	CTGTAGGTGTCCTCGCCTCTC
CGCACTGAACCAGACTACCTG	aaattgcgtgacggacctggAaaattgcgtgacggacctgg	AGAAACGTGATCGGGAATTCTGCCAAGTCAGGCAC	aaattgcgtgacggacctgg	CTGTAGGTGTCCTCGCCTCTC
CGCACTGAACCAGACTACCTG	aaattgcgtgacggacctggAaaattgcgtgacggacctgg	TTTAGTAACACCCCAGTTCGACCTAGTGGGAATGTCA	aaattgcgtgacggacctgg	CTGTAGGTGTCCTCGCCTCTC
CGCACTGAACCAGACTACCTG	aaattgcgtgacggacctggAaaattgcgtgacggacctgg	TCGCTGCCGTTCCACAATCAATAGCTCCCCTTATC	aaattgcgtgacggacctgg	CTGTAGGTGTCCTCGCCTCTC
CGCACTGAACCAGACTACCTG	aaattgcgtgacggacctggAaaattgcgtgacggacctgg	GCACTGTTTGCTAATCCTTGATCTAGAGTGGGGCA	aaattgcgtgacggacctgg	CTGTAGGTGTCCTCGCCTCTC
CGCACTGAACCAGACTACCTG	aaattgcgtgacggacctggAaaattgcgtgacggacctgg	GGGGTCCAACTTTTAGTAAGTCCAACTTTTGCTAAGGACT	aaattgcgtgacggacctgg	CTGTAGGTGTCCTCGCCTCTC
CGCACTGAACCAGACTACCTG	aaattgcgtgacggacctggAaaattgcgtgacggacctgg	ATATTTACTGCTCATCGTACTTGTTCAGCACACCGATCTG	aaattgcgtgacggacctgg	CTGTAGGTGTCCTCGCCTCTC
CGCACTGAACCAGACTACCTG	aaattgcgtgacggacctggAaaattgcgtgacggacctgg	CTTGCGGATGGTGTCCTCGATCTCGGCGAAGATCA	aaattgcgtgacggacctgg	CTGTAGGTGTCCTCGCCTCTC
CGCACTGAACCAGACTACCTG	aaattgcgtgacggacctggAaaattgcgtgacggacctgg	AACTGTCGGCGTAGGTGACGTTCTTGTTCTCCACT	aaattgcgtgacggacctgg	CTGTAGGTGTCCTCGCCTCTC
CGCACTGAACCAGACTACCTG	aaattgcgtgacggacctggAaaattgcgtgacggacctgg	CAGCCACTCCTTCTCCTGGCCATCGATGTCGATGA	aaattgcgtgacggacctgg	CTGTAGGTGTCCTCGCCTCTC
>>> barcode 11
CGCACTGAACCAGACTACCTG	gcagattccgctacgctccgAgcagattccgctacgctccg	GCTTGTTGGGCGACCAGAAGTCAATCAGCTGGTAG	gcagattccgctacgctccg	CTGTAGGTGTCCTCGCCTCTC
CGCACTGAACCAGACTACCTG	gcagattccgctacgctccgAgcagattccgctacgctccg	TCACGATCGATTAGATTACGTACGGTAACTTGTCCTTTGGT	gcagattccgctacgctccg	CTGTAGGTGTCCTCGCCTCTC
CGCACTGAACCAGACTACCTG	gcagattccgctacgctccgAgcagattccgctacgctccg	GCCCTTGATAACGGCGGTGTTTCCCAACTTCTCCT	gcagattccgctacgctccg	CTGTAGGTGTCCTCGCCTCTC
CGCACTGAACCAGACTACCTG	gcagattccgctacgctccgAgcagattccgctacgctccg	CGCCCACCACTGTAGGTCAAGGTGGCACTAACATC	gcagattccgctacgctccg	CTGTAGGTGTCCTCGCCTCTC
CGCACTGAACCAGACTACCTG	gcagattccgctacgctccgAgcagattccgctacgctccg	CCTCGGCGTTCAGGGTTCCCTTGGACTCGATCTTC	gcagattccgctacgctccg	CTGTAGGTGTCCTCGCCTCTC
CGCACTGAACCAGACTACCTG	gcagattccgctacgctccgAgcagattccgctacgctccg	GTTTCTCCTGGAAGGCCCACTGCGAGACCTGGATG	gcagattccgctacgctccg	CTGTAGGTGTCCTCGCCTCTC
CGCACTGAACCAGACTACCTG	gcagattccgctacgctccgAgcagattccgctacgctccg	GTGTAAATGCCCAGATCGTAGACCACACCGCCTCC	gcagattccgctacgctccg	CTGTAGGTGTCCTCGCCTCTC
CGCACTGAACCAGACTACCTG	gcagattccgctacgctccgAgcagattccgctacgctccg	ATTGTTATTCTATGAACGATCTGTGTACTCACTGCAAGCGG	gcagattccgctacgctccg	CTGTAGGTGTCCTCGCCTCTC
CGCACTGAACCAGACTACCTG	gcagattccgctacgctccgAgcagattccgctacgctccg	TCGACATGAGGCATAGGGAAGCCAAAGTTGACCTC	gcagattccgctacgctccg	CTGTAGGTGTCCTCGCCTCTC
CGCACTGAACCAGACTACCTG	gcagattccgctacgctccgAgcagattccgctacgctccg	GTCCGCTGGAGATGAGCTCCTTAACGCGCTGGTAC	gcagattccgctacgctccg	CTGTAGGTGTCCTCGCCTCTC
CGCACTGAACCAGACTACCTG	gcagattccgctacgctccgAgcagattccgctacgctccg	GGAAGAATCGCGACCACACGGCCTCCATGAAGAAG	gcagattccgctacgctccg	CTGTAGGTGTCCTCGCCTCTC
CGCACTGAACCAGACTACCTG	gcagattccgctacgctccgAgcagattccgctacgctccg	GGCTTCTCGCAGAGAACATGCTTGCCATTGTTCAG	gcagattccgctacgctccg	CTGTAGGTGTCCTCGCCTCTC
CGCACTGAACCAGACTACCTG	gcagattccgctacgctccgAgcagattccgctacgctccg	CATCAGCAAGGCGACCTCGTAGTGCTGGGGATTCA	gcagattccgctacgctccg	CTGTAGGTGTCCTCGCCTCTC
CGCACTGAACCAGACTACCTG	gcagattccgctacgctccgAgcagattccgctacgctccg	GGGTGCCAATGTAGACCACATCTGGGGATAATTACA	gcagattccgctacgctccg	CTGTAGGTGTCCTCGCCTCTC
CGCACTGAACCAGACTACCTG	gcagattccgctacgctccgAgcagattccgctacgctccg	TGTTTATGAACTTTAAGTTCTACTCACCGACATCGGTGCTC	gcagattccgctacgctccg	CTGTAGGTGTCCTCGCCTCTC
CGCACTGAACCAGACTACCTG	gcagattccgctacgctccgAgcagattccgctacgctccg	GCGGAAGCGATTCCCCAACGGATGAGTTTCGACAT	gcagattccgctacgctccg	CTGTAGGTGTCCTCGCCTCTC
CGCACTGAACCAGACTACCTG	gcagattccgctacgctccgAgcagattccgctacgctccg	GGCTGCGAATGAGTGGCAAGCCGAGTGGATTGTTA	gcagattccgctacgctccg	CTGTAGGTGTCCTCGCCTCTC
CGCACTGAACCAGACTACCTG	gcagattccgctacgctccgAgcagattccgctacgctccg	GTTAAATATGGGTGGAATCCACAGAGAGCCCTCCT	gcagattccgctacgctccg	CTGTAGGTGTCCTCGCCTCTC
CGCACTGAACCAGACTACCTG	gcagattccgctacgctccgAgcagattccgctacgctccg	AGAAATAATGCGAGAGAATTGAACGCTTTATCTCACTCCCC	gcagattccgctacgctccg	CTGTAGGTGTCCTCGCCTCTC
CGCACTGAACCAGACTACCTG	gcagattccgctacgctccgAgcagattccgctacgctccg	ACCGGCAGTTTATCCCATTCCAATTGTTTGAATGAAAATCG	gcagattccgctacgctccg	CTGTAGGTGTCCTCGCCTCTC
CGCACTGAACCAGACTACCTG	gcagattccgctacgctccgAgcagattccgctacgctccg	TTGACCTTGTTTGAGCATTACTTGAGTTATTCTGGATGCCA	gcagattccgctacgctccg	CTGTAGGTGTCCTCGCCTCTC
CGCACTGAACCAGACTACCTG	gcagattccgctacgctccgAgcagattccgctacgctccg	CCTGTACGGGAATTCAAAGTTATCACTGATCGAACGAGC	gcagattccgctacgctccg	CTGTAGGTGTCCTCGCCTCTC
CGCACTGAACCAGACTACCTG	gcagattccgctacgctccgAgcagattccgctacgctccg	AAAACACTTGTCACGTTCGCTCTGATACACAGAGCT	gcagattccgctacgctccg	CTGTAGGTGTCCTCGCCTCTC
CGCACTGAACCAGACTACCTG	gcagattccgctacgctccgAgcagattccgctacgctccg	TACGCTGAGCTTGTAGCAGAACTAAACGATAAAACTTTCCA	gcagattccgctacgctccg	CTGTAGGTGTCCTCGCCTCTC
CGCACTGAACCAGACTACCTG	gcagattccgctacgctccgAgcagattccgctacgctccg	TATGCGCGACAGTTCTATTTATAAACAATTTGCTGTGCACC	gcagattccgctacgctccg	CTGTAGGTGTCCTCGCCTCTC
CGCACTGAACCAGACTACCTG	gcagattccgctacgctccgAgcagattccgctacgctccg	CGACGAGAATAACAGTTCGATGCGTGCGATTTAATAGACA	gcagattccgctacgctccg	CTGTAGGTGTCCTCGCCTCTC
CGCACTGAACCAGACTACCTG	gcagattccgctacgctccgAgcagattccgctacgctccg	AAGCTATAGACGAATATGGTGGGTGTACCAGCTAAACATGC	gcagattccgctacgctccg	CTGTAGGTGTCCTCGCCTCTC
CGCACTGAACCAGACTACCTG	gcagattccgctacgctccgAgcagattccgctacgctccg	CGTTGTTCACGCTTCTCGGTAACTGTCATTGCAAA	gcagattccgctacgctccg	CTGTAGGTGTCCTCGCCTCTC
CGCACTGAACCAGACTACCTG	gcagattccgctacgctccgAgcagattccgctacgctccg	GAAGAAGAGATCAGCTGTTCATTGTTTTGCTCGCCG	gcagattccgctacgctccg	CTGTAGGTGTCCTCGCCTCTC
CGCACTGAACCAGACTACCTG	gcagattccgctacgctccgAgcagattccgctacgctccg	TTGTTACTTTCCAGTTACATCACATAAGGCACTTGGCAACG	gcagattccgctacgctccg	CTGTAGGTGTCCTCGCCTCTC
CGCACTGAACCAGACTACCTG	gcagattccgctacgctccgAgcagattccgctacgctccg	CCCAAGATATTGCAGCTTGAACAAATTCACATCGATGAAGC	gcagattccgctacgctccg	CTGTAGGTGTCCTCGCCTCTC
CGCACTGAACCAGACTACCTG	gcagattccgctacgctccgAgcagattccgctacgctccg	AATAGAACCCACGTTAGCTGTATTCTCACCTGAAATCTGGC	gcagattccgctacgctccg	CTGTAGGTGTCCTCGCCTCTC
CGCACTGAACCAGACTACCTG	gcagattccgctacgctccgAgcagattccgctacgctccg	GAAGGGCCCATCAAACTTTTCAAAACCACGGCTTG	gcagattccgctacgctccg	CTGTAGGTGTCCTCGCCTCTC
CGCACTGAACCAGACTACCTG	gcagattccgctacgctccgAgcagattccgctacgctccg	GAAACCGTGAATTTCCTTAGAATAGTTACCGGTAACCCCG	gcagattccgctacgctccg	CTGTAGGTGTCCTCGCCTCTC
CGCACTGAACCAGACTACCTG	gcagattccgctacgctccgAgcagattccgctacgctccg	CGATTTTGAAAAGAACGCCGGACAAAATAATAAGCTGCCT	gcagattccgctacgctccg	CTGTAGGTGTCCTCGCCTCTC
CGCACTGAACCAGACTACCTG	gcagattccgctacgctccgAgcagattccgctacgctccg	GGAAATCTGGAGGGCCTGTCAATTCGGCGAGAATC	gcagattccgctacgctccg	CTGTAGGTGTCCTCGCCTCTC
CGCACTGAACCAGACTACCTG	gcagattccgctacgctccgAgcagattccgctacgctccg	TACTGCACCTGCTCCTTACGAAGTACCCCGAGTTA	gcagattccgctacgctccg	CTGTAGGTGTCCTCGCCTCTC
CGCACTGAACCAGACTACCTG	gcagattccgctacgctccgAgcagattccgctacgctccg	CTGGACGTTAGCGACTCCCACCAGTTACTTTCCCA	gcagattccgctacgctccg	CTGTAGGTGTCCTCGCCTCTC
CGCACTGAACCAGACTACCTG	gcagattccgctacgctccgAgcagattccgctacgctccg	ATCGGCTTCCTTCAAAGTCGCGTCTCCACCAGCAA	gcagattccgctacgctccg	CTGTAGGTGTCCTCGCCTCTC
CGCACTGAACCAGACTACCTG	gcagattccgctacgctccgAgcagattccgctacgctccg	AATGTGTGGAAGTGTTTGATGAACAGTCCGGATTTGATAGC	gcagattccgctacgctccg	CTGTAGGTGTCCTCGCCTCTC
CGCACTGAACCAGACTACCTG	gcagattccgctacgctccgAgcagattccgctacgctccg	TCTATTGAGGAGAAACTGAACTTCATCACAGACGTGATGC	gcagattccgctacgctccg	CTGTAGGTGTCCTCGCCTCTC
CGCACTGAACCAGACTACCTG	gcagattccgctacgctccgAgcagattccgctacgctccg	CTTACCTTGTCATTCGAGGAGCTGCGTTGTCGCCA	gcagattccgctacgctccg	CTGTAGGTGTCCTCGCCTCTC
CGCACTGAACCAGACTACCTG	gcagattccgctacgctccgAgcagattccgctacgctccg	CCAGTTCCTGCTTCGTTTGGGCCTCTTTAAGCCAC	gcagattccgctacgctccg	CTGTAGGTGTCCTCGCCTCTC
CGCACTGAACCAGACTACCTG	gcagattccgctacgctccgAgcagattccgctacgctccg	GACCTCCGAAAGCCGATCCAAATGAGCCGACTACG	gcagattccgctacgctccg	CTGTAGGTGTCCTCGCCTCTC
CGCACTGAACCAGACTACCTG	gcagattccgctacgctccgAgcagattccgctacgctccg	AACCCCAAACTCTATCAGATTACAGACACTTCCGAGAAGA	gcagattccgctacgctccg	CTGTAGGTGTCCTCGCCTCTC
CGCACTGAACCAGACTACCTG	gcagattccgctacgctccgAgcagattccgctacgctccg	GCCACAAAGATTTGCCACGTCACCCTGCCGGAATA	gcagattccgctacgctccg	CTGTAGGTGTCCTCGCCTCTC
CGCACTGAACCAGACTACCTG	gcagattccgctacgctccgAgcagattccgctacgctccg	CGAAGCCTTCAAGGATCTCTACGCCAAGGAACTGG	gcagattccgctacgctccg	CTGTAGGTGTCCTCGCCTCTC
CGCACTGAACCAGACTACCTG	gcagattccgctacgctccgAgcagattccgctacgctccg	AGCAAAAGTCCAGAAGAAAGGAGGAGGATGAGCTT	gcagattccgctacgctccg	CTGTAGGTGTCCTCGCCTCTC
CGCACTGAACCAGACTACCTG	gcagattccgctacgctccgAgcagattccgctacgctccg	ATTAATATATCGGCTACGTATGCAACGAATACCTGTGCGAC	gcagattccgctacgctccg	CTGTAGGTGTCCTCGCCTCTC
CGCACTGAACCAGACTACCTG	gcagattccgctacgctccgAgcagattccgctacgctccg	AACATATCGCACTTAATCTGCAGCTGCAACAAATACAACG	gcagattccgctacgctccg	CTGTAGGTGTCCTCGCCTCTC
>>> barcode 12
CGCACTGAACCAGACTACCTG	gtatccgttcccgacaagcgAgtatccgttcccgacaagcg	TAACGTAACGAGACGCGAATTGCCATCCCTAAGCA	gtatccgttcccgacaagcg	CTGTAGGTGTCCTCGCCTCTC
CGCACTGAACCAGACTACCTG	gtatccgttcccgacaagcgAgtatccgttcccgacaagcg	TTTTCGAGTTGACCTGGCATTTTCCTCCACGGAGG	gtatccgttcccgacaagcg	CTGTAGGTGTCCTCGCCTCTC
CGCACTGAACCAGACTACCTG	gtatccgttcccgacaagcgAgtatccgttcccgacaagcg	AAAATCCGATTTATCCACGGGTAGGGTAGAACGGTAAC	gtatccgttcccgacaagcg	CTGTAGGTGTCCTCGCCTCTC
CGCACTGAACCAGACTACCTG	gtatccgttcccgacaagcgAgtatccgttcccgacaagcg	ACATGGAAGTGTGTTAACGACGTAAGTGTCATTTAATGCCG	gtatccgttcccgacaagcg	CTGTAGGTGTCCTCGCCTCTC
CGCACTGAACCAGACTACCTG	gtatccgttcccgacaagcgAgtatccgttcccgacaagcg	ATATCATTCGGCATTCGACTAAAATTGCCTGCGAGC	gtatccgttcccgacaagcg	CTGTAGGTGTCCTCGCCTCTC
CGCACTGAACCAGACTACCTG	gtatccgttcccgacaagcgAgtatccgttcccgacaagcg	TTTGTGATTTTCAATCGTGTGCTTTGTTTGTGTTGCATTGG	gtatccgttcccgacaagcg	CTGTAGGTGTCCTCGCCTCTC
CGCACTGAACCAGACTACCTG	gtatccgttcccgacaagcgAgtatccgttcccgacaagcg	GGGGCAGCACTCACCTGTAAGCTTTCGCTGAAAAT	gtatccgttcccgacaagcg	CTGTAGGTGTCCTCGCCTCTC
CGCACTGAACCAGACTACCTG	gtatccgttcccgacaagcgAgtatccgttcccgacaagcg	ATACGCATAGAAATACTCCAAGACGTACAGTCTTCACACCC	gtatccgttcccgacaagcg	CTGTAGGTGTCCTCGCCTCTC
CGCACTGAACCAGACTACCTG	gtatccgttcccgacaagcgAgtatccgttcccgacaagcg	TCCACAAGTGGTTTGTGCAGTGTCCAATACTTTTCC	gtatccgttcccgacaagcg	CTGTAGGTGTCCTCGCCTCTC
CGCACTGAACCAGACTACCTG	gtatccgttcccgacaagcgAgtatccgttcccgacaagcg	TCAGGGTCAGGGTCCTGTGGTCAATGGATATGTTG	gtatccgttcccgacaagcg	CTGTAGGTGTCCTCGCCTCTC
CGCACTGAACCAGACTACCTG	gtatccgttcccgacaagcgAgtatccgttcccgacaagcg	AAATTTGAGTTTTAGGGTTAAACACGCCTGGTGGTGATTC	gtatccgttcccgacaagcg	CTGTAGGTGTCCTCGCCTCTC
CGCACTGAACCAGACTACCTG	gtatccgttcccgacaagcgAgtatccgttcccgacaagcg	ACTAGTGATGATTTTAACATGGGCATTTCGTAGGGATTCCG	gtatccgttcccgacaagcg	CTGTAGGTGTCCTCGCCTCTC
CGCACTGAACCAGACTACCTG	gtatccgttcccgacaagcgAgtatccgttcccgacaagcg	TGGTCCGGGGTTCATGGTGCATAGCCCCAGATTTT	gtatccgttcccgacaagcg	CTGTAGGTGTCCTCGCCTCTC
CGCACTGAACCAGACTACCTG	gtatccgttcccgacaagcgAgtatccgttcccgacaagcg	AACTAATAAATCAATCCTGTTTTGCAGGTGCTTTAAGGGGC	gtatccgttcccgacaagcg	CTGTAGGTGTCCTCGCCTCTC
CGCACTGAACCAGACTACCTG	gtatccgttcccgacaagcgAgtatccgttcccgacaagcg	AATTTTGCTCGAGTGTACCGAATCCCCGGATCCCG	gtatccgttcccgacaagcg	CTGTAGGTGTCCTCGCCTCTC
CGCACTGAACCAGACTACCTG	gtatccgttcccgacaagcgAgtatccgttcccgacaagcg	CGAGCACAGCTTCTATCCGGAATGCCCCTGAACGA	gtatccgttcccgacaagcg	CTGTAGGTGTCCTCGCCTCTC
CGCACTGAACCAGACTACCTG	gtatccgttcccgacaagcgAgtatccgttcccgacaagcg	GCCGGTGGTGGAGCTTATCCGGAAAATGGAACCAA	gtatccgttcccgacaagcg	CTGTAGGTGTCCTCGCCTCTC
CGCACTGAACCAGACTACCTG	gtatccgttcccgacaagcgAgtatccgttcccgacaagcg	CGGGACTATCCCTGTTTAGCCTGCAGGGCCAAAAG	gtatccgttcccgacaagcg	CTGTAGGTGTCCTCGCCTCTC
CGCACTGAACCAGACTACCTG	gtatccgttcccgacaagcgAgtatccgttcccgacaagcg	TGGCAGCAGGTCTTCGACATGGAAAAGGTCATCAA	gtatccgttcccgacaagcg	CTGTAGGTGTCCTCGCCTCTC
CGCACTGAACCAGACTACCTG	gtatccgttcccgacaagcgAgtatccgttcccgacaagcg	GCAACTGCGAACGGCTGAGAAGACGTATCTGCGTG	gtatccgttcccgacaagcg	CTGTAGGTGTCCTCGCCTCTC
CGCACTGAACCAGACTACCTG	gtatccgttcccgacaagcgAgtatccgttcccgacaagcg	CGTCTGCAATCGGCGGACATGGCCTACTACGATCT	gtatccgttcccgacaagcg	CTGTAGGTGTCCTCGCCTCTC
CGCACTGAACCAGACTACCTG	gtatccgttcccgacaagcgAgtatccgttcccgacaagcg	GCGCCGAAGCTGGCCAGTCGCGATATAGTACTCTG	gtatccgttcccgacaagcg	CTGTAGGTGTCCTCGCCTCTC
CGCACTGAACCAGACTACCTG	gtatccgttcccgacaagcgAgtatccgttcccgacaagcg	TAGTTCCTGCTCGGGATGTTACACGAAGGCAGGTT	gtatccgttcccgacaagcg	CTGTAGGTGTCCTCGCCTCTC
CGCACTGAACCAGACTACCTG	gtatccgttcccgacaagcgAgtatccgttcccgacaagcg	CATCCTAGCGTCTGGGAGGCCACATCCAGCAAAGT	gtatccgttcccgacaagcg	CTGTAGGTGTCCTCGCCTCTC
CGCACTGAACCAGACTACCTG	gtatccgttcccgacaagcgAgtatccgttcccgacaagcg	GAATCCCAATCCAAATGGGACAGCCATATCCAGCG	gtatccgttcccgacaagcg	CTGTAGGTGTCCTCGCCTCTC
CGCACTGAACCAGACTACCTG	gtatccgttcccgacaagcgAgtatccgttcccgacaagcg	ACTCTCGTCTCACTGCCACGGAAATCAGTCAGGAG	gtatccgttcccgacaagcg	CTGTAGGTGTCCTCGCCTCTC
CGCACTGAACCAGACTACCTG	gtatccgttcccgacaagcgAgtatccgttcccgacaagcg	GCTATCGTGCCAAGTTCGCCCACGGATACGCTTTC	gtatccgttcccgacaagcg	CTGTAGGTGTCCTCGCCTCTC
CGCACTGAACCAGACTACCTG	gtatccgttcccgacaagcgAgtatccgttcccgacaagcg	ACAAGAGCAGCAGCAGTAAAAGTAGCAGTTCCTCC	gtatccgttcccgacaagcg	CTGTAGGTGTCCTCGCCTCTC
CGCACTGAACCAGACTACCTG	gtatccgttcccgacaagcgAgtatccgttcccgacaagcg	CGCCGGAAGTAGGTCGCGTTCGAAGTCGTCAAAGA	gtatccgttcccgacaagcg	CTGTAGGTGTCCTCGCCTCTC
CGCACTGAACCAGACTACCTG	gtatccgttcccgacaagcgAgtatccgttcccgacaagcg	CGGCCCTGCTGGAGTCCAATCACAAGGAGTCAAAG	gtatccgttcccgacaagcg	CTGTAGGTGTCCTCGCCTCTC
CGCACTGAACCAGACTACCTG	gtatccgttcccgacaagcgAgtatccgttcccgacaagcg	GGATCGAAGAAGAGTTCGGCCATAGCCGCTCCTCC	gtatccgttcccgacaagcg	CTGTAGGTGTCCTCGCCTCTC
CGCACTGAACCAGACTACCTG	gtatccgttcccgacaagcgAgtatccgttcccgacaagcg	GTCGTCGCTGCTGTTGTTAAGGAGGAGCCACCATC	gtatccgttcccgacaagcg	CTGTAGGTGTCCTCGCCTCTC
CGCACTGAACCAGACTACCTG	gtatccgttcccgacaagcgAgtatccgttcccgacaagcg	GGGGTCAACTATTCACCTGCCCAGCTTCAGACGGA	gtatccgttcccgacaagcg	CTGTAGGTGTCCTCGCCTCTC
CGCACTGAACCAGACTACCTG	gtatccgttcccgacaagcgAgtatccgttcccgacaagcg	AATGATACAATTACCGAAATCCTCTTCAGTTGAAGGGCTCC	gtatccgttcccgacaagcg	CTGTAGGTGTCCTCGCCTCTC
CGCACTGAACCAGACTACCTG	gtatccgttcccgacaagcgAgtatccgttcccgacaagcg	AGCGATCATCGAATAAAAGCGGAAAAGGAGAAGAACAAAGA	gtatccgttcccgacaagcg	CTGTAGGTGTCCTCGCCTCTC
CGCACTGAACCAGACTACCTG	gtatccgttcccgacaagcgAgtatccgttcccgacaagcg	TAAGTCTCTGGTGAATTCCTACGAGCAGCAGCAAG	gtatccgttcccgacaagcg	CTGTAGGTGTCCTCGCCTCTC
CGCACTGAACCAGACTACCTG	gtatccgttcccgacaagcgAgtatccgttcccgacaagcg	TGCTCAGCGAACTGGACCAGGCAGTGTCTTCCATC	gtatccgttcccgacaagcg	CTGTAGGTGTCCTCGCCTCTC
CGCACTGAACCAGACTACCTG	gtatccgttcccgacaagcgAgtatccgttcccgacaagcg	CCCTTGCCCAACACCTCCGACGAGAACTCCATTTC	gtatccgttcccgacaagcg	CTGTAGGTGTCCTCGCCTCTC
CGCACTGAACCAGACTACCTG	gtatccgttcccgacaagcgAgtatccgttcccgacaagcg	CAGACGCTCGACGAAATGCTGGACAGCAAGCTGAT	gtatccgttcccgacaagcg	CTGTAGGTGTCCTCGCCTCTC
CGCACTGAACCAGACTACCTG	gtatccgttcccgacaagcgAgtatccgttcccgacaagcg	CAACGAGATTCTGAATAACTTCGATGAGAGCGCTCTGG	gtatccgttcccgacaagcg	CTGTAGGTGTCCTCGCCTCTC
CGCACTGAACCAGACTACCTG	gtatccgttcccgacaagcgAgtatccgttcccgacaagcg	CACATCGCAACAGCAGTCACAACAGCAAGCGCAGA	gtatccgttcccgacaagcg	CTGTAGGTGTCCTCGCCTCTC
CGCACTGAACCAGACTACCTG	gtatccgttcccgacaagcgAgtatccgttcccgacaagcg	ATGGATCGCTATCGCATCCCGCACAGGCCACTAAA	gtatccgttcccgacaagcg	CTGTAGGTGTCCTCGCCTCTC
CGCACTGAACCAGACTACCTG	gtatccgttcccgacaagcgAgtatccgttcccgacaagcg	CTGCGCTTTGAGGACGGAACCATTGGCGAGGATTA	gtatccgttcccgacaagcg	CTGTAGGTGTCCTCGCCTCTC
CGCACTGAACCAGACTACCTG	gtatccgttcccgacaagcgAgtatccgttcccgacaagcg	GTCTACAACGTGCCGTCTCTGACGGATGAGGCAAT	gtatccgttcccgacaagcg	CTGTAGGTGTCCTCGCCTCTC
CGCACTGAACCAGACTACCTG	gtatccgttcccgacaagcgAgtatccgttcccgacaagcg	GTCAATCCACAGCAACAGCAGCTGGAGGAGCACAT	gtatccgttcccgacaagcg	CTGTAGGTGTCCTCGCCTCTC
CGCACTGAACCAGACTACCTG	gtatccgttcccgacaagcgAgtatccgttcccgacaagcg	GATCCTGCCCAGTATTATATACGAGATCACCGAGTCGA	gtatccgttcccgacaagcg	CTGTAGGTGTCCTCGCCTCTC
CGCACTGAACCAGACTACCTG	gtatccgttcccgacaagcgAgtatccgttcccgacaagcg	ATCCCGTTTCCATGCTGGAGCAGAAGGTCTTAGCC	gtatccgttcccgacaagcg	CTGTAGGTGTCCTCGCCTCTC
CGCACTGAACCAGACTACCTG	gtatccgttcccgacaagcgAgtatccgttcccgacaagcg	GAATTCCTAACCAACGCGGGCTACGAAAATGTGGA	gtatccgttcccgacaagcg	CTGTAGGTGTCCTCGCCTCTC
CGCACTGAACCAGACTACCTG	gtatccgttcccgacaagcgAgtatccgttcccgacaagcg	CGTGAATGTCGTGCAATCGGGCGGCATACAAACCA	gtatccgttcccgacaagcg	CTGTAGGTGTCCTCGCCTCTC
CGCACTGAACCAGACTACCTG	gtatccgttcccgacaagcgAgtatccgttcccgacaagcg	ACTTGAGTTCTGGAACGGAGGCAAACCAACTGGCG	gtatccgttcccgacaagcg	CTGTAGGTGTCCTCGCCTCTC
>>> barcode 13
CGCACTGAACCAGACTACCTG	cggccgaattacatccgtcgAcggccgaattacatccgtcg	GATGAACTGGCCGACTTTGAGTTCAGTAAACTGGAGA	cggccgaattacatccgtcg	CTGTAGGTGTCCTCGCCTCTC
CGCACTGAACCAGACTACCTG	cggccgaattacatccgtcgAcggccgaattacatccgtcg	CTGTTAGCGACACCGTAAAGACTGTTAAGCTGGAGG	cggccgaattacatccgtcg	CTGTAGGTGTCCTCGCCTCTC
CGCACTGAACCAGACTACCTG	cggccgaattacatccgtcgAcggccgaattacatccgtcg	CGCCAGCCAGCCACCCACAACAAATCCTCAAATCA	cggccgaattacatccgtcg	CTGTAGGTGTCCTCGCCTCTC
CGCACTGAACCAGACTACCTG	cggccgaattacatccgtcgAcggccgaattacatccgtcg	ATCACCATCCATCGCTGGCCAATGCCAAATACCAC	cggccgaattacatccgtcg	CTGTAGGTGTCCTCGCCTCTC
CGCACTGAACCAGACTACCTG	cggccgaattacatccgtcgAcggccgaattacatccgtcg	GAGGACAGCTACTTTAACGTGATGCTGTACTCCGG	cggccgaattacatccgtcg	CTGTAGGTGTCCTCGCCTCTC
CGCACTGAACCAGACTACCTG	cggccgaattacatccgtcgAcggccgaattacatccgtcg	CTCGTCCCTTGGCCATGAACACGTTTGGCATGGTG	cggccgaattacatccgtcg	CTGTAGGTGTCCTCGCCTCTC
CGCACTGAACCAGACTACCTG	cggccgaattacatccgtcgAcggccgaattacatccgtcg	CTGGGCGTCACCTTCCGCAAGAATCTGTTGACCAC	cggccgaattacatccgtcg	CTGTAGGTGTCCTCGCCTCTC
CGCACTGAACCAGACTACCTG	cggccgaattacatccgtcgAcggccgaattacatccgtcg	GCGGAAGGCGAACAACAATTTGCTATCCCTGTCGG	cggccgaattacatccgtcg	CTGTAGGTGTCCTCGCCTCTC
CGCACTGAACCAGACTACCTG	cggccgaattacatccgtcgAcggccgaattacatccgtcg	GCCAGCGTTAAGCAACGGTCTGCCGGGTAAGAATC	cggccgaattacatccgtcg	CTGTAGGTGTCCTCGCCTCTC
CGCACTGAACCAGACTACCTG	cggccgaattacatccgtcgAcggccgaattacatccgtcg	CCTCGGGCAGAACCATTTACGCTCAGCGATCGAAT	cggccgaattacatccgtcg	CTGTAGGTGTCCTCGCCTCTC
CGCACTGAACCAGACTACCTG	cggccgaattacatccgtcgAcggccgaattacatccgtcg	GTCATTGCACAAGATCGCCTGAGGTGCAATAAGAG	cggccgaattacatccgtcg	CTGTAGGTGTCCTCGCCTCTC
CGCACTGAACCAGACTACCTG	cggccgaattacatccgtcgAcggccgaattacatccgtcg	GCGCTGGTAGGAGGAAAAGCTGGTGGTGGATCAAG	cggccgaattacatccgtcg	CTGTAGGTGTCCTCGCCTCTC
CGCACTGAACCAGACTACCTG	cggccgaattacatccgtcgAcggccgaattacatccgtcg	GATCGCCGGGAGTCATGACAGCCAAGCGTTTGAAT	cggccgaattacatccgtcg	CTGTAGGTGTCCTCGCCTCTC
CGCACTGAACCAGACTACCTG	cggccgaattacatccgtcgAcggccgaattacatccgtcg	GAACTGCTAATGGGAAAGGCGAAGAAGGAGGAGAA	cggccgaattacatccgtcg	CTGTAGGTGTCCTCGCCTCTC
CGCACTGAACCAGACTACCTG	cggccgaattacatccgtcgAcggccgaattacatccgtcg	CGACGAAGGACAAGGAACGCGACAAGGAGGAGGAC	cggccgaattacatccgtcg	CTGTAGGTGTCCTCGCCTCTC
CGCACTGAACCAGACTACCTG	cggccgaattacatccgtcgAcggccgaattacatccgtcg	AACAAGCTGACCTTCAGTTTCTACGAGAAACGCCG	cggccgaattacatccgtcg	CTGTAGGTGTCCTCGCCTCTC
CGCACTGAACCAGACTACCTG	cggccgaattacatccgtcgAcggccgaattacatccgtcg	CTCCAGAGCAACCACAACGCCAGCCAAAGTCAGAG	cggccgaattacatccgtcg	CTGTAGGTGTCCTCGCCTCTC
CGCACTGAACCAGACTACCTG	cggccgaattacatccgtcgAcggccgaattacatccgtcg	CGCACCTTGTCCGACAGCAGCAGCAACATGAACAT	cggccgaattacatccgtcg	CTGTAGGTGTCCTCGCCTCTC
CGCACTGAACCAGACTACCTG	cggccgaattacatccgtcgAcggccgaattacatccgtcg	CAGCAACATGAACAACATCAGCAATTTGAACAGCAGC	cggccgaattacatccgtcg	CTGTAGGTGTCCTCGCCTCTC
CGCACTGAACCAGACTACCTG	cggccgaattacatccgtcgAcggccgaattacatccgtcg	GCCAACAGCAATCCTCCCTGGAAGGGGAACAGTTC	cggccgaattacatccgtcg	CTGTAGGTGTCCTCGCCTCTC
CGCACTGAACCAGACTACCTG	cggccgaattacatccgtcgAcggccgaattacatccgtcg	GAGGCAACTCCACTCCAACCAGCAGCGACTTGATG	cggccgaattacatccgtcg	CTGTAGGTGTCCTCGCCTCTC
CGCACTGAACCAGACTACCTG	cggccgaattacatccgtcgAcggccgaattacatccgtcg	CGCGTCTTCGTCTGATCTGAACCGATGGGGAAGGT	cggccgaattacatccgtcg	CTGTAGGTGTCCTCGCCTCTC
CGCACTGAACCAGACTACCTG	cggccgaattacatccgtcgAcggccgaattacatccgtcg	TACAAGAGCATGCCTAAGTTCAATTATACTCCAGACCCAGC	cggccgaattacatccgtcg	CTGTAGGTGTCCTCGCCTCTC
CGCACTGAACCAGACTACCTG	cggccgaattacatccgtcgAcggccgaattacatccgtcg	GTTGCCTCATTGTGTATATCTTCCTCCAAACGAGGAGC	cggccgaattacatccgtcg	CTGTAGGTGTCCTCGCCTCTC
CGCACTGAACCAGACTACCTG	cggccgaattacatccgtcgAcggccgaattacatccgtcg	AGTTATGATTATGTTCCATGTGTTGAGAACAGTAACCGGCG	cggccgaattacatccgtcg	CTGTAGGTGTCCTCGCCTCTC
CGCACTGAACCAGACTACCTG	cggccgaattacatccgtcgAcggccgaattacatccgtcg	AGCGAAGGAAACCAGCTTAGCCTGCAACGGCATAG	cggccgaattacatccgtcg	CTGTAGGTGTCCTCGCCTCTC
CGCACTGAACCAGACTACCTG	cggccgaattacatccgtcgAcggccgaattacatccgtcg	TCGACTGTTCTGATGGATCCCATGAGCTGGCACAG	cggccgaattacatccgtcg	CTGTAGGTGTCCTCGCCTCTC
CGCACTGAACCAGACTACCTG	cggccgaattacatccgtcgAcggccgaattacatccgtcg	GTGTGTGGAAGTGGAAGATAGATTTCGAGGCAACGG	cggccgaattacatccgtcg	CTGTAGGTGTCCTCGCCTCTC
CGCACTGAACCAGACTACCTG	cggccgaattacatccgtcgAcggccgaattacatccgtcg	CACTGGGTAAGGAACATTGCAGTGGCAAAGGGTAA	cggccgaattacatccgtcg	CTGTAGGTGTCCTCGCCTCTC
CGCACTGAACCAGACTACCTG	cggccgaattacatccgtcgAcggccgaattacatccgtcg	GGAACAGTGCAGTGGCTGTGGTTAGCCGAAATGTG	cggccgaattacatccgtcg	CTGTAGGTGTCCTCGCCTCTC
CGCACTGAACCAGACTACCTG	cggccgaattacatccgtcgAcggccgaattacatccgtcg	GGATCCGCCGACCATGTCGGTCAGAAATAACATAA	cggccgaattacatccgtcg	CTGTAGGTGTCCTCGCCTCTC
CGCACTGAACCAGACTACCTG	cggccgaattacatccgtcgAcggccgaattacatccgtcg	CTATCGAAGCTTAAAACCTTATAATCCCTACGGTATGCGGC	cggccgaattacatccgtcg	CTGTAGGTGTCCTCGCCTCTC
CGCACTGAACCAGACTACCTG	cggccgaattacatccgtcgAcggccgaattacatccgtcg	AGTTGTATCTAAGTGCATTACCTATTTAGGTGTCGCGGAGT	cggccgaattacatccgtcg	CTGTAGGTGTCCTCGCCTCTC
CGCACTGAACCAGACTACCTG	cggccgaattacatccgtcgAcggccgaattacatccgtcg	GCGAACGGCCACACTGGCGGACAGGTATTTCTTTC	cggccgaattacatccgtcg	CTGTAGGTGTCCTCGCCTCTC
CGCACTGAACCAGACTACCTG	cggccgaattacatccgtcgAcggccgaattacatccgtcg	TGGACAATAACATTATCCCGCTCATAATCGTCTTCTAGCCG	cggccgaattacatccgtcg	CTGTAGGTGTCCTCGCCTCTC
CGCACTGAACCAGACTACCTG	cggccgaattacatccgtcgAcggccgaattacatccgtcg	CTTAAGGCCAGGTGAGATCATCATCATCGCTGGCC	cggccgaattacatccgtcg	CTGTAGGTGTCCTCGCCTCTC
CGCACTGAACCAGACTACCTG	cggccgaattacatccgtcgAcggccgaattacatccgtcg	GTGAAATGCACCTGAAGATGCTGCCGTGGAAAGCG	cggccgaattacatccgtcg	CTGTAGGTGTCCTCGCCTCTC
CGCACTGAACCAGACTACCTG	cggccgaattacatccgtcgAcggccgaattacatccgtcg	TGAGAAGTCGCAGGGAAATCGCTGGAAAGTCGCAC	cggccgaattacatccgtcg	CTGTAGGTGTCCTCGCCTCTC
CGCACTGAACCAGACTACCTG	cggccgaattacatccgtcgAcggccgaattacatccgtcg	GCAACGAAGTACTTAAGTAGATCAAACGGAACCCAAGATGC	cggccgaattacatccgtcg	CTGTAGGTGTCCTCGCCTCTC
CGCACTGAACCAGACTACCTG	cggccgaattacatccgtcgAcggccgaattacatccgtcg	CAATCCTGCCAATACTCATTGGGATACTACACTTGTCCC	cggccgaattacatccgtcg	CTGTAGGTGTCCTCGCCTCTC
CGCACTGAACCAGACTACCTG	cggccgaattacatccgtcgAcggccgaattacatccgtcg	CTGCCGTCGGAACACCTCATCCGGTACCTGAACAC	cggccgaattacatccgtcg	CTGTAGGTGTCCTCGCCTCTC
CGCACTGAACCAGACTACCTG	cggccgaattacatccgtcgAcggccgaattacatccgtcg	CTTTCCCAAGCTGAAACAACAGCTGCCCACGAATC	cggccgaattacatccgtcg	CTGTAGGTGTCCTCGCCTCTC
CGCACTGAACCAGACTACCTG	cggccgaattacatccgtcgAcggccgaattacatccgtcg	GCCAGGAGCAAGGAGGCACAGGTTAGGACCTTCTA	cggccgaattacatccgtcg	CTGTAGGTGTCCTCGCCTCTC
CGCACTGAACCAGACTACCTG	cggccgaattacatccgtcgAcggccgaattacatccgtcg	CGACTTCGGGTACATCCAGGAGCAGCTCTCCCAAC	cggccgaattacatccgtcg	CTGTAGGTGTCCTCGCCTCTC
CGCACTGAACCAGACTACCTG	cggccgaattacatccgtcgAcggccgaattacatccgtcg	CAATGCGTGCCAACCTATTTGGGCGATTCCTCGCT	cggccgaattacatccgtcg	CTGTAGGTGTCCTCGCCTCTC
CGCACTGAACCAGACTACCTG	cggccgaattacatccgtcgAcggccgaattacatccgtcg	GCACTACCTGCGCTTTTGTCGTGGGCGGAATCTTC	cggccgaattacatccgtcg	CTGTAGGTGTCCTCGCCTCTC
CGCACTGAACCAGACTACCTG	cggccgaattacatccgtcgAcggccgaattacatccgtcg	GCTTGGAGCAGCGGGAAGAGCGCATTCGTTACCATAT	cggccgaattacatccgtcg	CTGTAGGTGTCCTCGCCTCTC
CGCACTGAACCAGACTACCTG	cggccgaattacatccgtcgAcggccgaattacatccgtcg	CTGGGGCACTGCAAGTTGAATCGGACTCGACTGTC	cggccgaattacatccgtcg	CTGTAGGTGTCCTCGCCTCTC
CGCACTGAACCAGACTACCTG	cggccgaattacatccgtcgAcggccgaattacatccgtcg	GGCGAAATGGAGCACATTGGATCGGCTCTGCAGTC	cggccgaattacatccgtcg	CTGTAGGTGTCCTCGCCTCTC
CGCACTGAACCAGACTACCTG	cggccgaattacatccgtcgAcggccgaattacatccgtcg	CTGGGGTCCGGAGTTGCGTAATTTTGATGTCTTAC	cggccgaattacatccgtcg	CTGTAGGTGTCCTCGCCTCTC
>>> barcode 14
CGCACTGAACCAGACTACCTG	attgccctactcgcaagcggAattgccctactcgcaagcgg	CACATCCCGTTCTGGAGAGCGGTCTCTGCGATGTG	attgccctactcgcaagcgg	CTGTAGGTGTCCTCGCCTCTC
CGCACTGAACCAGACTACCTG	attgccctactcgcaagcggAattgccctactcgcaagcgg	GTGGTGAATACGCCCACTTTCATCATGAAAATCGATGC	attgccctactcgcaagcgg	CTGTAGGTGTCCTCGCCTCTC
CGCACTGAACCAGACTACCTG	attgccctactcgcaagcggAattgccctactcgcaagcgg	ACGTACAACATGTATCATCATTTCTGCGACTTCTTCAACCT	attgccctactcgcaagcgg	CTGTAGGTGTCCTCGCCTCTC
CGCACTGAACCAGACTACCTG	attgccctactcgcaagcggAattgccctactcgcaagcgg	GTATGCCTCGCTCTTTGTCAACCAGTCGCATCCGG	attgccctactcgcaagcgg	CTGTAGGTGTCCTCGCCTCTC
CGCACTGAACCAGACTACCTG	attgccctactcgcaagcggAattgccctactcgcaagcgg	CGGCCTTCAACACGGATGTGCAGATACTTATATGGG	attgccctactcgcaagcgg	CTGTAGGTGTCCTCGCCTCTC
CGCACTGAACCAGACTACCTG	attgccctactcgcaagcggAattgccctactcgcaagcgg	AGACCTATCCGTACGATTCGCCCTTCAGGGACACA	attgccctactcgcaagcgg	CTGTAGGTGTCCTCGCCTCTC
CGCACTGAACCAGACTACCTG	attgccctactcgcaagcggAattgccctactcgcaagcgg	TTTAAGGCCTTCTCGCAACGACCAGTATGGACACT	attgccctactcgcaagcgg	CTGTAGGTGTCCTCGCCTCTC
CGCACTGAACCAGACTACCTG	attgccctactcgcaagcggAattgccctactcgcaagcgg	GCGATGTGGAGGGCAAGCGGGTATGCTTCAAGAAC	attgccctactcgcaagcgg	CTGTAGGTGTCCTCGCCTCTC
CGCACTGAACCAGACTACCTG	attgccctactcgcaagcggAattgccctactcgcaagcgg	CTGCCGCTGCTGCCCAGGATGATCTTTGGCTTATT	attgccctactcgcaagcgg	CTGTAGGTGTCCTCGCCTCTC
CGCACTGAACCAGACTACCTG	attgccctactcgcaagcggAattgccctactcgcaagcgg	CTACAATACACCCATAGTAAGTGGAGGCAAACGTGTGT	attgccctactcgcaagcgg	CTGTAGGTGTCCTCGCCTCTC
CGCACTGAACCAGACTACCTG	attgccctactcgcaagcggAattgccctactcgcaagcgg	CGCGATGTTTCTAAGGTGTTCTTCTTTTAGATCCAAGGCT	attgccctactcgcaagcgg	CTGTAGGTGTCCTCGCCTCTC
CGCACTGAACCAGACTACCTG	attgccctactcgcaagcggAattgccctactcgcaagcgg	GCTCGAATAGTGGACTCTTCCGCGCCTTCTCCGAG	attgccctactcgcaagcgg	CTGTAGGTGTCCTCGCCTCTC
CGCACTGAACCAGACTACCTG	attgccctactcgcaagcggAattgccctactcgcaagcgg	TTCATTCTGCACCGCCTGCAGATTCCCTACAAGCC	attgccctactcgcaagcgg	CTGTAGGTGTCCTCGCCTCTC
CGCACTGAACCAGACTACCTG	attgccctactcgcaagcggAattgccctactcgcaagcgg	GCCACAGCAAAAGATCAGAATAACATATCTATCGCGTCGC	attgccctactcgcaagcgg	CTGTAGGTGTCCTCGCCTCTC
CGCACTGAACCAGACTACCTG	attgccctactcgcaagcggAattgccctactcgcaagcgg	ACAAAGTACCGGCAAGTGCTGAATGAAGACGAGCT	attgccctactcgcaagcgg	CTGTAGGTGTCCTCGCCTCTC
CGCACTGAACCAGACTACCTG	attgccctactcgcaagcggAattgccctactcgcaagcgg	CAGGCTCCCCTTTACCAACCAGTTGGCCATCACAC	attgccctactcgcaagcgg	CTGTAGGTGTCCTCGCCTCTC
CGCACTGAACCAGACTACCTG	attgccctactcgcaagcggAattgccctactcgcaagcgg	GAACACGGACATACTCATCGGCATGCATGGCGCTG	attgccctactcgcaagcgg	CTGTAGGTGTCCTCGCCTCTC
CGCACTGAACCAGACTACCTG	attgccctactcgcaagcggAattgccctactcgcaagcgg	CACTTGCTCTTCCTGCCCAACTGGGCCTGCATTTT	attgccctactcgcaagcgg	CTGTAGGTGTCCTCGCCTCTC
CGCACTGAACCAGACTACCTG	attgccctactcgcaagcggAattgccctactcgcaagcgg	TGAGCTGTACAACTGCGAGGATCCGAATTGCTACA	attgccctactcgcaagcgg	CTGTAGGTGTCCTCGCCTCTC
CGCACTGAACCAGACTACCTG	attgccctactcgcaagcggAattgccctactcgcaagcgg	GGGACTTGGTGTACCCACAGGACGAGGGTCATCAT	attgccctactcgcaagcgg	CTGTAGGTGTCCTCGCCTCTC
CGCACTGAACCAGACTACCTG	attgccctactcgcaagcggAattgccctactcgcaagcgg	CGAGGGCGGCGCACACGCCAAGTTTACCAATTATA	attgccctactcgcaagcgg	CTGTAGGTGTCCTCGCCTCTC
CGCACTGAACCAGACTACCTG	attgccctactcgcaagcggAattgccctactcgcaagcgg	GCTTTGATGTGAAGGAATTTGTGCATCTTGTCGATGGA	attgccctactcgcaagcgg	CTGTAGGTGTCCTCGCCTCTC
CGCACTGAACCAGACTACCTG	attgccctactcgcaagcggAattgccctactcgcaagcgg	GCAGCCGAGGAAATTCTTTCCCACAAGGAATTCCC	attgccctactcgcaagcgg	CTGTAGGTGTCCTCGCCTCTC
CGCACTGAACCAGACTACCTG	attgccctactcgcaagcggAattgccctactcgcaagcgg	CCGACGGGCATCAGAAAATCCCTCCAAAACGCAGC	attgccctactcgcaagcgg	CTGTAGGTGTCCTCGCCTCTC
CGCACTGAACCAGACTACCTG	attgccctactcgcaagcggAattgccctactcgcaagcgg	GCAACGAGCTGTAGATTGCCTCAATTGTGATTAAATGCA	attgccctactcgcaagcgg	CTGTAGGTGTCCTCGCCTCTC
CGCACTGAACCAGACTACCTG	attgccctactcgcaagcggAattgccctactcgcaagcgg	TTTAAGTGTGACCAAATGATTTCGCTTCTGTTCCGCTAAC	attgccctactcgcaagcgg	CTGTAGGTGTCCTCGCCTCTC
CGCACTGAACCAGACTACCTG	attgccctactcgcaagcggAattgccctactcgcaagcgg	AGATAAGAGCTGACTGCTGCATAATCGGCTATTTTATCGG	attgccctactcgcaagcgg	CTGTAGGTGTCCTCGCCTCTC
CGCACTGAACCAGACTACCTG	attgccctactcgcaagcggAattgccctactcgcaagcgg	AAAATTTAACATAATGGAGGCCGAGGTGGCCAGCT	attgccctactcgcaagcgg	CTGTAGGTGTCCTCGCCTCTC
CGCACTGAACCAGACTACCTG	attgccctactcgcaagcggAattgccctactcgcaagcgg	TCGTAGAGCACGAACTTAATGATGTGGATTTGAAATCCTGG	attgccctactcgcaagcgg	CTGTAGGTGTCCTCGCCTCTC
CGCACTGAACCAGACTACCTG	attgccctactcgcaagcggAattgccctactcgcaagcgg	TCAAGGAAAGTTTAGATAGCTTTCTAACCATTCTGCCCACG	attgccctactcgcaagcgg	CTGTAGGTGTCCTCGCCTCTC
CGCACTGAACCAGACTACCTG	attgccctactcgcaagcggAattgccctactcgcaagcgg	ATATTGGGATTTGTTCTTTCCCGCCTGCTCTGCGG	attgccctactcgcaagcgg	CTGTAGGTGTCCTCGCCTCTC
CGCACTGAACCAGACTACCTG	attgccctactcgcaagcggAattgccctactcgcaagcgg	ACACCTGCCGATGCTATCCACGAGGAGATTTCTCC	attgccctactcgcaagcgg	CTGTAGGTGTCCTCGCCTCTC
CGCACTGAACCAGACTACCTG	attgccctactcgcaagcggAattgccctactcgcaagcgg	TGGAGTTGTTTCTGATCGGATTACCCACCGTGATATTG	attgccctactcgcaagcgg	CTGTAGGTGTCCTCGCCTCTC
CGCACTGAACCAGACTACCTG	attgccctactcgcaagcggAattgccctactcgcaagcgg	ATTACAGTGGGGAGTGCCTATAGCTACACATACTCCC	attgccctactcgcaagcgg	CTGTAGGTGTCCTCGCCTCTC
CGCACTGAACCAGACTACCTG	attgccctactcgcaagcggAattgccctactcgcaagcgg	CCTTAGCTGTTCTGGTCTATATTTATGGAAATGTCGCTCCC	attgccctactcgcaagcgg	CTGTAGGTGTCCTCGCCTCTC
CGCACTGAACCAGACTACCTG	attgccctactcgcaagcggAattgccctactcgcaagcgg	AATCCTCCAAACTTCGTGTATAAGGTCGGTAAGAGACCC	attgccctactcgcaagcgg	CTGTAGGTGTCCTCGCCTCTC
CGCACTGAACCAGACTACCTG	attgccctactcgcaagcggAattgccctactcgcaagcgg	ATAGTCTTCACTCTGCTGAGAGCAACTGCCTACAGT	attgccctactcgcaagcgg	CTGTAGGTGTCCTCGCCTCTC
CGCACTGAACCAGACTACCTG	attgccctactcgcaagcggAattgccctactcgcaagcgg	CTGTGCCGCCATTCTGGCTGTGGATTTCCCTTCGTAT	attgccctactcgcaagcgg	CTGTAGGTGTCCTCGCCTCTC
CGCACTGAACCAGACTACCTG	attgccctactcgcaagcggAattgccctactcgcaagcgg	CCTACGGATTACCGGAAAAGCCGGACTTTCGGAGC	attgccctactcgcaagcgg	CTGTAGGTGTCCTCGCCTCTC
CGCACTGAACCAGACTACCTG	attgccctactcgcaagcggAattgccctactcgcaagcgg	TTTTGTGGTGACCATGGGATTGGTTTCACATCGAG	attgccctactcgcaagcgg	CTGTAGGTGTCCTCGCCTCTC
CGCACTGAACCAGACTACCTG	attgccctactcgcaagcggAattgccctactcgcaagcgg	AAGAAACTAAGGAGATCTGTTATTCCGTTGCTGGTCCTAGG	attgccctactcgcaagcgg	CTGTAGGTGTCCTCGCCTCTC
CGCACTGAACCAGACTACCTG	attgccctactcgcaagcggAattgccctactcgcaagcgg	GCTTGCTCGCACCATTGTCATCACTTTGATCGACT	attgccctactcgcaagcgg	CTGTAGGTGTCCTCGCCTCTC
CGCACTGAACCAGACTACCTG	attgccctactcgcaagcggAattgccctactcgcaagcgg	ATCACCAGGATGAGACGGAATACGGCCGCCATTTG	attgccctactcgcaagcgg	CTGTAGGTGTCCTCGCCTCTC
CGCACTGAACCAGACTACCTG	attgccctactcgcaagcggAattgccctactcgcaagcgg	AATGCCTTCTTCATACTGGGATTCACGAAATTGCTGG	attgccctactcgcaagcgg	CTGTAGGTGTCCTCGCCTCTC
CGCACTGAACCAGACTACCTG	attgccctactcgcaagcggAattgccctactcgcaagcgg	GCAGCTGCTATAGTCTGTTGGTAAACTCTGATGAACAGC	attgccctactcgcaagcgg	CTGTAGGTGTCCTCGCCTCTC
CGCACTGAACCAGACTACCTG	attgccctactcgcaagcggAattgccctactcgcaagcgg	TTTCCTACGATTTTAGGTTTGCTATTCCTTCACGAAGTGGT	attgccctactcgcaagcgg	CTGTAGGTGTCCTCGCCTCTC
CGCACTGAACCAGACTACCTG	attgccctactcgcaagcggAattgccctactcgcaagcgg	GCTCCAACTGGGACTCTCCGAATTCGTCATGTCTT	attgccctactcgcaagcgg	CTGTAGGTGTCCTCGCCTCTC
CGCACTGAACCAGACTACCTG	attgccctactcgcaagcggAattgccctactcgcaagcgg	TTTTCAGTGCCAATCGGGAAGGCTTAAGTTCCCTA	attgccctactcgcaagcgg	CTGTAGGTGTCCTCGCCTCTC
CGCACTGAACCAGACTACCTG	attgccctactcgcaagcggAattgccctactcgcaagcgg	CACGGATGTGTGGCTCTCTATTTGCTCAGCATTTAC	attgccctactcgcaagcgg	CTGTAGGTGTCCTCGCCTCTC
CGCACTGAACCAGACTACCTG	attgccctactcgcaagcggAattgccctactcgcaagcgg	TTTGCCAAGTGGTATACTTCCCGTGATAGCCTGAC	attgccctactcgcaagcgg	CTGTAGGTGTCCTCGCCTCTC
>>> barcode 15
CGCACTGAACCAGACTACCTG	ggtcgatgccctaatccacgAggtcgatgccctaatccacg	AAGAGTATTCTTTTCGTGGCCATTCTCTGTTGGAAATTGGT	ggtcgatgccctaatccacg	CTGTAGGTGTCCTCGCCTCTC
CGCACTGAACCAGACTACCTG	ggtcgatgccctaatccacgAggtcgatgccctaatccacg	CTTTTCTAACGGGCATAGCACGTGTAACTTTTAGTTTTGGC	ggtcgatgccctaatccacg	CTGTAGGTGTCCTCGCCTCTC
CGCACTGAACCAGACTACCTG	ggtcgatgccctaatccacgAggtcgatgccctaatccacg	ATGTAATCTGGATTTTCGCTGTCTCCCTAAGCCTAATTGTG	ggtcgatgccctaatccacg	CTGTAGGTGTCCTCGCCTCTC
CGCACTGAACCAGACTACCTG	ggtcgatgccctaatccacgAggtcgatgccctaatccacg	ATCTACGCGTTCTTCTTTGAGCTGAAACTCGTACGG	ggtcgatgccctaatccacg	CTGTAGGTGTCCTCGCCTCTC
CGCACTGAACCAGACTACCTG	ggtcgatgccctaatccacgAggtcgatgccctaatccacg	AAGTCAATTAGAGATGACGGGCAAAAGAACATATCCTTGCC	ggtcgatgccctaatccacg	CTGTAGGTGTCCTCGCCTCTC
CGCACTGAACCAGACTACCTG	ggtcgatgccctaatccacgAggtcgatgccctaatccacg	CACCTTTGTTGAAAGTCTGAACATGAACGGTCTGACTCA	ggtcgatgccctaatccacg	CTGTAGGTGTCCTCGCCTCTC
CGCACTGAACCAGACTACCTG	ggtcgatgccctaatccacgAggtcgatgccctaatccacg	CTTCATGATCTCCAATTTCCTTACGGGAATGGTCAACATGT	ggtcgatgccctaatccacg	CTGTAGGTGTCCTCGCCTCTC
CGCACTGAACCAGACTACCTG	ggtcgatgccctaatccacgAggtcgatgccctaatccacg	CCCTGAACCCGGGTCATCGAAGTGATCTGGAGTCT	ggtcgatgccctaatccacg	CTGTAGGTGTCCTCGCCTCTC
CGCACTGAACCAGACTACCTG	ggtcgatgccctaatccacgAggtcgatgccctaatccacg	ACTGTCCATCTATATGTTTGTTTGTGCTGGAGTGGTCT	ggtcgatgccctaatccacg	CTGTAGGTGTCCTCGCCTCTC
CGCACTGAACCAGACTACCTG	ggtcgatgccctaatccacgAggtcgatgccctaatccacg	ACGAGTACCATCTTCCTAAGGACCACAAATAGACTCAAAGG	ggtcgatgccctaatccacg	CTGTAGGTGTCCTCGCCTCTC
CGCACTGAACCAGACTACCTG	ggtcgatgccctaatccacgAggtcgatgccctaatccacg	AAAAGGATGATGGGTGCCTCCGACCCGATCTTAGA	ggtcgatgccctaatccacg	CTGTAGGTGTCCTCGCCTCTC
CGCACTGAACCAGACTACCTG	ggtcgatgccctaatccacgAggtcgatgccctaatccacg	GGGAGAGTTGTCTACATCGGAATCCTTGTACACCTCG	ggtcgatgccctaatccacg	CTGTAGGTGTCCTCGCCTCTC
CGCACTGAACCAGACTACCTG	ggtcgatgccctaatccacgAggtcgatgccctaatccacg	TACACCATGCACCCATCGTTGCCACGAATCAAACG	ggtcgatgccctaatccacg	CTGTAGGTGTCCTCGCCTCTC
CGCACTGAACCAGACTACCTG	ggtcgatgccctaatccacgAggtcgatgccctaatccacg	GGTCCACAACCACTTTTGGTCCTTGTGTCCTTGGG	ggtcgatgccctaatccacg	CTGTAGGTGTCCTCGCCTCTC
CGCACTGAACCAGACTACCTG	ggtcgatgccctaatccacgAggtcgatgccctaatccacg	CAATCTGGGATGTAAGCTTGTCTTTCAGCTGTTGACAGG	ggtcgatgccctaatccacg	CTGTAGGTGTCCTCGCCTCTC
CGCACTGAACCAGACTACCTG	ggtcgatgccctaatccacgAggtcgatgccctaatccacg	CCACCGAGCAGGTGGAAATTGATCGGCTTATCTGT	ggtcgatgccctaatccacg	CTGTAGGTGTCCTCGCCTCTC
CGCACTGAACCAGACTACCTG	ggtcgatgccctaatccacgAggtcgatgccctaatccacg	TCCCTTATCGTGGCGCTGCCCGCCTTATTTCTCAA	ggtcgatgccctaatccacg	CTGTAGGTGTCCTCGCCTCTC
CGCACTGAACCAGACTACCTG	ggtcgatgccctaatccacgAggtcgatgccctaatccacg	GAATATCCTCCGCCGGGTGATCGAAGTCCACCCTG	ggtcgatgccctaatccacg	CTGTAGGTGTCCTCGCCTCTC
CGCACTGAACCAGACTACCTG	ggtcgatgccctaatccacgAggtcgatgccctaatccacg	CGGAACTAAGCCGACTCGCGGTCTTGAAGCAGGAA	ggtcgatgccctaatccacg	CTGTAGGTGTCCTCGCCTCTC
CGCACTGAACCAGACTACCTG	ggtcgatgccctaatccacgAggtcgatgccctaatccacg	GATTTCGGAGTATCCATTGGACTGCAGGGCACTAG	ggtcgatgccctaatccacg	CTGTAGGTGTCCTCGCCTCTC
CGCACTGAACCAGACTACCTG	ggtcgatgccctaatccacgAggtcgatgccctaatccacg	GACTGGCGCAGCATCTCGTTGGCTTGGGATAACAA	ggtcgatgccctaatccacg	CTGTAGGTGTCCTCGCCTCTC
CGCACTGAACCAGACTACCTG	ggtcgatgccctaatccacgAggtcgatgccctaatccacg	CAGATAGTCGACGGCTTGGAGCAGCATGTACTCCA	ggtcgatgccctaatccacg	CTGTAGGTGTCCTCGCCTCTC
CGCACTGAACCAGACTACCTG	ggtcgatgccctaatccacgAggtcgatgccctaatccacg	GCCGATGAAGATGGATAAGCCGAGCTGCTTCCGGA	ggtcgatgccctaatccacg	CTGTAGGTGTCCTCGCCTCTC
CGCACTGAACCAGACTACCTG	ggtcgatgccctaatccacgAggtcgatgccctaatccacg	CACAGGGTGCTGGTGGTGGGCAGGATTCCTTCTTA	ggtcgatgccctaatccacg	CTGTAGGTGTCCTCGCCTCTC
CGCACTGAACCAGACTACCTG	ggtcgatgccctaatccacgAggtcgatgccctaatccacg	TTACTTCCTTCGATTACTGACCTTCATTCGACAACTCCAGC	ggtcgatgccctaatccacg	CTGTAGGTGTCCTCGCCTCTC
CGCACTGAACCAGACTACCTG	ggtcgatgccctaatccacgAggtcgatgccctaatccacg	AATGGAATTATTTTCGTGGCGCCCGAAAGATAGAGGA	ggtcgatgccctaatccacg	CTGTAGGTGTCCTCGCCTCTC
CGCACTGAACCAGACTACCTG	ggtcgatgccctaatccacgAggtcgatgccctaatccacg	TGCGGTCCAGGATCGTCATGATGACCTCATCTGGA	ggtcgatgccctaatccacg	CTGTAGGTGTCCTCGCCTCTC
CGCACTGAACCAGACTACCTG	ggtcgatgccctaatccacgAggtcgatgccctaatccacg	TTGGACACTCACAACGCGTCGTCTGAGTGGCACAA	ggtcgatgccctaatccacg	CTGTAGGTGTCCTCGCCTCTC
CGCACTGAACCAGACTACCTG	ggtcgatgccctaatccacgAggtcgatgccctaatccacg	AAAAGCCGGACCGGAAGTAAGAGATATTTGAGTGCT	ggtcgatgccctaatccacg	CTGTAGGTGTCCTCGCCTCTC
CGCACTGAACCAGACTACCTG	ggtcgatgccctaatccacgAggtcgatgccctaatccacg	CATGGACCTGCTTTGTCAGGAGCCATGGGCAGATG	ggtcgatgccctaatccacg	CTGTAGGTGTCCTCGCCTCTC
CGCACTGAACCAGACTACCTG	ggtcgatgccctaatccacgAggtcgatgccctaatccacg	GGCTTAGGCACACGGCGAAGGCGTCACAAAAGATA	ggtcgatgccctaatccacg	CTGTAGGTGTCCTCGCCTCTC
CGCACTGAACCAGACTACCTG	ggtcgatgccctaatccacgAggtcgatgccctaatccacg	TCTATTAAGGAAATGACTGGAATTGCTTGCATTGTCCCTGG	ggtcgatgccctaatccacg	CTGTAGGTGTCCTCGCCTCTC
CGCACTGAACCAGACTACCTG	ggtcgatgccctaatccacgAggtcgatgccctaatccacg	GAGCACAGATCCCGAACGGCTGGGCAAGGACATTTA	ggtcgatgccctaatccacg	CTGTAGGTGTCCTCGCCTCTC
CGCACTGAACCAGACTACCTG	ggtcgatgccctaatccacgAggtcgatgccctaatccacg	ATTTAACGGCGCAAACAAAGACCAAATCAAAGTTCAGC	ggtcgatgccctaatccacg	CTGTAGGTGTCCTCGCCTCTC
CGCACTGAACCAGACTACCTG	ggtcgatgccctaatccacgAggtcgatgccctaatccacg	GGGGAAGCTAAGCTCACAAGCGACCAGGGTTAAAG	ggtcgatgccctaatccacg	CTGTAGGTGTCCTCGCCTCTC
CGCACTGAACCAGACTACCTG	ggtcgatgccctaatccacgAggtcgatgccctaatccacg	GACCGCGCAAATGACCAGCAATGTGCTTCTTATTG	ggtcgatgccctaatccacg	CTGTAGGTGTCCTCGCCTCTC
CGCACTGAACCAGACTACCTG	ggtcgatgccctaatccacgAggtcgatgccctaatccacg	AAAATTCCTCACTGAAAAGGGTATCAGGCGTTCGC	ggtcgatgccctaatccacg	CTGTAGGTGTCCTCGCCTCTC
CGCACTGAACCAGACTACCTG	ggtcgatgccctaatccacgAggtcgatgccctaatccacg	TTTTCTATCCGACTCGAATGTAATTACGGCAACAGTTTCCG	ggtcgatgccctaatccacg	CTGTAGGTGTCCTCGCCTCTC
CGCACTGAACCAGACTACCTG	ggtcgatgccctaatccacgAggtcgatgccctaatccacg	TGCTGATGCGTAGCCTCTGCTCGCCATTCGACTTT	ggtcgatgccctaatccacg	CTGTAGGTGTCCTCGCCTCTC
CGCACTGAACCAGACTACCTG	ggtcgatgccctaatccacgAggtcgatgccctaatccacg	GATGCGCTTTTAATGTCATATCCTGGCCAAGGACG	ggtcgatgccctaatccacg	CTGTAGGTGTCCTCGCCTCTC
CGCACTGAACCAGACTACCTG	ggtcgatgccctaatccacgAggtcgatgccctaatccacg	GGCGTCGCCGGTGAATCTTATCTGATTTGGGCCAG	ggtcgatgccctaatccacg	CTGTAGGTGTCCTCGCCTCTC
CGCACTGAACCAGACTACCTG	ggtcgatgccctaatccacgAggtcgatgccctaatccacg	CACAAATGCAATTTCCGTCCGCCAACCTTTCAACC	ggtcgatgccctaatccacg	CTGTAGGTGTCCTCGCCTCTC
CGCACTGAACCAGACTACCTG	ggtcgatgccctaatccacgAggtcgatgccctaatccacg	CTTCCTGCCCACAAGCTATGCAGAGTTAATAGCTGG	ggtcgatgccctaatccacg	CTGTAGGTGTCCTCGCCTCTC
CGCACTGAACCAGACTACCTG	ggtcgatgccctaatccacgAggtcgatgccctaatccacg	ACCAAATATAATCATATAGTGTACCAGGAGGCGTGTCCTGG	ggtcgatgccctaatccacg	CTGTAGGTGTCCTCGCCTCTC
CGCACTGAACCAGACTACCTG	ggtcgatgccctaatccacgAggtcgatgccctaatccacg	AAAAGCAACAGGATGAGGCAAAACAGGAGAGCGGG	ggtcgatgccctaatccacg	CTGTAGGTGTCCTCGCCTCTC
CGCACTGAACCAGACTACCTG	ggtcgatgccctaatccacgAggtcgatgccctaatccacg	TTTCATTAGCAAAAGAAGCGAATTGTTGTCCACTTTTGGGG	ggtcgatgccctaatccacg	CTGTAGGTGTCCTCGCCTCTC
CGCACTGAACCAGACTACCTG	ggtcgatgccctaatccacgAggtcgatgccctaatccacg	TTTTCCCCAGCATGTAGAACATGACATCCTGATTGATGT	ggtcgatgccctaatccacg	CTGTAGGTGTCCTCGCCTCTC
CGCACTGAACCAGACTACCTG	ggtcgatgccctaatccacgAggtcgatgccctaatccacg	TTTTCGAGCTGCCAATTTGCTGACGAGTTCCTTTT	ggtcgatgccctaatccacg	CTGTAGGTGTCCTCGCCTCTC
CGCACTGAACCAGACTACCTG	ggtcgatgccctaatccacgAggtcgatgccctaatccacg	TTCGACTGCTCGTCAAATCGGATTCCATTCAGCGG	ggtcgatgccctaatccacg	CTGTAGGTGTCCTCGCCTCTC
CGCACTGAACCAGACTACCTG	ggtcgatgccctaatccacgAggtcgatgccctaatccacg	AAACCCAAATATATCTGTGCATATGCATGAGTGTGTCTGCT	ggtcgatgccctaatccacg	CTGTAGGTGTCCTCGCCTCTC
>>> barcode 16
CGCACTGAACCAGACTACCTG	ccctcggtcccaccttacggAccctcggtcccaccttacgg	CGTGAAGGACTAAGCTCCTGGGCCCTGGGGAAATC	ccctcggtcccaccttacgg	CTGTAGGTGTCCTCGCCTCTC
CGCACTGAACCAGACTACCTG	ccctcggtcccaccttacggAccctcggtcccaccttacgg	ACTAAGCTGCAGGACCTTTTGCCAAGCGGCAAATG	ccctcggtcccaccttacgg	CTGTAGGTGTCCTCGCCTCTC
CGCACTGAACCAGACTACCTG	ccctcggtcccaccttacggAccctcggtcccaccttacgg	TGCGGAGAATGTGCAATATATGTCTGAACTATAGCTCCTCT	ccctcggtcccaccttacgg	CTGTAGGTGTCCTCGCCTCTC
CGCACTGAACCAGACTACCTG	ccctcggtcccaccttacggAccctcggtcccaccttacgg	GTGGCAGGACACCTACATGGTTCTGTTTAAAGGACT	ccctcggtcccaccttacgg	CTGTAGGTGTCCTCGCCTCTC
CGCACTGAACCAGACTACCTG	ccctcggtcccaccttacggAccctcggtcccaccttacgg	GCATTAAGCAATATATAGTTGCTTGCGATTGAATCGCCTCC	ccctcggtcccaccttacgg	CTGTAGGTGTCCTCGCCTCTC
CGCACTGAACCAGACTACCTG	ccctcggtcccaccttacggAccctcggtcccaccttacgg	AAAACTGATTCGTTATGGCTTCCTCGAGCGTTTCTCC	ccctcggtcccaccttacgg	CTGTAGGTGTCCTCGCCTCTC
CGCACTGAACCAGACTACCTG	ccctcggtcccaccttacggAccctcggtcccaccttacgg	GCCTTCAATCCTTCACAGCAGCCCACTGCGTTACC	ccctcggtcccaccttacgg	CTGTAGGTGTCCTCGCCTCTC
CGCACTGAACCAGACTACCTG	ccctcggtcccaccttacggAccctcggtcccaccttacgg	GCACAGACGCCCTAACAACTTCAGGCACATGGCAA	ccctcggtcccaccttacgg	CTGTAGGTGTCCTCGCCTCTC
CGCACTGAACCAGACTACCTG	ccctcggtcccaccttacggAccctcggtcccaccttacgg	TTTTATCGGAGCTTATGCGTCATGGCAGCAGGCAG	ccctcggtcccaccttacgg	CTGTAGGTGTCCTCGCCTCTC
CGCACTGAACCAGACTACCTG	ccctcggtcccaccttacggAccctcggtcccaccttacgg	AGGAAGCCCCATTCCACAGGTCCTTTGAAATGCTT	ccctcggtcccaccttacgg	CTGTAGGTGTCCTCGCCTCTC
CGCACTGAACCAGACTACCTG	ccctcggtcccaccttacggAccctcggtcccaccttacgg	TTAGTGAGCGAAATTGCGCAATTGTGGAGCAATCA	ccctcggtcccaccttacgg	CTGTAGGTGTCCTCGCCTCTC
CGCACTGAACCAGACTACCTG	ccctcggtcccaccttacggAccctcggtcccaccttacgg	AAAAGTGTTGAGCAAATCGAAAGGAATCCAGGACAGAGA	ccctcggtcccaccttacgg	CTGTAGGTGTCCTCGCCTCTC
CGCACTGAACCAGACTACCTG	ccctcggtcccaccttacggAccctcggtcccaccttacgg	TTTTCCAGTGTGAAAACCCAGCGATGAATAGACAGACA	ccctcggtcccaccttacgg	CTGTAGGTGTCCTCGCCTCTC
CGCACTGAACCAGACTACCTG	ccctcggtcccaccttacggAccctcggtcccaccttacgg	CTGACGCACTCGGTCTGGTCTGGTTGCCATCAAAA	ccctcggtcccaccttacgg	CTGTAGGTGTCCTCGCCTCTC
CGCACTGAACCAGACTACCTG	ccctcggtcccaccttacggAccctcggtcccaccttacgg	TTGCGTTGCTGTTAAATCGTGCGGAAGCTGATATG	ccctcggtcccaccttacgg	CTGTAGGTGTCCTCGCCTCTC
CGCACTGAACCAGACTACCTG	ccctcggtcccaccttacggAccctcggtcccaccttacgg	CATGGTCGCCAGTGGAAACGCATTGCCTAGTTGCA	ccctcggtcccaccttacgg	CTGTAGGTGTCCTCGCCTCTC
CGCACTGAACCAGACTACCTG	ccctcggtcccaccttacggAccctcggtcccaccttacgg	TTTTGGGCAATCGCATTAAGTGATTCCGTGTCCTAAG	ccctcggtcccaccttacgg	CTGTAGGTGTCCTCGCCTCTC
CGCACTGAACCAGACTACCTG	ccctcggtcccaccttacggAccctcggtcccaccttacgg	CACTCCACTCAGTGCCCATGGTTATGGGACCCAGG	ccctcggtcccaccttacgg	CTGTAGGTGTCCTCGCCTCTC
CGCACTGAACCAGACTACCTG	ccctcggtcccaccttacggAccctcggtcccaccttacgg	TTCACTTGGCAAATCTCAGATAACGCTATGCATCATTGTGT	ccctcggtcccaccttacgg	CTGTAGGTGTCCTCGCCTCTC
CGCACTGAACCAGACTACCTG	ccctcggtcccaccttacggAccctcggtcccaccttacgg	GGAACAATTTCACATTTCTCAAGTTGAAATGCGAAACCAGC	ccctcggtcccaccttacgg	CTGTAGGTGTCCTCGCCTCTC
CGCACTGAACCAGACTACCTG	ccctcggtcccaccttacggAccctcggtcccaccttacgg	AGGAATCATTAAATAAGAGAAGTTTGCTCGGGGAAGTTGCC	ccctcggtcccaccttacgg	CTGTAGGTGTCCTCGCCTCTC
CGCACTGAACCAGACTACCTG	ccctcggtcccaccttacggAccctcggtcccaccttacgg	AAGGAGCTTGATAAACTCACACAAAGAGCGAAAACATTGC	ccctcggtcccaccttacgg	CTGTAGGTGTCCTCGCCTCTC
CGCACTGAACCAGACTACCTG	ccctcggtcccaccttacggAccctcggtcccaccttacgg	AAAAGCCGAGACAGGACATTGCCCCTCAGCTCAGT	ccctcggtcccaccttacgg	CTGTAGGTGTCCTCGCCTCTC
CGCACTGAACCAGACTACCTG	ccctcggtcccaccttacggAccctcggtcccaccttacgg	GCGCATTTAATAAAGCCTCCCAAATGGAATGACTTGCC	ccctcggtcccaccttacgg	CTGTAGGTGTCCTCGCCTCTC
CGCACTGAACCAGACTACCTG	ccctcggtcccaccttacggAccctcggtcccaccttacgg	TTTTGTTGTTGTTGCCGCACAGCAAAGTCAGCAGC	ccctcggtcccaccttacgg	CTGTAGGTGTCCTCGCCTCTC
CGCACTGAACCAGACTACCTG	ccctcggtcccaccttacggAccctcggtcccaccttacgg	GTAACCGCAACACGTTAACGGTTTCGGTTTCACTT	ccctcggtcccaccttacgg	CTGTAGGTGTCCTCGCCTCTC
CGCACTGAACCAGACTACCTG	ccctcggtcccaccttacggAccctcggtcccaccttacgg	ATTTACAACAACAGAAATCGAGGATTGTATGTCCCAACCCC	ccctcggtcccaccttacgg	CTGTAGGTGTCCTCGCCTCTC
CGCACTGAACCAGACTACCTG	ccctcggtcccaccttacggAccctcggtcccaccttacgg	GCGTCCTGGCGCGCTCATGTGTGAAAAGGTACTTT	ccctcggtcccaccttacgg	CTGTAGGTGTCCTCGCCTCTC
CGCACTGAACCAGACTACCTG	ccctcggtcccaccttacggAccctcggtcccaccttacgg	CAATCGTTCTCCCCGGGATCTCCGTCTTCTGGCTG	ccctcggtcccaccttacgg	CTGTAGGTGTCCTCGCCTCTC
CGCACTGAACCAGACTACCTG	ccctcggtcccaccttacggAccctcggtcccaccttacgg	TGAACACCCTTTCAGATACCAGTATACAAATTACCCTCCCA	ccctcggtcccaccttacgg	CTGTAGGTGTCCTCGCCTCTC
CGCACTGAACCAGACTACCTG	ccctcggtcccaccttacggAccctcggtcccaccttacgg	GGGGAATCGATTGATTTTAGCCGATTAAGTTGGTATCGCC	ccctcggtcccaccttacgg	CTGTAGGTGTCCTCGCCTCTC
CGCACTGAACCAGACTACCTG	ccctcggtcccaccttacggAccctcggtcccaccttacgg	AACTTTATAGATACAACTGGCTCAGAAAACAACCGGCGA	ccctcggtcccaccttacgg	CTGTAGGTGTCCTCGCCTCTC
CGCACTGAACCAGACTACCTG	ccctcggtcccaccttacggAccctcggtcccaccttacgg	TTAGAATGTCAGAGTTAAGCGAACGAAACTTTTCCACGTGC	ccctcggtcccaccttacgg	CTGTAGGTGTCCTCGCCTCTC
CGCACTGAACCAGACTACCTG	ccctcggtcccaccttacggAccctcggtcccaccttacgg	TCGCGTTGTCCCAACAACCTGGAAGAGAAGGGAAG	ccctcggtcccaccttacgg	CTGTAGGTGTCCTCGCCTCTC
CGCACTGAACCAGACTACCTG	ccctcggtcccaccttacggAccctcggtcccaccttacgg	GGCAGGACAGCACCCATCCTTAACCTTGGACCTTC	ccctcggtcccaccttacgg	CTGTAGGTGTCCTCGCCTCTC
CGCACTGAACCAGACTACCTG	ccctcggtcccaccttacggAccctcggtcccaccttacgg	CCCCGAATCCCTTGGCATTCTTCGAGTGTTATCGG	ccctcggtcccaccttacgg	CTGTAGGTGTCCTCGCCTCTC
CGCACTGAACCAGACTACCTG	ccctcggtcccaccttacggAccctcggtcccaccttacgg	GCGGACAGCATCATGCATATATTAAGCGTAAATTGCCT	ccctcggtcccaccttacgg	CTGTAGGTGTCCTCGCCTCTC
CGCACTGAACCAGACTACCTG	ccctcggtcccaccttacggAccctcggtcccaccttacgg	TAGAAATGTCTGCTAGTTAATTTGGCGTCATGAAGTTGGCT	ccctcggtcccaccttacgg	CTGTAGGTGTCCTCGCCTCTC
CGCACTGAACCAGACTACCTG	ccctcggtcccaccttacggAccctcggtcccaccttacgg	TTTTCTGGAAGTCGGTTGCTCAGGAGATGAACATTCT	ccctcggtcccaccttacgg	CTGTAGGTGTCCTCGCCTCTC
CGCACTGAACCAGACTACCTG	ccctcggtcccaccttacggAccctcggtcccaccttacgg	TTGAAGTGGTTAGGGCAGAATGAAGAACCTTGTTTCAGA	ccctcggtcccaccttacgg	CTGTAGGTGTCCTCGCCTCTC
CGCACTGAACCAGACTACCTG	ccctcggtcccaccttacggAccctcggtcccaccttacgg	TAAGGTTATTTCGGTGTTTTCTGCGATATTGTTATCCGGCT	ccctcggtcccaccttacgg	CTGTAGGTGTCCTCGCCTCTC
CGCACTGAACCAGACTACCTG	ccctcggtcccaccttacggAccctcggtcccaccttacgg	TGTTGGTAATATTGCTTTGCCAGTGCTATCACCTTCATTTG	ccctcggtcccaccttacgg	CTGTAGGTGTCCTCGCCTCTC
CGCACTGAACCAGACTACCTG	ccctcggtcccaccttacggAccctcggtcccaccttacgg	TCTGCAACTTCATTATTTGGCAATTCTGCATCTATTTCGGC	ccctcggtcccaccttacgg	CTGTAGGTGTCCTCGCCTCTC
CGCACTGAACCAGACTACCTG	ccctcggtcccaccttacggAccctcggtcccaccttacgg	ATTATGTTTGCTCTCTGTTGGCGATTGTTTTGGGTTATCG	ccctcggtcccaccttacgg	CTGTAGGTGTCCTCGCCTCTC
CGCACTGAACCAGACTACCTG	ccctcggtcccaccttacggAccctcggtcccaccttacgg	AAGTTTTGAGAAAATGTTTCCTAAACTCTTCCTCGGGGTCT	ccctcggtcccaccttacgg	CTGTAGGTGTCCTCGCCTCTC
CGCACTGAACCAGACTACCTG	ccctcggtcccaccttacggAccctcggtcccaccttacgg	ATCTAAAAGCTCCCCACTAGATTCTGAGTTAAGTTCGGACT	ccctcggtcccaccttacgg	CTGTAGGTGTCCTCGCCTCTC
CGCACTGAACCAGACTACCTG	ccctcggtcccaccttacggAccctcggtcccaccttacgg	CCATTGAATCTGCACCCATCAGACTTCCACGACAT	ccctcggtcccaccttacgg	CTGTAGGTGTCCTCGCCTCTC
CGCACTGAACCAGACTACCTG	ccctcggtcccaccttacggAccctcggtcccaccttacgg	ATACCTCCAGATATTCCGGAGCTATCTAGCTGTACTCCA	ccctcggtcccaccttacgg	CTGTAGGTGTCCTCGCCTCTC
CGCACTGAACCAGACTACCTG	ccctcggtcccaccttacggAccctcggtcccaccttacgg	TCACAAATTGAAGGTGATTCGGAAGCAAATTCTGGACTTCC	ccctcggtcccaccttacgg	CTGTAGGTGTCCTCGCCTCTC
CGCACTGAACCAGACTACCTG	ccctcggtcccaccttacggAccctcggtcccaccttacgg	ATCTTCATTAGTTTCGCAAATGGAATGCTCGTCATCTGGT	ccctcggtcccaccttacgg	CTGTAGGTGTCCTCGCCTCTC
>>> barcode 17
CGCACTGAACCAGACTACCTG	gttgattcaaagatccggcgAgttgattcaaagatccggcg	TATGTGTGTGAACTAAGCAACACTTCTTGGGAACTTTGTGG	gttgattcaaagatccggcg	CTGTAGGTGTCCTCGCCTCTC
CGCACTGAACCAGACTACCTG	gttgattcaaagatccggcgAgttgattcaaagatccggcg	CACAGGACCTGCTCCAGCTTCTGTAGGCGATTCCT	gttgattcaaagatccggcg	CTGTAGGTGTCCTCGCCTCTC
CGCACTGAACCAGACTACCTG	gttgattcaaagatccggcgAgttgattcaaagatccggcg	AACTGGAGTACTTGCTTCCACCTTCTTTACATCGGT	gttgattcaaagatccggcg	CTGTAGGTGTCCTCGCCTCTC
CGCACTGAACCAGACTACCTG	gttgattcaaagatccggcgAgttgattcaaagatccggcg	TGAAGCAAAGCTCACTACTCCAGTACAAATGTTATTTCCCA	gttgattcaaagatccggcg	CTGTAGGTGTCCTCGCCTCTC
CGCACTGAACCAGACTACCTG	gttgattcaaagatccggcgAgttgattcaaagatccggcg	GCTCAAAAGAGCGCCAATAGAGGAATGAAAACTATGAAAGC	gttgattcaaagatccggcg	CTGTAGGTGTCCTCGCCTCTC
CGCACTGAACCAGACTACCTG	gttgattcaaagatccggcgAgttgattcaaagatccggcg	TGTGTTCCACATTGACGTCATCAGGCGAGAGTCTC	gttgattcaaagatccggcg	CTGTAGGTGTCCTCGCCTCTC
CGCACTGAACCAGACTACCTG	gttgattcaaagatccggcgAgttgattcaaagatccggcg	ACAAATATATGAAAACCACCCTTTCCAATTGCGAGAAGCAC	gttgattcaaagatccggcg	CTGTAGGTGTCCTCGCCTCTC
CGCACTGAACCAGACTACCTG	gttgattcaaagatccggcgAgttgattcaaagatccggcg	CGACGGCGACACTCCATTAATTGAAGCCCCGGGATTA	gttgattcaaagatccggcg	CTGTAGGTGTCCTCGCCTCTC
CGCACTGAACCAGACTACCTG	gttgattcaaagatccggcgAgttgattcaaagatccggcg	CGGAAACGGCATTGTCTTCCGAAAGAACACCCGCT	gttgattcaaagatccggcg	CTGTAGGTGTCCTCGCCTCTC
CGCACTGAACCAGACTACCTG	gttgattcaaagatccggcgAgttgattcaaagatccggcg	TCGTTAATGGCTTTAATCACTTACTCGCAGGAATGAAAGGA	gttgattcaaagatccggcg	CTGTAGGTGTCCTCGCCTCTC
CGCACTGAACCAGACTACCTG	gttgattcaaagatccggcgAgttgattcaaagatccggcg	ACATTTAATTTTATGCCGTGCTCGGCGAAATTTTCGAATGG	gttgattcaaagatccggcg	CTGTAGGTGTCCTCGCCTCTC
CGCACTGAACCAGACTACCTG	gttgattcaaagatccggcgAgttgattcaaagatccggcg	CCATTGCGATGGATGGAAGGTCCTGGCTCCTCCTT	gttgattcaaagatccggcg	CTGTAGGTGTCCTCGCCTCTC
CGCACTGAACCAGACTACCTG	gttgattcaaagatccggcgAgttgattcaaagatccggcg	TTGCTCCCGTGTCCTTGTGTGCATAAGGTCAAACA	gttgattcaaagatccggcg	CTGTAGGTGTCCTCGCCTCTC
CGCACTGAACCAGACTACCTG	gttgattcaaagatccggcgAgttgattcaaagatccggcg	ACGTTGTATACAAGTATGGTTATTTACCTAAGCGCCACAGG	gttgattcaaagatccggcg	CTGTAGGTGTCCTCGCCTCTC
CGCACTGAACCAGACTACCTG	gttgattcaaagatccggcgAgttgattcaaagatccggcg	CATACATATATACACCCAATTAGGCGGCAACAATTGTTGCC	gttgattcaaagatccggcg	CTGTAGGTGTCCTCGCCTCTC
CGCACTGAACCAGACTACCTG	gttgattcaaagatccggcgAgttgattcaaagatccggcg	ACTTGCGTGGGGAAACTCAACACTCCGTTCGACTG	gttgattcaaagatccggcg	CTGTAGGTGTCCTCGCCTCTC
CGCACTGAACCAGACTACCTG	gttgattcaaagatccggcgAgttgattcaaagatccggcg	AAACTCAACACGAAAGTTTTCCATTTTCCGGACGGG	gttgattcaaagatccggcg	CTGTAGGTGTCCTCGCCTCTC
CGCACTGAACCAGACTACCTG	gttgattcaaagatccggcgAgttgattcaaagatccggcg	GAGTCTAGAAAGCTTCGTTTCTGCGGCGGCAGCTA	gttgattcaaagatccggcg	CTGTAGGTGTCCTCGCCTCTC
CGCACTGAACCAGACTACCTG	gttgattcaaagatccggcgAgttgattcaaagatccggcg	CCCAATGACTGGCGCCACACACAAACCACAATCGA	gttgattcaaagatccggcg	CTGTAGGTGTCCTCGCCTCTC
CGCACTGAACCAGACTACCTG	gttgattcaaagatccggcgAgttgattcaaagatccggcg	CCAGGAATCGGTCGTGAGAAGGGAGCCAGAGTCTG	gttgattcaaagatccggcg	CTGTAGGTGTCCTCGCCTCTC
CGCACTGAACCAGACTACCTG	gttgattcaaagatccggcgAgttgattcaaagatccggcg	CCCTCGTCACATCAAGGACATGCCTTGGCAAGGAC	gttgattcaaagatccggcg	CTGTAGGTGTCCTCGCCTCTC
CGCACTGAACCAGACTACCTG	gttgattcaaagatccggcgAgttgattcaaagatccggcg	CAGTGGGAGCCCGAGAATCCAGCTCTCAAGTGCTT	gttgattcaaagatccggcg	CTGTAGGTGTCCTCGCCTCTC
CGCACTGAACCAGACTACCTG	gttgattcaaagatccggcgAgttgattcaaagatccggcg	GGAGTCGATATCAAAGGATCCCATAATTCGGGCTTAGTTCT	gttgattcaaagatccggcg	CTGTAGGTGTCCTCGCCTCTC
CGCACTGAACCAGACTACCTG	gttgattcaaagatccggcgAgttgattcaaagatccggcg	ATCGCTTTGCCCAGCTAGAATATCTCTCAATGAACCT	gttgattcaaagatccggcg	CTGTAGGTGTCCTCGCCTCTC
CGCACTGAACCAGACTACCTG	gttgattcaaagatccggcgAgttgattcaaagatccggcg	ATGATGTAATAAAACCAGCAAAGAGCAAACAATCGATGCCA	gttgattcaaagatccggcg	CTGTAGGTGTCCTCGCCTCTC
CGCACTGAACCAGACTACCTG	gttgattcaaagatccggcgAgttgattcaaagatccggcg	GGGGCCATCAAGTTGGCAAATAACCAGGTCTACTT	gttgattcaaagatccggcg	CTGTAGGTGTCCTCGCCTCTC
CGCACTGAACCAGACTACCTG	gttgattcaaagatccggcgAgttgattcaaagatccggcg	CAACCCCACCAGTATGCCCAAAAGTAATCAGAAAAGTTT	gttgattcaaagatccggcg	CTGTAGGTGTCCTCGCCTCTC
CGCACTGAACCAGACTACCTG	gttgattcaaagatccggcgAgttgattcaaagatccggcg	AAAATTTGCATATGTCAACACGGAAGAGCAGCATCAATTGC	gttgattcaaagatccggcg	CTGTAGGTGTCCTCGCCTCTC
CGCACTGAACCAGACTACCTG	gttgattcaaagatccggcgAgttgattcaaagatccggcg	CCTGGAAAACAATTTATTTACCGAAGGCTGGGAGGC	gttgattcaaagatccggcg	CTGTAGGTGTCCTCGCCTCTC
CGCACTGAACCAGACTACCTG	gttgattcaaagatccggcgAgttgattcaaagatccggcg	AGTGAAGCACAAGAGATACATTTGCTCGATGAGCAAAATTG	gttgattcaaagatccggcg	CTGTAGGTGTCCTCGCCTCTC
CGCACTGAACCAGACTACCTG	gttgattcaaagatccggcgAgttgattcaaagatccggcg	GGGGTTGTTCCACGAATCGGAACCGCTTCGCAAAC	gttgattcaaagatccggcg	CTGTAGGTGTCCTCGCCTCTC
CGCACTGAACCAGACTACCTG	gttgattcaaagatccggcgAgttgattcaaagatccggcg	AAAACAGTCGAGAGCGATGTTTAGACACTGGCTAAGC	gttgattcaaagatccggcg	CTGTAGGTGTCCTCGCCTCTC
CGCACTGAACCAGACTACCTG	gttgattcaaagatccggcgAgttgattcaaagatccggcg	AAACAATCCGGCTGGTTCGTGATTTGTTTGCTCAG	gttgattcaaagatccggcg	CTGTAGGTGTCCTCGCCTCTC
CGCACTGAACCAGACTACCTG	gttgattcaaagatccggcgAgttgattcaaagatccggcg	CTCTTAATCAGACGGGGTTCTGAGGAGCACTCCGC	gttgattcaaagatccggcg	CTGTAGGTGTCCTCGCCTCTC
CGCACTGAACCAGACTACCTG	gttgattcaaagatccggcgAgttgattcaaagatccggcg	GTCCAGAAAAGCCAGCGGCAGCGAAAGTTTAATAT	gttgattcaaagatccggcg	CTGTAGGTGTCCTCGCCTCTC
CGCACTGAACCAGACTACCTG	gttgattcaaagatccggcgAgttgattcaaagatccggcg	GCCATCGATAACCCCGGGTGGCAATATCAGAAGCT	gttgattcaaagatccggcg	CTGTAGGTGTCCTCGCCTCTC
CGCACTGAACCAGACTACCTG	gttgattcaaagatccggcgAgttgattcaaagatccggcg	AAACGCTTCCAAACAAAGTTGAGGGATGTTCTGCC	gttgattcaaagatccggcg	CTGTAGGTGTCCTCGCCTCTC
CGCACTGAACCAGACTACCTG	gttgattcaaagatccggcgAgttgattcaaagatccggcg	GCAGGATCTGCCTTTGTTTTATGCCTTCATCATGGC	gttgattcaaagatccggcg	CTGTAGGTGTCCTCGCCTCTC
CGCACTGAACCAGACTACCTG	gttgattcaaagatccggcgAgttgattcaaagatccggcg	GAATCCTGCTGTTGTGGCATCCACTTGAGGTTAAT	gttgattcaaagatccggcg	CTGTAGGTGTCCTCGCCTCTC
CGCACTGAACCAGACTACCTG	gttgattcaaagatccggcgAgttgattcaaagatccggcg	TTTTCCCCATTTAAGCTGGTTAGCTGAAATGTGTGTGC	gttgattcaaagatccggcg	CTGTAGGTGTCCTCGCCTCTC
CGCACTGAACCAGACTACCTG	gttgattcaaagatccggcgAgttgattcaaagatccggcg	TTTTGCTTACAACTTGACAACTTCCCACATCGAGTGTTC	gttgattcaaagatccggcg	CTGTAGGTGTCCTCGCCTCTC
CGCACTGAACCAGACTACCTG	gttgattcaaagatccggcgAgttgattcaaagatccggcg	CAACTTTGGAGACACATTAAAAGGATTTGGCTTGGCACG	gttgattcaaagatccggcg	CTGTAGGTGTCCTCGCCTCTC
CGCACTGAACCAGACTACCTG	gttgattcaaagatccggcgAgttgattcaaagatccggcg	AAAACGAAAGTGGAAACTTGAGGAAAAGCGCGGAA	gttgattcaaagatccggcg	CTGTAGGTGTCCTCGCCTCTC
CGCACTGAACCAGACTACCTG	gttgattcaaagatccggcgAgttgattcaaagatccggcg	AATTTCAATTCTTTCCGCGCCTTTCTCCCTTAGAACAATC	gttgattcaaagatccggcg	CTGTAGGTGTCCTCGCCTCTC
CGCACTGAACCAGACTACCTG	gttgattcaaagatccggcgAgttgattcaaagatccggcg	TTTTCCGCGCTGTGTTTGCTCAAGAAAAGCCAAAA	gttgattcaaagatccggcg	CTGTAGGTGTCCTCGCCTCTC
CGCACTGAACCAGACTACCTG	gttgattcaaagatccggcgAgttgattcaaagatccggcg	AAAATGCGTATCGCGATTGCCAATACGGGGAATAA	gttgattcaaagatccggcg	CTGTAGGTGTCCTCGCCTCTC
CGCACTGAACCAGACTACCTG	gttgattcaaagatccggcgAgttgattcaaagatccggcg	AAGAAAAGTCGGAAAACGTGATGCGGCCAAGTATT	gttgattcaaagatccggcg	CTGTAGGTGTCCTCGCCTCTC
CGCACTGAACCAGACTACCTG	gttgattcaaagatccggcgAgttgattcaaagatccggcg	TTTTGTGGGGCGAAATTGAGTTGAGCTTGTTACATTAAAGT	gttgattcaaagatccggcg	CTGTAGGTGTCCTCGCCTCTC
CGCACTGAACCAGACTACCTG	gttgattcaaagatccggcgAgttgattcaaagatccggcg	AAAATCTCGCACAGAAATTACCTGTTGATGAGCCACAAC	gttgattcaaagatccggcg	CTGTAGGTGTCCTCGCCTCTC
CGCACTGAACCAGACTACCTG	gttgattcaaagatccggcgAgttgattcaaagatccggcg	TTGTGCTAGTTTAACCCTCAATTACCAAAGTCTCGGGG	gttgattcaaagatccggcg	CTGTAGGTGTCCTCGCCTCTC
>>> barcode 18
CGCACTGAACCAGACTACCTG	gaactacgcaattgcgcgatAgaactacgcaattgcgcgat	GTGAAATCGAGCCACATGAGCGAGAGAAACCTTTT	gaactacgcaattgcgcgat	CTGTAGGTGTCCTCGCCTCTC
CGCACTGAACCAGACTACCTG	gaactacgcaattgcgcgatAgaactacgcaattgcgcgat	TTAAAATTTCATCAAGCTGGCGGTATTAGGAAACACTTGGC	gaactacgcaattgcgcgat	CTGTAGGTGTCCTCGCCTCTC
CGCACTGAACCAGACTACCTG	gaactacgcaattgcgcgatAgaactacgcaattgcgcgat	AATTTGCCATTTTATAAATCTTCATTTCGCACCTGGGACGT	gaactacgcaattgcgcgat	CTGTAGGTGTCCTCGCCTCTC
CGCACTGAACCAGACTACCTG	gaactacgcaattgcgcgatAgaactacgcaattgcgcgat	CCAGAAGCTGTGGGCTAAGCCCCAAGTGAAACGTG	gaactacgcaattgcgcgat	CTGTAGGTGTCCTCGCCTCTC
CGCACTGAACCAGACTACCTG	gaactacgcaattgcgcgatAgaactacgcaattgcgcgat	ACTCCACGCGGCAGCCAAGGATTTGCACTTTTACT	gaactacgcaattgcgcgat	CTGTAGGTGTCCTCGCCTCTC
CGCACTGAACCAGACTACCTG	gaactacgcaattgcgcgatAgaactacgcaattgcgcgat	TTTTGGCAAGCATTTTATTTGCCCGCTCATTTCAATTAGC	gaactacgcaattgcgcgat	CTGTAGGTGTCCTCGCCTCTC
CGCACTGAACCAGACTACCTG	gaactacgcaattgcgcgatAgaactacgcaattgcgcgat	TAAATGCCCAGTTTCACACCATTTGCCTGATTGTTTTCG	gaactacgcaattgcgcgat	CTGTAGGTGTCCTCGCCTCTC
CGCACTGAACCAGACTACCTG	gaactacgcaattgcgcgatAgaactacgcaattgcgcgat	TTGACCAAATGTGTGGGTAGTTGTGTGTTTTCGGT	gaactacgcaattgcgcgat	CTGTAGGTGTCCTCGCCTCTC
CGCACTGAACCAGACTACCTG	gaactacgcaattgcgcgatAgaactacgcaattgcgcgat	TGTAATGCCCTTTGTGATCTCTAAATGGTTCGCTACTTTCG	gaactacgcaattgcgcgat	CTGTAGGTGTCCTCGCCTCTC
CGCACTGAACCAGACTACCTG	gaactacgcaattgcgcgatAgaactacgcaattgcgcgat	ACTAAGTGCACTCCAGTTGCGTATTATTGTTACACTCATCG	gaactacgcaattgcgcgat	CTGTAGGTGTCCTCGCCTCTC
CGCACTGAACCAGACTACCTG	gaactacgcaattgcgcgatAgaactacgcaattgcgcgat	AAGAAAATTATACAATTGCATTATGACGCCGCACTGACCAC	gaactacgcaattgcgcgat	CTGTAGGTGTCCTCGCCTCTC
CGCACTGAACCAGACTACCTG	gaactacgcaattgcgcgatAgaactacgcaattgcgcgat	TTCGCAGCCTCGTTCAACCTTCTATTCCTCATTGC	gaactacgcaattgcgcgat	CTGTAGGTGTCCTCGCCTCTC
CGCACTGAACCAGACTACCTG	gaactacgcaattgcgcgatAgaactacgcaattgcgcgat	CTCTAACGATCGAGTTTAAAATTGCCAACGCATCGAAAAGC	gaactacgcaattgcgcgat	CTGTAGGTGTCCTCGCCTCTC
CGCACTGAACCAGACTACCTG	gaactacgcaattgcgcgatAgaactacgcaattgcgcgat	GGAGATGTACTACAAATCGCTCAACGGGCGGCCCA	gaactacgcaattgcgcgat	CTGTAGGTGTCCTCGCCTCTC
CGCACTGAACCAGACTACCTG	gaactacgcaattgcgcgatAgaactacgcaattgcgcgat	TTTTGCAGTCGGTGGGTGGCATAATTTATGGCCGC	gaactacgcaattgcgcgat	CTGTAGGTGTCCTCGCCTCTC
CGCACTGAACCAGACTACCTG	gaactacgcaattgcgcgatAgaactacgcaattgcgcgat	CCATCGTTTCCCGCACTACTATTCGGGTTTCCCGC	gaactacgcaattgcgcgat	CTGTAGGTGTCCTCGCCTCTC
CGCACTGAACCAGACTACCTG	gaactacgcaattgcgcgatAgaactacgcaattgcgcgat	CTCTCCACTGCGGTTATTAAAATGCTCAATGCTCTTACCC	gaactacgcaattgcgcgat	CTGTAGGTGTCCTCGCCTCTC
CGCACTGAACCAGACTACCTG	gaactacgcaattgcgcgatAgaactacgcaattgcgcgat	GGTGTTCAGTCACGGACTCCAGGACGTCAGGACTC	gaactacgcaattgcgcgat	CTGTAGGTGTCCTCGCCTCTC
CGCACTGAACCAGACTACCTG	gaactacgcaattgcgcgatAgaactacgcaattgcgcgat	GCCGTCTAATGGCAGCTGAAGGACCAAGCACAGTG	gaactacgcaattgcgcgat	CTGTAGGTGTCCTCGCCTCTC
CGCACTGAACCAGACTACCTG	gaactacgcaattgcgcgatAgaactacgcaattgcgcgat	ATCATGTAACCTTTATCCACTGTCTAAGCTTCCCTTTCGC	gaactacgcaattgcgcgat	CTGTAGGTGTCCTCGCCTCTC
CGCACTGAACCAGACTACCTG	gaactacgcaattgcgcgatAgaactacgcaattgcgcgat	CCCTTTGCCACGCCCGCGCTCAAGGACTATATTTG	gaactacgcaattgcgcgat	CTGTAGGTGTCCTCGCCTCTC
CGCACTGAACCAGACTACCTG	gaactacgcaattgcgcgatAgaactacgcaattgcgcgat	CATATATTTCGAGTGGCAACTGGCTGGGCATATTGC	gaactacgcaattgcgcgat	CTGTAGGTGTCCTCGCCTCTC
CGCACTGAACCAGACTACCTG	gaactacgcaattgcgcgatAgaactacgcaattgcgcgat	GGGCTTTATATCCTGCCGTTCGCCGTGCTCAAGTC	gaactacgcaattgcgcgat	CTGTAGGTGTCCTCGCCTCTC
CGCACTGAACCAGACTACCTG	gaactacgcaattgcgcgatAgaactacgcaattgcgcgat	CTTTGCCAACGGGCGTGCCTCGAGAATTGTTTCAC	gaactacgcaattgcgcgat	CTGTAGGTGTCCTCGCCTCTC
CGCACTGAACCAGACTACCTG	gaactacgcaattgcgcgatAgaactacgcaattgcgcgat	TGTCGTCGTTCATTTGGCTTGATGTCCCAAAGACT	gaactacgcaattgcgcgat	CTGTAGGTGTCCTCGCCTCTC
CGCACTGAACCAGACTACCTG	gaactacgcaattgcgcgatAgaactacgcaattgcgcgat	CCCCGTTCGGCCACTACAGAATCTTACACTTTGAA	gaactacgcaattgcgcgat	CTGTAGGTGTCCTCGCCTCTC
CGCACTGAACCAGACTACCTG	gaactacgcaattgcgcgatAgaactacgcaattgcgcgat	ATGTGTCATGAAGCAAGTATCCTTTGAACCTTAAAGGTGCT	gaactacgcaattgcgcgat	CTGTAGGTGTCCTCGCCTCTC
CGCACTGAACCAGACTACCTG	gaactacgcaattgcgcgatAgaactacgcaattgcgcgat	ATGGAGCATTTCATTTGGTCACTAATTGTTTTCAGTGCAGC	gaactacgcaattgcgcgat	CTGTAGGTGTCCTCGCCTCTC
CGCACTGAACCAGACTACCTG	gaactacgcaattgcgcgatAgaactacgcaattgcgcgat	TGTGTGCCTTCGAATTGAGACACGGATTGCATCCC	gaactacgcaattgcgcgat	CTGTAGGTGTCCTCGCCTCTC
CGCACTGAACCAGACTACCTG	gaactacgcaattgcgcgatAgaactacgcaattgcgcgat	TCTGACAATGGCGTTATTAACATGGATTTATGGCGTATCGC	gaactacgcaattgcgcgat	CTGTAGGTGTCCTCGCCTCTC
CGCACTGAACCAGACTACCTG	gaactacgcaattgcgcgatAgaactacgcaattgcgcgat	TCGCAGACTTAAGTCTGCCGCTATTAGCGCTCTAA	gaactacgcaattgcgcgat	CTGTAGGTGTCCTCGCCTCTC
CGCACTGAACCAGACTACCTG	gaactacgcaattgcgcgatAgaactacgcaattgcgcgat	GATGTAAACAAGCTGAGGCCGAGAAAAGTTTCCAAGG	gaactacgcaattgcgcgat	CTGTAGGTGTCCTCGCCTCTC
CGCACTGAACCAGACTACCTG	gaactacgcaattgcgcgatAgaactacgcaattgcgcgat	AGCAGGACGACGACTCACATGTCAATCAACCCAAC	gaactacgcaattgcgcgat	CTGTAGGTGTCCTCGCCTCTC
CGCACTGAACCAGACTACCTG	gaactacgcaattgcgcgatAgaactacgcaattgcgcgat	AAAACGCAAAACTCGAATGGAAATTTTGCGGGAGAAGC	gaactacgcaattgcgcgat	CTGTAGGTGTCCTCGCCTCTC
CGCACTGAACCAGACTACCTG	gaactacgcaattgcgcgatAgaactacgcaattgcgcgat	AAAATGCCTTTGAAAAGGCATTCGGTGGCTGGCTG	gaactacgcaattgcgcgat	CTGTAGGTGTCCTCGCCTCTC
CGCACTGAACCAGACTACCTG	gaactacgcaattgcgcgatAgaactacgcaattgcgcgat	GCAGGGCAACCATGACAAAGCTTCCTATTGATGTC	gaactacgcaattgcgcgat	CTGTAGGTGTCCTCGCCTCTC
CGCACTGAACCAGACTACCTG	gaactacgcaattgcgcgatAgaactacgcaattgcgcgat	CCCCAACGTCCTCAACTGCCGTATCAGCAGTTTTA	gaactacgcaattgcgcgat	CTGTAGGTGTCCTCGCCTCTC
CGCACTGAACCAGACTACCTG	gaactacgcaattgcgcgatAgaactacgcaattgcgcgat	AATCAGGGAAAACCATGGGTTGATGTTGATTCGGG	gaactacgcaattgcgcgat	CTGTAGGTGTCCTCGCCTCTC
CGCACTGAACCAGACTACCTG	gaactacgcaattgcgcgatAgaactacgcaattgcgcgat	TGGGCCATGTTTCATGGGGTGGTGACTGCAGCTTAAT	gaactacgcaattgcgcgat	CTGTAGGTGTCCTCGCCTCTC
CGCACTGAACCAGACTACCTG	gaactacgcaattgcgcgatAgaactacgcaattgcgcgat	TGAGTTTCGCTTTGACGGCAACCGCATAAAAGGCA	gaactacgcaattgcgcgat	CTGTAGGTGTCCTCGCCTCTC
CGCACTGAACCAGACTACCTG	gaactacgcaattgcgcgatAgaactacgcaattgcgcgat	AACTTTTAAGTATTCGCATTCGCAGCAATTAAAGTCCTGCG	gaactacgcaattgcgcgat	CTGTAGGTGTCCTCGCCTCTC
CGCACTGAACCAGACTACCTG	gaactacgcaattgcgcgatAgaactacgcaattgcgcgat	TTTTGCCAAGGCAATCTGCTCTTGGACAGAGGAAA	gaactacgcaattgcgcgat	CTGTAGGTGTCCTCGCCTCTC
CGCACTGAACCAGACTACCTG	gaactacgcaattgcgcgatAgaactacgcaattgcgcgat	ATGACAAACACATTTTGTGGCTTCTTTACACAGATGACCAG	gaactacgcaattgcgcgat	CTGTAGGTGTCCTCGCCTCTC
CGCACTGAACCAGACTACCTG	gaactacgcaattgcgcgatAgaactacgcaattgcgcgat	AGATTGCTCTTGTTAGTCGTCCCACTATTCCCTCTAATTCC	gaactacgcaattgcgcgat	CTGTAGGTGTCCTCGCCTCTC
CGCACTGAACCAGACTACCTG	gaactacgcaattgcgcgatAgaactacgcaattgcgcgat	ACAGCATCATAAAGTTATCAACTTGAGGGGCTTGTTGTTGC	gaactacgcaattgcgcgat	CTGTAGGTGTCCTCGCCTCTC
CGCACTGAACCAGACTACCTG	gaactacgcaattgcgcgatAgaactacgcaattgcgcgat	GATGACGTAGCAAACAAATTTTCACAGCTAACAATGGGCA	gaactacgcaattgcgcgat	CTGTAGGTGTCCTCGCCTCTC
CGCACTGAACCAGACTACCTG	gaactacgcaattgcgcgatAgaactacgcaattgcgcgat	CGTCCACCATGCCTGTCACTCCATCCTGGAGTCAT	gaactacgcaattgcgcgat	CTGTAGGTGTCCTCGCCTCTC
CGCACTGAACCAGACTACCTG	gaactacgcaattgcgcgatAgaactacgcaattgcgcgat	ATCCTCCCACTCGTCGTCCTGCCCTGATCCTTGAT	gaactacgcaattgcgcgat	CTGTAGGTGTCCTCGCCTCTC
CGCACTGAACCAGACTACCTG	gaactacgcaattgcgcgatAgaactacgcaattgcgcgat	GGCAGCATAATTGATGCACTCGAGCGTAAGTGATT	gaactacgcaattgcgcgat	CTGTAGGTGTCCTCGCCTCTC
CGCACTGAACCAGACTACCTG	gaactacgcaattgcgcgatAgaactacgcaattgcgcgat	AGATTCATTATGATGCCTGGCAGGCAATGGCAACG	gaactacgcaattgcgcgat	CTGTAGGTGTCCTCGCCTCTC
>>> barcode 19
CGCACTGAACCAGACTACCTG	aatcgatccactaccgtcgaAaatcgatccactaccgtcga	GGGGTATCAGGTGTCCAACGGCGAATTGAAATGTT	aatcgatccactaccgtcga	CTGTAGGTGTCCTCGCCTCTC
CGCACTGAACCAGACTACCTG	aatcgatccactaccgtcgaAaatcgatccactaccgtcga	TAAATGTATTAAAACCGATTTAAGGCCACGGAAAAGCACGG	aatcgatccactaccgtcga	CTGTAGGTGTCCTCGCCTCTC
CGCACTGAACCAGACTACCTG	aatcgatccactaccgtcgaAaatcgatccactaccgtcga	ACTGCCCGTTCTTGCTAAATGATGTGTGACAACAT	aatcgatccactaccgtcga	CTGTAGGTGTCCTCGCCTCTC
CGCACTGAACCAGACTACCTG	aatcgatccactaccgtcgaAaatcgatccactaccgtcga	TTTTATTGCCCGCTCTCGGTCACCCTTATCCTGCG	aatcgatccactaccgtcga	CTGTAGGTGTCCTCGCCTCTC
CGCACTGAACCAGACTACCTG	aatcgatccactaccgtcgaAaatcgatccactaccgtcga	GTGGACGGGGTAAAAGCCAACGTGCGCCAACATTA	aatcgatccactaccgtcga	CTGTAGGTGTCCTCGCCTCTC
CGCACTGAACCAGACTACCTG	aatcgatccactaccgtcgaAaatcgatccactaccgtcga	ATTCAGGCTAGCATTTATGAGCAAACTCATGCATTTTGAGG	aatcgatccactaccgtcga	CTGTAGGTGTCCTCGCCTCTC
CGCACTGAACCAGACTACCTG	aatcgatccactaccgtcgaAaatcgatccactaccgtcga	CACGCCGGGCGACAAAAGCATTTGCTTCCGGTATA	aatcgatccactaccgtcga	CTGTAGGTGTCCTCGCCTCTC
CGCACTGAACCAGACTACCTG	aatcgatccactaccgtcgaAaatcgatccactaccgtcga	CGCCGCCTGTCACCAGGACTTCTACACTCGACAAA	aatcgatccactaccgtcga	CTGTAGGTGTCCTCGCCTCTC
CGCACTGAACCAGACTACCTG	aatcgatccactaccgtcgaAaatcgatccactaccgtcga	ATTTATGGAAACAACATGGGACTTTCTCTGCATACTGCTGC	aatcgatccactaccgtcga	CTGTAGGTGTCCTCGCCTCTC
CGCACTGAACCAGACTACCTG	aatcgatccactaccgtcgaAaatcgatccactaccgtcga	TAAATATGAGGTTTTGTGTTTTAGTAGGTGGGTTGCCTGCG	aatcgatccactaccgtcga	CTGTAGGTGTCCTCGCCTCTC
CGCACTGAACCAGACTACCTG	aatcgatccactaccgtcgaAaatcgatccactaccgtcga	ATTGTAGCTTGAAATAAAGTTGCACTGACTGACGCTTTTCG	aatcgatccactaccgtcga	CTGTAGGTGTCCTCGCCTCTC
CGCACTGAACCAGACTACCTG	aatcgatccactaccgtcgaAaatcgatccactaccgtcga	CCTTTTGTATTCTGCTCTTATTGTTGTTCGGCAAGCGA	aatcgatccactaccgtcga	CTGTAGGTGTCCTCGCCTCTC
CGCACTGAACCAGACTACCTG	aatcgatccactaccgtcgaAaatcgatccactaccgtcga	TTTCTATGACCCTAATGGATTTCGTTGTTGTTGTACGACGG	aatcgatccactaccgtcga	CTGTAGGTGTCCTCGCCTCTC
CGCACTGAACCAGACTACCTG	aatcgatccactaccgtcgaAaatcgatccactaccgtcga	AGTTGAGTCCTAAATGGAGGCATATGCTAATTAGGATGGGT	aatcgatccactaccgtcga	CTGTAGGTGTCCTCGCCTCTC
CGCACTGAACCAGACTACCTG	aatcgatccactaccgtcgaAaatcgatccactaccgtcga	AAGGCGATTCCTCCAAGTGGGGTAGTAGTAGGAAA	aatcgatccactaccgtcga	CTGTAGGTGTCCTCGCCTCTC
CGCACTGAACCAGACTACCTG	aatcgatccactaccgtcgaAaatcgatccactaccgtcga	TACAGAAGCTGTAAGATAAATCTCCCACCGAACAGACATCT	aatcgatccactaccgtcga	CTGTAGGTGTCCTCGCCTCTC
CGCACTGAACCAGACTACCTG	aatcgatccactaccgtcgaAaatcgatccactaccgtcga	CCCCGTTTCATAGTTCGCCCCTCGCAGTTTCCATC	aatcgatccactaccgtcga	CTGTAGGTGTCCTCGCCTCTC
CGCACTGAACCAGACTACCTG	aatcgatccactaccgtcgaAaatcgatccactaccgtcga	ATCTCAGACGCTTCCAGCTATTTGCACACAAACAAA	aatcgatccactaccgtcga	CTGTAGGTGTCCTCGCCTCTC
CGCACTGAACCAGACTACCTG	aatcgatccactaccgtcgaAaatcgatccactaccgtcga	CCCCAGTCCCAAGGATTCGAAATGTTACTCCGCTT	aatcgatccactaccgtcga	CTGTAGGTGTCCTCGCCTCTC
CGCACTGAACCAGACTACCTG	aatcgatccactaccgtcgaAaatcgatccactaccgtcga	ACTATGTGCCACGCTTATCGACGAGCACAGCGTTT	aatcgatccactaccgtcga	CTGTAGGTGTCCTCGCCTCTC
CGCACTGAACCAGACTACCTG	aatcgatccactaccgtcgaAaatcgatccactaccgtcga	AGTTTGATGATTGAGTGGGTGGACATGTGGATTGACA	aatcgatccactaccgtcga	CTGTAGGTGTCCTCGCCTCTC
CGCACTGAACCAGACTACCTG	aatcgatccactaccgtcgaAaatcgatccactaccgtcga	GCATGAGTCTGCTGAATCCACAGAAGCTCATCAATTTC	aatcgatccactaccgtcga	CTGTAGGTGTCCTCGCCTCTC
CGCACTGAACCAGACTACCTG	aatcgatccactaccgtcgaAaatcgatccactaccgtcga	CCGCCTCGGTGGGAAAACCACTCGCATACTTTTGA	aatcgatccactaccgtcga	CTGTAGGTGTCCTCGCCTCTC
CGCACTGAACCAGACTACCTG	aatcgatccactaccgtcgaAaatcgatccactaccgtcga	CAAGCTGAAATTCGAGAGCTTTTAAAGTCGTCACAGTTTCG	aatcgatccactaccgtcga	CTGTAGGTGTCCTCGCCTCTC
CGCACTGAACCAGACTACCTG	aatcgatccactaccgtcgaAaatcgatccactaccgtcga	GCTGGTAATTAAAACCGCGTGAAACCCTTTCACCG	aatcgatccactaccgtcga	CTGTAGGTGTCCTCGCCTCTC
CGCACTGAACCAGACTACCTG	aatcgatccactaccgtcgaAaatcgatccactaccgtcga	AAAGTAATCCACCGACGCCCATTCCCGTAATTCAC	aatcgatccactaccgtcga	CTGTAGGTGTCCTCGCCTCTC
CGCACTGAACCAGACTACCTG	aatcgatccactaccgtcgaAaatcgatccactaccgtcga	TCATAAATCAGACAACGAAAAGCCATACATCATACGCACCG	aatcgatccactaccgtcga	CTGTAGGTGTCCTCGCCTCTC
CGCACTGAACCAGACTACCTG	aatcgatccactaccgtcgaAaatcgatccactaccgtcga	GACAAAGCTGCAAAAGTTATTTTGTAATTAGTGCAAGCGGC	aatcgatccactaccgtcga	CTGTAGGTGTCCTCGCCTCTC
CGCACTGAACCAGACTACCTG	aatcgatccactaccgtcgaAaatcgatccactaccgtcga	CCGCGTGGATAAGGACACAACAGGCCCAACAGGATA	aatcgatccactaccgtcga	CTGTAGGTGTCCTCGCCTCTC
CGCACTGAACCAGACTACCTG	aatcgatccactaccgtcgaAaatcgatccactaccgtcga	ATGATGATTACGCTGGCGCAATGAAATTGAAGACGA	aatcgatccactaccgtcga	CTGTAGGTGTCCTCGCCTCTC
CGCACTGAACCAGACTACCTG	aatcgatccactaccgtcgaAaatcgatccactaccgtcga	CTTTCTGCCGAAGCTGCACTAATTACCGCTGACGT	aatcgatccactaccgtcga	CTGTAGGTGTCCTCGCCTCTC
CGCACTGAACCAGACTACCTG	aatcgatccactaccgtcgaAaatcgatccactaccgtcga	GAAGTCCTCGCCCGATTCCAGGACGAAACTCCGTC	aatcgatccactaccgtcga	CTGTAGGTGTCCTCGCCTCTC
CGCACTGAACCAGACTACCTG	aatcgatccactaccgtcgaAaatcgatccactaccgtcga	GGGGACTGTCAACTCAAGTTTGACACTTTTCTGCTG	aatcgatccactaccgtcga	CTGTAGGTGTCCTCGCCTCTC
CGCACTGAACCAGACTACCTG	aatcgatccactaccgtcgaAaatcgatccactaccgtcga	ACAATTTATGAGAGCGGGCCAACAGCTAAGGTTACC	aatcgatccactaccgtcga	CTGTAGGTGTCCTCGCCTCTC
CGCACTGAACCAGACTACCTG	aatcgatccactaccgtcgaAaatcgatccactaccgtcga	TTTGAGCACAGTGGGTGTTAAAGAATCATTTTGAGTGAGGA	aatcgatccactaccgtcga	CTGTAGGTGTCCTCGCCTCTC
CGCACTGAACCAGACTACCTG	aatcgatccactaccgtcgaAaatcgatccactaccgtcga	CGATCCGGCCGACAACGTCGCCACTTAGTTTAGAG	aatcgatccactaccgtcga	CTGTAGGTGTCCTCGCCTCTC
CGCACTGAACCAGACTACCTG	aatcgatccactaccgtcgaAaatcgatccactaccgtcga	TTCTTCATTTACGTCAATCAATGTGAATGGCGCTTTTAGCC	aatcgatccactaccgtcga	CTGTAGGTGTCCTCGCCTCTC
CGCACTGAACCAGACTACCTG	aatcgatccactaccgtcgaAaatcgatccactaccgtcga	GCTAGCCACGCACCCTTAATCGCTTTGTTTAAATAGT	aatcgatccactaccgtcga	CTGTAGGTGTCCTCGCCTCTC
CGCACTGAACCAGACTACCTG	aatcgatccactaccgtcgaAaatcgatccactaccgtcga	TTTCGAAATTTAATATCGCAGATGCTTTTATTGTGCCGCCG	aatcgatccactaccgtcga	CTGTAGGTGTCCTCGCCTCTC
CGCACTGAACCAGACTACCTG	aatcgatccactaccgtcgaAaatcgatccactaccgtcga	TCTTGTCTGTGGAAATCTGTCTGCCCCGAAGTCTG	aatcgatccactaccgtcga	CTGTAGGTGTCCTCGCCTCTC
CGCACTGAACCAGACTACCTG	aatcgatccactaccgtcgaAaatcgatccactaccgtcga	GCTCATGCCGTAGACGTAGTATCTGTATCTGCAAATGT	aatcgatccactaccgtcga	CTGTAGGTGTCCTCGCCTCTC
CGCACTGAACCAGACTACCTG	aatcgatccactaccgtcgaAaatcgatccactaccgtcga	ATCTGTATCCCTTTCGAATGCGAAAATCCCGCTGC	aatcgatccactaccgtcga	CTGTAGGTGTCCTCGCCTCTC
CGCACTGAACCAGACTACCTG	aatcgatccactaccgtcgaAaatcgatccactaccgtcga	CGTTCTGTTGACTTTCCTTTCATTTCCCAGCTCGG	aatcgatccactaccgtcga	CTGTAGGTGTCCTCGCCTCTC
CGCACTGAACCAGACTACCTG	aatcgatccactaccgtcgaAaatcgatccactaccgtcga	CTGTTTCCTCGTCCCGCTTCTTGTTTATTTCGCTT	aatcgatccactaccgtcga	CTGTAGGTGTCCTCGCCTCTC
CGCACTGAACCAGACTACCTG	aatcgatccactaccgtcgaAaatcgatccactaccgtcga	ACTTCCGCAACTTTATTATAGCTTTTGGCTGAGTTGCAAC	aatcgatccactaccgtcga	CTGTAGGTGTCCTCGCCTCTC
CGCACTGAACCAGACTACCTG	aatcgatccactaccgtcgaAaatcgatccactaccgtcga	TGTTTGTTGGCTGTTTGCTTTATGCTTATGAGGGTTAGG	aatcgatccactaccgtcga	CTGTAGGTGTCCTCGCCTCTC
CGCACTGAACCAGACTACCTG	aatcgatccactaccgtcgaAaatcgatccactaccgtcga	GTATTCGCAACGTGGCCAGGACATCTGGAGGGGAT	aatcgatccactaccgtcga	CTGTAGGTGTCCTCGCCTCTC
CGCACTGAACCAGACTACCTG	aatcgatccactaccgtcgaAaatcgatccactaccgtcga	GAATGGGACGCCGAACGGAAGCGGGGATTTCTATG	aatcgatccactaccgtcga	CTGTAGGTGTCCTCGCCTCTC
CGCACTGAACCAGACTACCTG	aatcgatccactaccgtcgaAaatcgatccactaccgtcga	TTTTCTGTCCCGTGAATCGATGTGGTTGATGAGAATCG	aatcgatccactaccgtcga	CTGTAGGTGTCCTCGCCTCTC
CGCACTGAACCAGACTACCTG	aatcgatccactaccgtcgaAaatcgatccactaccgtcga	AGGCAGTTGCTCACACTGTTGACCAGGATTATTAGC	aatcgatccactaccgtcga	CTGTAGGTGTCCTCGCCTCTC
>>> barcode 20
CGCACTGAACCAGACTACCTG	aaccggtacatgacgcggaaAaaccggtacatgacgcggaa	ATTCTGCTTCTTGGGGCTAATAAAAGACAACTAGCTTTGGT	aaccggtacatgacgcggaa	CTGTAGGTGTCCTCGCCTCTC
CGCACTGAACCAGACTACCTG	aaccggtacatgacgcggaaAaaccggtacatgacgcggaa	AAAAGCATCACGTCCGATTCGAATCGATCAAAGCC	aaccggtacatgacgcggaa	CTGTAGGTGTCCTCGCCTCTC
CGCACTGAACCAGACTACCTG	aaccggtacatgacgcggaaAaaccggtacatgacgcggaa	AGAGCAAAGGACTTATTTATTTGTAGCCGGTCAGACTTCAC	aaccggtacatgacgcggaa	CTGTAGGTGTCCTCGCCTCTC
CGCACTGAACCAGACTACCTG	aaccggtacatgacgcggaaAaaccggtacatgacgcggaa	CCCCATGCAGACAGGGGAAAATATTCAAAATGGCT	aaccggtacatgacgcggaa	CTGTAGGTGTCCTCGCCTCTC
CGCACTGAACCAGACTACCTG	aaccggtacatgacgcggaaAaaccggtacatgacgcggaa	GAAGGACGCAGGACGTCTGTGTGCCAGGAGGAAAA	aaccggtacatgacgcggaa	CTGTAGGTGTCCTCGCCTCTC
CGCACTGAACCAGACTACCTG	aaccggtacatgacgcggaaAaaccggtacatgacgcggaa	CAATGGAAAATGGCCTGGCAACATGTTAATAGCATTTCACG	aaccggtacatgacgcggaa	CTGTAGGTGTCCTCGCCTCTC
CGCACTGAACCAGACTACCTG	aaccggtacatgacgcggaaAaaccggtacatgacgcggaa	CACGACTGAGATTCGCATGCCAACCCAGAGAAAGA	aaccggtacatgacgcggaa	CTGTAGGTGTCCTCGCCTCTC
CGCACTGAACCAGACTACCTG	aaccggtacatgacgcggaaAaaccggtacatgacgcggaa	CCCCACAGCTGTCCCCAGTCTCAACTGCTACAGTT	aaccggtacatgacgcggaa	CTGTAGGTGTCCTCGCCTCTC
CGCACTGAACCAGACTACCTG	aaccggtacatgacgcggaaAaaccggtacatgacgcggaa	CATTCGCCGTCAACCAATGCCGAAGGACGAAGGAC	aaccggtacatgacgcggaa	CTGTAGGTGTCCTCGCCTCTC
CGCACTGAACCAGACTACCTG	aaccggtacatgacgcggaaAaaccggtacatgacgcggaa	GGGACGGATGCGTTGATTATGCTGCGGAGGAGCATA	aaccggtacatgacgcggaa	CTGTAGGTGTCCTCGCCTCTC
CGCACTGAACCAGACTACCTG	aaccggtacatgacgcggaaAaaccggtacatgacgcggaa	ATCCTCTGGCAGGACATCCATCTGGGCAGACAAGA	aaccggtacatgacgcggaa	CTGTAGGTGTCCTCGCCTCTC
CGCACTGAACCAGACTACCTG	aaccggtacatgacgcggaaAaaccggtacatgacgcggaa	AAGGCGAATGCGGGCGCTTTTAGTTTCACTTCGTG	aaccggtacatgacgcggaa	CTGTAGGTGTCCTCGCCTCTC
CGCACTGAACCAGACTACCTG	aaccggtacatgacgcggaaAaaccggtacatgacgcggaa	AAAAGCGAGCCTGGAGCTGCGGGTATATAGCTGGG	aaccggtacatgacgcggaa	CTGTAGGTGTCCTCGCCTCTC
CGCACTGAACCAGACTACCTG	aaccggtacatgacgcggaaAaaccggtacatgacgcggaa	AAAAGTGCTGCCCTCCGGCTAGAAGTTGAGAAATC	aaccggtacatgacgcggaa	CTGTAGGTGTCCTCGCCTCTC
CGCACTGAACCAGACTACCTG	aaccggtacatgacgcggaaAaaccggtacatgacgcggaa	TTTTCTGGCAACGCCTCGTAATACCCTTGAAAAGAAAATC	aaccggtacatgacgcggaa	CTGTAGGTGTCCTCGCCTCTC
CGCACTGAACCAGACTACCTG	aaccggtacatgacgcggaaAaaccggtacatgacgcggaa	CCAGTGGTTGAAAATTTCCAGTGTATATACTACGCTCCTCC	aaccggtacatgacgcggaa	CTGTAGGTGTCCTCGCCTCTC
CGCACTGAACCAGACTACCTG	aaccggtacatgacgcggaaAaaccggtacatgacgcggaa	CACCCCTTTAACACCCCATCCCACATTCGCTTCAT	aaccggtacatgacgcggaa	CTGTAGGTGTCCTCGCCTCTC
CGCACTGAACCAGACTACCTG	aaccggtacatgacgcggaaAaaccggtacatgacgcggaa	TAGTCCCTCCGTACATATACCCCTGTATGTGATACATTCCA	aaccggtacatgacgcggaa	CTGTAGGTGTCCTCGCCTCTC
CGCACTGAACCAGACTACCTG	aaccggtacatgacgcggaaAaaccggtacatgacgcggaa	GCCGCGATGGCAGCTTATGTATCCATCTTCCGCTG	aaccggtacatgacgcggaa	CTGTAGGTGTCCTCGCCTCTC
CGCACTGAACCAGACTACCTG	aaccggtacatgacgcggaaAaaccggtacatgacgcggaa	GATCTTTGGCTGGAGGTCCACAACGCGGCTGATTT	aaccggtacatgacgcggaa	CTGTAGGTGTCCTCGCCTCTC
CGCACTGAACCAGACTACCTG	aaccggtacatgacgcggaaAaaccggtacatgacgcggaa	TGAGTTGGACGTCACACAGTCTTCAGACAGAGTTG	aaccggtacatgacgcggaa	CTGTAGGTGTCCTCGCCTCTC
CGCACTGAACCAGACTACCTG	aaccggtacatgacgcggaaAaaccggtacatgacgcggaa	CATAGACAACCTGCCGCCGGTCTCGTGGTCAAACT	aaccggtacatgacgcggaa	CTGTAGGTGTCCTCGCCTCTC
CGCACTGAACCAGACTACCTG	aaccggtacatgacgcggaaAaaccggtacatgacgcggaa	CTGTCTGGATGTTGTCGTCCCACATACTGAGTTCT	aaccggtacatgacgcggaa	CTGTAGGTGTCCTCGCCTCTC
CGCACTGAACCAGACTACCTG	aaccggtacatgacgcggaaAaaccggtacatgacgcggaa	TTTTGCGGGCGAGTGTTGCTTAGAAAATGTGAGAC	aaccggtacatgacgcggaa	CTGTAGGTGTCCTCGCCTCTC
CGCACTGAACCAGACTACCTG	aaccggtacatgacgcggaaAaaccggtacatgacgcggaa	TTTATCCCATTTGCAGCGTATCGCGTAGTGAATAATCAAGC	aaccggtacatgacgcggaa	CTGTAGGTGTCCTCGCCTCTC
CGCACTGAACCAGACTACCTG	aaccggtacatgacgcggaaAaaccggtacatgacgcggaa	ACGACTAGAGGCCGATTATATAATCTTGCACCAACTACGA	aaccggtacatgacgcggaa	CTGTAGGTGTCCTCGCCTCTC
CGCACTGAACCAGACTACCTG	aaccggtacatgacgcggaaAaaccggtacatgacgcggaa	AATGGATTACGTAACTCTGGTGTGGCATGTAAGTAGGC	aaccggtacatgacgcggaa	CTGTAGGTGTCCTCGCCTCTC
CGCACTGAACCAGACTACCTG	aaccggtacatgacgcggaaAaaccggtacatgacgcggaa	GTTGTGGCCAAAGGTCAAAAGTACAACTGTTTTGGGG	aaccggtacatgacgcggaa	CTGTAGGTGTCCTCGCCTCTC
CGCACTGAACCAGACTACCTG	aaccggtacatgacgcggaaAaaccggtacatgacgcggaa	TTACCCAAATCAAAAGAGGTGTCAAATTTCATGCTCACACC	aaccggtacatgacgcggaa	CTGTAGGTGTCCTCGCCTCTC
CGCACTGAACCAGACTACCTG	aaccggtacatgacgcggaaAaaccggtacatgacgcggaa	AAATGAAGCATAAAACGCTATCAAAACCGCTCACAATGCC	aaccggtacatgacgcggaa	CTGTAGGTGTCCTCGCCTCTC
CGCACTGAACCAGACTACCTG	aaccggtacatgacgcggaaAaaccggtacatgacgcggaa	AGAAATATTTACAAAATGCTCTGCCGGCTCAGTAGTTACCC	aaccggtacatgacgcggaa	CTGTAGGTGTCCTCGCCTCTC
CGCACTGAACCAGACTACCTG	aaccggtacatgacgcggaaAaaccggtacatgacgcggaa	AGCGGCTTACAAGAAATGTGCAAAATGATGAAATTGTACGA	aaccggtacatgacgcggaa	CTGTAGGTGTCCTCGCCTCTC
CGCACTGAACCAGACTACCTG	aaccggtacatgacgcggaaAaaccggtacatgacgcggaa	GACTTTTGCTTATCAGCAGCAGAACACAAATTGCCG	aaccggtacatgacgcggaa	CTGTAGGTGTCCTCGCCTCTC
CGCACTGAACCAGACTACCTG	aaccggtacatgacgcggaaAaaccggtacatgacgcggaa	GACCCATTAATAGCCGCATACAAATCTCTTTTGCAGGC	aaccggtacatgacgcggaa	CTGTAGGTGTCCTCGCCTCTC
CGCACTGAACCAGACTACCTG	aaccggtacatgacgcggaaAaaccggtacatgacgcggaa	ATGAAAATGCACAAACTCCACGAGAATCGAAATCATATGGC	aaccggtacatgacgcggaa	CTGTAGGTGTCCTCGCCTCTC
CGCACTGAACCAGACTACCTG	aaccggtacatgacgcggaaAaaccggtacatgacgcggaa	CCCCGCTGAGAGAACGAGCCAACCCGAAAATAGAG	aaccggtacatgacgcggaa	CTGTAGGTGTCCTCGCCTCTC
CGCACTGAACCAGACTACCTG	aaccggtacatgacgcggaaAaaccggtacatgacgcggaa	TCATCAAATTTGTGCTGGCTTCACGGAAATTAACCGC	aaccggtacatgacgcggaa	CTGTAGGTGTCCTCGCCTCTC
CGCACTGAACCAGACTACCTG	aaccggtacatgacgcggaaAaaccggtacatgacgcggaa	CGCCGATTCGCTACGCTTATATACACGGCAATCCG	aaccggtacatgacgcggaa	CTGTAGGTGTCCTCGCCTCTC
CGCACTGAACCAGACTACCTG	aaccggtacatgacgcggaaAaaccggtacatgacgcggaa	CCGTGAAGTAGGCAACAAAATATATTTATGCGCCCAAGT	aaccggtacatgacgcggaa	CTGTAGGTGTCCTCGCCTCTC
CGCACTGAACCAGACTACCTG	aaccggtacatgacgcggaaAaaccggtacatgacgcggaa	GATAACGGCGCAAAGGCAACGAAGCACAACAGACG	aaccggtacatgacgcggaa	CTGTAGGTGTCCTCGCCTCTC
CGCACTGAACCAGACTACCTG	aaccggtacatgacgcggaaAaaccggtacatgacgcggaa	CGTCTGGGAAAATCAGGACTACTAGCTGAGCAGCA	aaccggtacatgacgcggaa	CTGTAGGTGTCCTCGCCTCTC
CGCACTGAACCAGACTACCTG	aaccggtacatgacgcggaaAaaccggtacatgacgcggaa	AGATGAAGGGTCTGACGGCGTTTAAGGAGAAGGCA	aaccggtacatgacgcggaa	CTGTAGGTGTCCTCGCCTCTC
CGCACTGAACCAGACTACCTG	aaccggtacatgacgcggaaAaaccggtacatgacgcggaa	ACGGGCGTGTTTGGCGGGTGAGTCGATGTGATATGATATA	aaccggtacatgacgcggaa	CTGTAGGTGTCCTCGCCTCTC
CGCACTGAACCAGACTACCTG	aaccggtacatgacgcggaaAaaccggtacatgacgcggaa	CTCTAGTAACACCAGACAGCAGGGTTTGGGTCTTAAA	aaccggtacatgacgcggaa	CTGTAGGTGTCCTCGCCTCTC
CGCACTGAACCAGACTACCTG	aaccggtacatgacgcggaaAaaccggtacatgacgcggaa	ATATATCCTCATTTTGTTGGCAAGTGTACAGCGATGATGGG	aaccggtacatgacgcggaa	CTGTAGGTGTCCTCGCCTCTC
CGCACTGAACCAGACTACCTG	aaccggtacatgacgcggaaAaaccggtacatgacgcggaa	TATGCCCGAAATGAAATATGATTGCAATCAAATGGACCTGC	aaccggtacatgacgcggaa	CTGTAGGTGTCCTCGCCTCTC
CGCACTGAACCAGACTACCTG	aaccggtacatgacgcggaaAaaccggtacatgacgcggaa	AACAAAAGGGAGAGAGTTTAATTTAACGCAAGGATGGTCGG	aaccggtacatgacgcggaa	CTGTAGGTGTCCTCGCCTCTC
CGCACTGAACCAGACTACCTG	aaccggtacatgacgcggaaAaaccggtacatgacgcggaa	TGCTCGTGGTTGGCTGAACTTGACCATGCCAGGATA	aaccggtacatgacgcggaa	CTGTAGGTGTCCTCGCCTCTC
CGCACTGAACCAGACTACCTG	aaccggtacatgacgcggaaAaaccggtacatgacgcggaa	ATGCAGTAAATATGTACCGATATTGATACGCACTGGCGAC	aaccggtacatgacgcggaa	CTGTAGGTGTCCTCGCCTCTC
CGCACTGAACCAGACTACCTG	aaccggtacatgacgcggaaAaaccggtacatgacgcggaa	CCCCGGAAAGTTGTAAAATTATTGGCATGCTTAACAAGTCA	aaccggtacatgacgcggaa	CTGTAGGTGTCCTCGCCTCTC
>>> barcode 21
CGCACTGAACCAGACTACCTG	gtgaaatcgcagcagcccacAgtgaaatcgcagcagcccac	GGGGTTTATAGGGATTCTAAGGACTTGGGACTTGGC	gtgaaatcgcagcagcccac	CTGTAGGTGTCCTCGCCTCTC
CGCACTGAACCAGACTACCTG	gtgaaatcgcagcagcccacAgtgaaatcgcagcagcccac	ACTTTTCACTGGTGACAACGAACGCAGTGGCATGC	gtgaaatcgcagcagcccac	CTGTAGGTGTCCTCGCCTCTC
CGCACTGAACCAGACTACCTG	gtgaaatcgcagcagcccacAgtgaaatcgcagcagcccac	GTGTCCGGGAACTTCAACTCCGGCACCTTCGATTG	gtgaaatcgcagcagcccac	CTGTAGGTGTCCTCGCCTCTC
CGCACTGAACCAGACTACCTG	gtgaaatcgcagcagcccacAgtgaaatcgcagcagcccac	CGGACGAAACGCAATAAAGTCGTGCCACTGGGACA	gtgaaatcgcagcagcccac	CTGTAGGTGTCCTCGCCTCTC
CGCACTGAACCAGACTACCTG	gtgaaatcgcagcagcccacAgtgaaatcgcagcagcccac	TATTGGGCAAACACTCGATGAATGTGTGTGGTCGT	gtgaaatcgcagcagcccac	CTGTAGGTGTCCTCGCCTCTC
CGCACTGAACCAGACTACCTG	gtgaaatcgcagcagcccacAgtgaaatcgcagcagcccac	GGTATGCAATTTGATGGGCACACCTCGTCTGATTT	gtgaaatcgcagcagcccac	CTGTAGGTGTCCTCGCCTCTC
CGCACTGAACCAGACTACCTG	gtgaaatcgcagcagcccacAgtgaaatcgcagcagcccac	GAGTGCTAAATTAGAAATTGGAACAATAGGTGGCACATCGC	gtgaaatcgcagcagcccac	CTGTAGGTGTCCTCGCCTCTC
CGCACTGAACCAGACTACCTG	gtgaaatcgcagcagcccacAgtgaaatcgcagcagcccac	TTTCATTACGGAATTTGTTGCATACCGACGAAGGCTG	gtgaaatcgcagcagcccac	CTGTAGGTGTCCTCGCCTCTC
CGCACTGAACCAGACTACCTG	gtgaaatcgcagcagcccacAgtgaaatcgcagcagcccac	CGCTCGAGTGGCACTCGGCGCGAAGAAATTGAAAT	gtgaaatcgcagcagcccac	CTGTAGGTGTCCTCGCCTCTC
CGCACTGAACCAGACTACCTG	gtgaaatcgcagcagcccacAgtgaaatcgcagcagcccac	GGGGAGTGCTCAAGGAGTTCCTTTATCCTTGCTAG	gtgaaatcgcagcagcccac	CTGTAGGTGTCCTCGCCTCTC
CGCACTGAACCAGACTACCTG	gtgaaatcgcagcagcccacAgtgaaatcgcagcagcccac	TGAAAATGAAATTAGAATTGCCATTGAAGACGCGGTCGT	gtgaaatcgcagcagcccac	CTGTAGGTGTCCTCGCCTCTC
CGCACTGAACCAGACTACCTG	gtgaaatcgcagcagcccacAgtgaaatcgcagcagcccac	CCCCTCAGTGCCAGAGCATCTTCATCACAGTTGTC	gtgaaatcgcagcagcccac	CTGTAGGTGTCCTCGCCTCTC
CGCACTGAACCAGACTACCTG	gtgaaatcgcagcagcccacAgtgaaatcgcagcagcccac	ATATCTGAGAATGTGCCCCATTTACATCTCTAATGGTCGC	gtgaaatcgcagcagcccac	CTGTAGGTGTCCTCGCCTCTC
CGCACTGAACCAGACTACCTG	gtgaaatcgcagcagcccacAgtgaaatcgcagcagcccac	GTTTTGTGGCCACGTTAAAGTCAAAGGCGAATTGTACA	gtgaaatcgcagcagcccac	CTGTAGGTGTCCTCGCCTCTC
CGCACTGAACCAGACTACCTG	gtgaaatcgcagcagcccacAgtgaaatcgcagcagcccac	AAAGCCTTCTGCTTGTGGCGCCAGTTATCCTTAAT	gtgaaatcgcagcagcccac	CTGTAGGTGTCCTCGCCTCTC
CGCACTGAACCAGACTACCTG	gtgaaatcgcagcagcccacAgtgaaatcgcagcagcccac	TTTTACTGACAATCAATGCGGAACTTGAGCGCCAA	gtgaaatcgcagcagcccac	CTGTAGGTGTCCTCGCCTCTC
CGCACTGAACCAGACTACCTG	gtgaaatcgcagcagcccacAgtgaaatcgcagcagcccac	TCGAATCCTCTTTTGTCCTATAACAGACCTAATGATGGGCA	gtgaaatcgcagcagcccac	CTGTAGGTGTCCTCGCCTCTC
CGCACTGAACCAGACTACCTG	gtgaaatcgcagcagcccacAgtgaaatcgcagcagcccac	TTTTGCGAAGGGCATCAAATTGGCGTCAGCCTTAA	gtgaaatcgcagcagcccac	CTGTAGGTGTCCTCGCCTCTC
CGCACTGAACCAGACTACCTG	gtgaaatcgcagcagcccacAgtgaaatcgcagcagcccac	CAAGGCGCAAGTTGCTCGAAGGACGCAAGTCGTTC	gtgaaatcgcagcagcccac	CTGTAGGTGTCCTCGCCTCTC
CGCACTGAACCAGACTACCTG	gtgaaatcgcagcagcccacAgtgaaatcgcagcagcccac	TTTTCGCTCTTATTCAGGAGGTCCTGCGTGACCAG	gtgaaatcgcagcagcccac	CTGTAGGTGTCCTCGCCTCTC
CGCACTGAACCAGACTACCTG	gtgaaatcgcagcagcccacAgtgaaatcgcagcagcccac	CAGGCGGCGACTTCGACGACGACGGCAAAGTTATA	gtgaaatcgcagcagcccac	CTGTAGGTGTCCTCGCCTCTC
CGCACTGAACCAGACTACCTG	gtgaaatcgcagcagcccacAgtgaaatcgcagcagcccac	TTTTGGCTGGTGGCTGCTTATTAGTTTGTATTGCGT	gtgaaatcgcagcagcccac	CTGTAGGTGTCCTCGCCTCTC
CGCACTGAACCAGACTACCTG	gtgaaatcgcagcagcccacAgtgaaatcgcagcagcccac	AAAATTCCAAATCCGTGGAGAGTGAGAGGGGCCAT	gtgaaatcgcagcagcccac	CTGTAGGTGTCCTCGCCTCTC
CGCACTGAACCAGACTACCTG	gtgaaatcgcagcagcccacAgtgaaatcgcagcagcccac	ATCTCAGTTGATGTGTCACTTATCTTGGGTTAATGGCTTGC	gtgaaatcgcagcagcccac	CTGTAGGTGTCCTCGCCTCTC
CGCACTGAACCAGACTACCTG	gtgaaatcgcagcagcccacAgtgaaatcgcagcagcccac	GGGTGGTTAGGTGGCCAGGTCACCCCAGTTATCAG	gtgaaatcgcagcagcccac	CTGTAGGTGTCCTCGCCTCTC
CGCACTGAACCAGACTACCTG	gtgaaatcgcagcagcccacAgtgaaatcgcagcagcccac	CAGATATCAGCTAACACACATCCATCAATCTGGTCGGT	gtgaaatcgcagcagcccac	CTGTAGGTGTCCTCGCCTCTC
CGCACTGAACCAGACTACCTG	gtgaaatcgcagcagcccacAgtgaaatcgcagcagcccac	AACTGTGTTTAAACTGGGAAATCAAATCGGGAAATGCGA	gtgaaatcgcagcagcccac	CTGTAGGTGTCCTCGCCTCTC
CGCACTGAACCAGACTACCTG	gtgaaatcgcagcagcccacAgtgaaatcgcagcagcccac	TTGCGAATTCCTACCTGCTCCAATCAACTTTAAATACCCG	gtgaaatcgcagcagcccac	CTGTAGGTGTCCTCGCCTCTC
CGCACTGAACCAGACTACCTG	gtgaaatcgcagcagcccacAgtgaaatcgcagcagcccac	ATTGAATTTTATTCAACTCCCAGGACGAAAGTTCTGCCAGC	gtgaaatcgcagcagcccac	CTGTAGGTGTCCTCGCCTCTC
CGCACTGAACCAGACTACCTG	gtgaaatcgcagcagcccacAgtgaaatcgcagcagcccac	GATTCCTCCCCTCAGTCACCGCAATTCCACTGGGA	gtgaaatcgcagcagcccac	CTGTAGGTGTCCTCGCCTCTC
CGCACTGAACCAGACTACCTG	gtgaaatcgcagcagcccacAgtgaaatcgcagcagcccac	CCCTTGGGAAAACATCAACCACCTCCGGTGGGTGAAA	gtgaaatcgcagcagcccac	CTGTAGGTGTCCTCGCCTCTC
CGCACTGAACCAGACTACCTG	gtgaaatcgcagcagcccacAgtgaaatcgcagcagcccac	GGGGTGGTAGCTGTTGCTGCTAACAAGCCGAAAAT	gtgaaatcgcagcagcccac	CTGTAGGTGTCCTCGCCTCTC
CGCACTGAACCAGACTACCTG	gtgaaatcgcagcagcccacAgtgaaatcgcagcagcccac	ATTTGTGTTTTCACGCCCTCTCGTTGACCTGTTGA	gtgaaatcgcagcagcccac	CTGTAGGTGTCCTCGCCTCTC
CGCACTGAACCAGACTACCTG	gtgaaatcgcagcagcccacAgtgaaatcgcagcagcccac	TTTGGCCAGCTATCCGCTCTAATTGGCATGAATTATGC	gtgaaatcgcagcagcccac	CTGTAGGTGTCCTCGCCTCTC
CGCACTGAACCAGACTACCTG	gtgaaatcgcagcagcccacAgtgaaatcgcagcagcccac	CCCAGGAGAAAATGTTTGGAAGACACTACACGACAGG	gtgaaatcgcagcagcccac	CTGTAGGTGTCCTCGCCTCTC
CGCACTGAACCAGACTACCTG	gtgaaatcgcagcagcccacAgtgaaatcgcagcagcccac	TTTTCTTCCACAGCCTGAAGCCCAATATGGAGAAGT	gtgaaatcgcagcagcccac	CTGTAGGTGTCCTCGCCTCTC
CGCACTGAACCAGACTACCTG	gtgaaatcgcagcagcccacAgtgaaatcgcagcagcccac	TTGAGATATCGCAGAGCTATCATGGTGGCCACGGT	gtgaaatcgcagcagcccac	CTGTAGGTGTCCTCGCCTCTC
CGCACTGAACCAGACTACCTG	gtgaaatcgcagcagcccacAgtgaaatcgcagcagcccac	CTCCGCAAGATCGACAAGTACTGCAAGGCGGAGTG	gtgaaatcgcagcagcccac	CTGTAGGTGTCCTCGCCTCTC
CGCACTGAACCAGACTACCTG	gtgaaatcgcagcagcccacAgtgaaatcgcagcagcccac	CGTGGGATTCATGATCGCCTTCGGCATGAGGTGCAATA	gtgaaatcgcagcagcccac	CTGTAGGTGTCCTCGCCTCTC
CGCACTGAACCAGACTACCTG	gtgaaatcgcagcagcccacAgtgaaatcgcagcagcccac	GCCAAGCTCAAAGGGGAGCACAATGGGGTGAGTAC	gtgaaatcgcagcagcccac	CTGTAGGTGTCCTCGCCTCTC
CGCACTGAACCAGACTACCTG	gtgaaatcgcagcagcccacAgtgaaatcgcagcagcccac	AATAATCTACTTACAATCCGCTCAACACCAAGAACTCGCTT	gtgaaatcgcagcagcccac	CTGTAGGTGTCCTCGCCTCTC
CGCACTGAACCAGACTACCTG	gtgaaatcgcagcagcccacAgtgaaatcgcagcagcccac	TCAGCTTAAGTTCTTTAAGCTCTACACGGATGAAGAGTCGA	gtgaaatcgcagcagcccac	CTGTAGGTGTCCTCGCCTCTC
CGCACTGAACCAGACTACCTG	gtgaaatcgcagcagcccacAgtgaaatcgcagcagcccac	AAATTTTCGGCAGCGAATGAGCATTCATAAATTCGAGAGAG	gtgaaatcgcagcagcccac	CTGTAGGTGTCCTCGCCTCTC
CGCACTGAACCAGACTACCTG	gtgaaatcgcagcagcccacAgtgaaatcgcagcagcccac	AAAATTCGCTTCATTTGACGAGAAGCTGCTGTCAATTAGG	gtgaaatcgcagcagcccac	CTGTAGGTGTCCTCGCCTCTC
CGCACTGAACCAGACTACCTG	gtgaaatcgcagcagcccacAgtgaaatcgcagcagcccac	GTCATACATACACAAAAGGACACGCACCCACACAG	gtgaaatcgcagcagcccac	CTGTAGGTGTCCTCGCCTCTC
CGCACTGAACCAGACTACCTG	gtgaaatcgcagcagcccacAgtgaaatcgcagcagcccac	TAGAAACCAATTTGAAATTCTGAATCCTGCTTGACGCTCGT	gtgaaatcgcagcagcccac	CTGTAGGTGTCCTCGCCTCTC
CGCACTGAACCAGACTACCTG	gtgaaatcgcagcagcccacAgtgaaatcgcagcagcccac	TTAATGATTGCTGAGCTTCTGTCACTCATCCCGTAAAATGT	gtgaaatcgcagcagcccac	CTGTAGGTGTCCTCGCCTCTC
CGCACTGAACCAGACTACCTG	gtgaaatcgcagcagcccacAgtgaaatcgcagcagcccac	TTTTGCAGACTGTGTTCATGAACTGGACGGTCGCC	gtgaaatcgcagcagcccac	CTGTAGGTGTCCTCGCCTCTC
CGCACTGAACCAGACTACCTG	gtgaaatcgcagcagcccacAgtgaaatcgcagcagcccac	GTGGAGAGCCATGTGGACTCGTCCTTCTTCTGGGG	gtgaaatcgcagcagcccac	CTGTAGGTGTCCTCGCCTCTC
CGCACTGAACCAGACTACCTG	gtgaaatcgcagcagcccacAgtgaaatcgcagcagcccac	GGCTTCATCGCCTCCAAGTTCCCGGCCAACAAGATA	gtgaaatcgcagcagcccac	CTGTAGGTGTCCTCGCCTCTC
>>> barcode 22
CGCACTGAACCAGACTACCTG	tagcaaagccggtagcgacaAtagcaaagccggtagcgaca	CTGCATCTCTTCGTGCCATTCGCCATGACCCTGAT	tagcaaagccggtagcgaca	CTGTAGGTGTCCTCGCCTCTC
CGCACTGAACCAGACTACCTG	tagcaaagccggtagcgacaAtagcaaagccggtagcgaca	CGGTCATGTGGTGATTTGCGTGAGGGTCCTGCAAG	tagcaaagccggtagcgaca	CTGTAGGTGTCCTCGCCTCTC
CGCACTGAACCAGACTACCTG	tagcaaagccggtagcgacaAtagcaaagccggtagcgaca	GACTCTTCGAGGTATGTAGCCCAACCAACCTAACA	tagcaaagccggtagcgaca	CTGTAGGTGTCCTCGCCTCTC
CGCACTGAACCAGACTACCTG	tagcaaagccggtagcgacaAtagcaaagccggtagcgaca	ACTTGCCCAATTCGATTTTGCCACAGATCAAAGCC	tagcaaagccggtagcgaca	CTGTAGGTGTCCTCGCCTCTC
CGCACTGAACCAGACTACCTG	tagcaaagccggtagcgacaAtagcaaagccggtagcgaca	GGGGATTACGGCTGCGTGATGTTGCGAAAATGGGG	tagcaaagccggtagcgaca	CTGTAGGTGTCCTCGCCTCTC
CGCACTGAACCAGACTACCTG	tagcaaagccggtagcgacaAtagcaaagccggtagcgaca	GCAAATATGTGAAATGGAAACATGTCCTAAGCCCTCAAAGG	tagcaaagccggtagcgaca	CTGTAGGTGTCCTCGCCTCTC
CGCACTGAACCAGACTACCTG	tagcaaagccggtagcgacaAtagcaaagccggtagcgaca	AGCATTTATTTTAATGCGATTTCTTTGTGCCAAGGACTGGG	tagcaaagccggtagcgaca	CTGTAGGTGTCCTCGCCTCTC
CGCACTGAACCAGACTACCTG	tagcaaagccggtagcgacaAtagcaaagccggtagcgaca	TAAACATAATCTCTTTTAGGGCGTTACCTATCCAGCTTGCC	tagcaaagccggtagcgaca	CTGTAGGTGTCCTCGCCTCTC
CGCACTGAACCAGACTACCTG	tagcaaagccggtagcgacaAtagcaaagccggtagcgaca	CGCCGTTCTACGCCTACGGGGTGTTCGGAATCATA	tagcaaagccggtagcgaca	CTGTAGGTGTCCTCGCCTCTC
CGCACTGAACCAGACTACCTG	tagcaaagccggtagcgacaAtagcaaagccggtagcgaca	TGGTACATGTTCTGGATATGGTTGTGCTTCGAGAACC	tagcaaagccggtagcgaca	CTGTAGGTGTCCTCGCCTCTC
CGCACTGAACCAGACTACCTG	tagcaaagccggtagcgacaAtagcaaagccggtagcgaca	CGCAAACATCCGGCCATCAGCATACCCGAGTTGAA	tagcaaagccggtagcgaca	CTGTAGGTGTCCTCGCCTCTC
CGCACTGAACCAGACTACCTG	tagcaaagccggtagcgacaAtagcaaagccggtagcgaca	GTACATCGAGAAATCGCTCGGGGAGTCGGCTCATC	tagcaaagccggtagcgaca	CTGTAGGTGTCCTCGCCTCTC
CGCACTGAACCAGACTACCTG	tagcaaagccggtagcgacaAtagcaaagccggtagcgaca	CCATCCCTGAAGACGACTCCGTGGCGGGAAATGAT	tagcaaagccggtagcgaca	CTGTAGGTGTCCTCGCCTCTC
CGCACTGAACCAGACTACCTG	tagcaaagccggtagcgacaAtagcaaagccggtagcgaca	CGATGCCGGTCTACGCCATCATTGTGGCCAACTTC	tagcaaagccggtagcgaca	CTGTAGGTGTCCTCGCCTCTC
CGCACTGAACCAGACTACCTG	tagcaaagccggtagcgacaAtagcaaagccggtagcgaca	GCCGCTCCTGGAACTTCTACCTCCTGGTGCTGTTC	tagcaaagccggtagcgaca	CTGTAGGTGTCCTCGCCTCTC
CGCACTGAACCAGACTACCTG	tagcaaagccggtagcgacaAtagcaaagccggtagcgaca	CAGTCCTCGTTCCTCAAGCACAAGTTCGGTTTTAAG	tagcaaagccggtagcgaca	CTGTAGGTGTCCTCGCCTCTC
CGCACTGAACCAGACTACCTG	tagcaaagccggtagcgacaAtagcaaagccggtagcgaca	CTTCGTGGGCTCGCTGCCCCACTTGATCATGACTA	tagcaaagccggtagcgaca	CTGTAGGTGTCCTCGCCTCTC
CGCACTGAACCAGACTACCTG	tagcaaagccggtagcgacaAtagcaaagccggtagcgaca	CGATAGTTCCATTTGGCGGCATGTTGGCGGATCAC	tagcaaagccggtagcgaca	CTGTAGGTGTCCTCGCCTCTC
CGCACTGAACCAGACTACCTG	tagcaaagccggtagcgacaAtagcaaagccggtagcgaca	CTGCGAAAGAATGGTATCCTGTCCACCACCAATGT	tagcaaagccggtagcgaca	CTGTAGGTGTCCTCGCCTCTC
CGCACTGAACCAGACTACCTG	tagcaaagccggtagcgacaAtagcaaagccggtagcgaca	TTTTCCTATTCGTGGCACATTCCTCAACGGCGGTA	tagcaaagccggtagcgaca	CTGTAGGTGTCCTCGCCTCTC
CGCACTGAACCAGACTACCTG	tagcaaagccggtagcgacaAtagcaaagccggtagcgaca	TTTTCCAGACGGGTGCCATGTTTGCCTTGACCTGC	tagcaaagccggtagcgaca	CTGTAGGTGTCCTCGCCTCTC
CGCACTGAACCAGACTACCTG	tagcaaagccggtagcgacaAtagcaaagccggtagcgaca	GGCGTGGCCTTCAGTGGCTTTGCCATATCCGGTTATA	tagcaaagccggtagcgaca	CTGTAGGTGTCCTCGCCTCTC
CGCACTGAACCAGACTACCTG	tagcaaagccggtagcgacaAtagcaaagccggtagcgaca	ACCTGGATATTGCTCCTCGTTATGCTAGTATATTGATGGGT	tagcaaagccggtagcgaca	CTGTAGGTGTCCTCGCCTCTC
CGCACTGAACCAGACTACCTG	tagcaaagccggtagcgacaAtagcaaagccggtagcgaca	CTTTCGAATGGAATTGGTACTCTGGCCGGCATCAT	tagcaaagccggtagcgaca	CTGTAGGTGTCCTCGCCTCTC
CGCACTGAACCAGACTACCTG	tagcaaagccggtagcgacaAtagcaaagccggtagcgaca	TGTGCCCTATGCCCTTGATGGCCTCATCCAAGCTA	tagcaaagccggtagcgaca	CTGTAGGTGTCCTCGCCTCTC
CGCACTGAACCAGACTACCTG	tagcaaagccggtagcgacaAtagcaaagccggtagcgaca	TCTGTAGCTAAGGTATTCATTTGGTATTGTAGCCTACCGGG	tagcaaagccggtagcgaca	CTGTAGGTGTCCTCGCCTCTC
CGCACTGAACCAGACTACCTG	tagcaaagccggtagcgacaAtagcaaagccggtagcgaca	GTTGGACTACAGTCTTCACCCTGGCCGCCTGTGTT	tagcaaagccggtagcgaca	CTGTAGGTGTCCTCGCCTCTC
CGCACTGAACCAGACTACCTG	tagcaaagccggtagcgacaAtagcaaagccggtagcgaca	CATTTGGTTGGCTGCACTTTCTATGGTATTTTCGCATCT	tagcaaagccggtagcgaca	CTGTAGGTGTCCTCGCCTCTC
CGCACTGAACCAGACTACCTG	tagcaaagccggtagcgacaAtagcaaagccggtagcgaca	CAAAAGGTGTGGGCTCCACCACCAGGTGCCATTAC	tagcaaagccggtagcgaca	CTGTAGGTGTCCTCGCCTCTC
CGCACTGAACCAGACTACCTG	tagcaaagccggtagcgacaAtagcaaagccggtagcgaca	CAGGCGGGCATGTTGGGCGACTACATGAAGGAAAC	tagcaaagccggtagcgaca	CTGTAGGTGTCCTCGCCTCTC
CGCACTGAACCAGACTACCTG	tagcaaagccggtagcgacaAtagcaaagccggtagcgaca	ATTTCTATCAATCGAGCCACTACCTACAAAGCGTGTTTGT	tagcaaagccggtagcgaca	CTGTAGGTGTCCTCGCCTCTC
CGCACTGAACCAGACTACCTG	tagcaaagccggtagcgacaAtagcaaagccggtagcgaca	CCCGAGTACACTGAGCAGAGCCAAATGCAGCAGTC	tagcaaagccggtagcgaca	CTGTAGGTGTCCTCGCCTCTC
CGCACTGAACCAGACTACCTG	tagcaaagccggtagcgacaAtagcaaagccggtagcgaca	GGATGCCCCACCGACCTACGGGGATGTTACCAATC	tagcaaagccggtagcgaca	CTGTAGGTGTCCTCGCCTCTC
CGCACTGAACCAGACTACCTG	tagcaaagccggtagcgacaAtagcaaagccggtagcgaca	CTGGGCAGTATGGCTACACGCAAGGACAAATGCCG	tagcaaagccggtagcgaca	CTGTAGGTGTCCTCGCCTCTC
CGCACTGAACCAGACTACCTG	tagcaaagccggtagcgacaAtagcaaagccggtagcgaca	TCCTACGATCCGCAGGGATACCAGCAGCAGTAATG	tagcaaagccggtagcgaca	CTGTAGGTGTCCTCGCCTCTC
CGCACTGAACCAGACTACCTG	tagcaaagccggtagcgacaAtagcaaagccggtagcgaca	TGTAGTCGGAAATCGTTTGACGTTTATTGTTTGTTCTCGGT	tagcaaagccggtagcgaca	CTGTAGGTGTCCTCGCCTCTC
CGCACTGAACCAGACTACCTG	tagcaaagccggtagcgacaAtagcaaagccggtagcgaca	TTTTCTCTCTATTTGTTGAGTTCCATCGATGGAGGGATCCG	tagcaaagccggtagcgaca	CTGTAGGTGTCCTCGCCTCTC
CGCACTGAACCAGACTACCTG	tagcaaagccggtagcgacaAtagcaaagccggtagcgaca	AAAGAGTAACGAATTTGTCAGCGAATAAGGGGATTCCACA	tagcaaagccggtagcgaca	CTGTAGGTGTCCTCGCCTCTC
CGCACTGAACCAGACTACCTG	tagcaaagccggtagcgacaAtagcaaagccggtagcgaca	TACACAGCAATACCGATAACCACTACCAATACCATTAGCCC	tagcaaagccggtagcgaca	CTGTAGGTGTCCTCGCCTCTC
CGCACTGAACCAGACTACCTG	tagcaaagccggtagcgacaAtagcaaagccggtagcgaca	ATTAGGGTCTCGCTTACGCGAATTTCTATTTACAAGCTCC	tagcaaagccggtagcgaca	CTGTAGGTGTCCTCGCCTCTC
CGCACTGAACCAGACTACCTG	tagcaaagccggtagcgacaAtagcaaagccggtagcgaca	ATATAGCCAAAGATTGTTGTTGAACTGCGAACTGCAAGTTT	tagcaaagccggtagcgaca	CTGTAGGTGTCCTCGCCTCTC
CGCACTGAACCAGACTACCTG	tagcaaagccggtagcgacaAtagcaaagccggtagcgaca	ACATTTTAATCAAACCCAAGCAATTGTTGATGTTCGGCACG	tagcaaagccggtagcgaca	CTGTAGGTGTCCTCGCCTCTC
CGCACTGAACCAGACTACCTG	tagcaaagccggtagcgacaAtagcaaagccggtagcgaca	AATGCACCGTATGCTTTTGTGTTTAACTAACATGAGCAAGG	tagcaaagccggtagcgaca	CTGTAGGTGTCCTCGCCTCTC
CGCACTGAACCAGACTACCTG	tagcaaagccggtagcgacaAtagcaaagccggtagcgaca	ACTTAAGTAGATAGCCGTAGGCGCATATAACCTCAGACTT	tagcaaagccggtagcgaca	CTGTAGGTGTCCTCGCCTCTC
CGCACTGAACCAGACTACCTG	tagcaaagccggtagcgacaAtagcaaagccggtagcgaca	ACTAACGACGCAATCAGTTCATTTTGAAGCAAACTTCGATT	tagcaaagccggtagcgaca	CTGTAGGTGTCCTCGCCTCTC
CGCACTGAACCAGACTACCTG	tagcaaagccggtagcgacaAtagcaaagccggtagcgaca	TGAGGTTTTCAATTACTGCCGCACATACATATTTAGACGCA	tagcaaagccggtagcgaca	CTGTAGGTGTCCTCGCCTCTC
CGCACTGAACCAGACTACCTG	tagcaaagccggtagcgacaAtagcaaagccggtagcgaca	AGTCGTCTGTATATTACCCGATCGTATTAAGCTAGCCACAA	tagcaaagccggtagcgaca	CTGTAGGTGTCCTCGCCTCTC
CGCACTGAACCAGACTACCTG	tagcaaagccggtagcgacaAtagcaaagccggtagcgaca	AAAGAGTCAATTCTAATACCGTAATTTGTACAGCGCAGCGA	tagcaaagccggtagcgaca	CTGTAGGTGTCCTCGCCTCTC
CGCACTGAACCAGACTACCTG	tagcaaagccggtagcgacaAtagcaaagccggtagcgaca	TGGATCACAGTTCCAATTGAAGACAACAATACTGCTTGTGT	tagcaaagccggtagcgaca	CTGTAGGTGTCCTCGCCTCTC
CGCACTGAACCAGACTACCTG	tagcaaagccggtagcgacaAtagcaaagccggtagcgaca	AAAATGTTGGCCACTGGGGCGTATGTGTAATATTAGGT	tagcaaagccggtagcgaca	CTGTAGGTGTCCTCGCCTCTC
>>> barcode 23
CGCACTGAACCAGACTACCTG	tgggcatattaagaccgccaAtgggcatattaagaccgcca	TTTTGAGAGATACTTAAGCTCTCGGGGCTGTGTGG	tgggcatattaagaccgcca	CTGTAGGTGTCCTCGCCTCTC
CGCACTGAACCAGACTACCTG	tgggcatattaagaccgccaAtgggcatattaagaccgcca	AATATGTTAACCAGAAAGCCACGGTTAAACTTTTGCTTGCT	tgggcatattaagaccgcca	CTGTAGGTGTCCTCGCCTCTC
CGCACTGAACCAGACTACCTG	tgggcatattaagaccgccaAtgggcatattaagaccgcca	AAAGCCAAGTCGAACCGAAAAGCATAACTAAAACCTAAACG	tgggcatattaagaccgcca	CTGTAGGTGTCCTCGCCTCTC
CGCACTGAACCAGACTACCTG	tgggcatattaagaccgccaAtgggcatattaagaccgcca	AAACCATCAGTTTTGGCTATAACCAGTCACAGAAGAACAGG	tgggcatattaagaccgcca	CTGTAGGTGTCCTCGCCTCTC
CGCACTGAACCAGACTACCTG	tgggcatattaagaccgccaAtgggcatattaagaccgcca	ACATCAAAGTTGTGCATGGAGATGAATTGAAAGTGTGAAGG	tgggcatattaagaccgcca	CTGTAGGTGTCCTCGCCTCTC
CGCACTGAACCAGACTACCTG	tgggcatattaagaccgccaAtgggcatattaagaccgcca	ATTCATTAATCAAATGACAAAGAGGCAGCGGAATTGCCT	tgggcatattaagaccgcca	CTGTAGGTGTCCTCGCCTCTC
CGCACTGAACCAGACTACCTG	tgggcatattaagaccgccaAtgggcatattaagaccgcca	ATGAATATTAAACGCAATCGGAGATCCCTTTTCTGGCAACA	tgggcatattaagaccgcca	CTGTAGGTGTCCTCGCCTCTC
CGCACTGAACCAGACTACCTG	tgggcatattaagaccgccaAtgggcatattaagaccgcca	ATCGATTAGGAAACAAGCTAAAATCACATGAGTGCTACGGT	tgggcatattaagaccgcca	CTGTAGGTGTCCTCGCCTCTC
CGCACTGAACCAGACTACCTG	tgggcatattaagaccgccaAtgggcatattaagaccgcca	ATACAATATTGCATTATCTCCGTACTCCCTGGTACTCCCC	tgggcatattaagaccgcca	CTGTAGGTGTCCTCGCCTCTC
CGCACTGAACCAGACTACCTG	tgggcatattaagaccgccaAtgggcatattaagaccgcca	ATTCGATCGTCCTTTTCCCGGAAAACCGCGAGCAA	tgggcatattaagaccgcca	CTGTAGGTGTCCTCGCCTCTC
CGCACTGAACCAGACTACCTG	tgggcatattaagaccgccaAtgggcatattaagaccgcca	ACGGCGCCTTGGCATTGGTGGTCACATAATAATTC	tgggcatattaagaccgcca	CTGTAGGTGTCCTCGCCTCTC
CGCACTGAACCAGACTACCTG	tgggcatattaagaccgccaAtgggcatattaagaccgcca	GTGTGACAAATGTATTCCTTACTTGTGTGAACAGTGTTCGC	tgggcatattaagaccgcca	CTGTAGGTGTCCTCGCCTCTC
CGCACTGAACCAGACTACCTG	tgggcatattaagaccgccaAtgggcatattaagaccgcca	CCATTAGCACATACTCCGAGTCCTTGGGCTCACAC	tgggcatattaagaccgcca	CTGTAGGTGTCCTCGCCTCTC
CGCACTGAACCAGACTACCTG	tgggcatattaagaccgccaAtgggcatattaagaccgcca	CAACCAATTAGATAGGAGAACAAGTTGGGACAAGGACCC	tgggcatattaagaccgcca	CTGTAGGTGTCCTCGCCTCTC
CGCACTGAACCAGACTACCTG	tgggcatattaagaccgccaAtgggcatattaagaccgcca	TAAAATCCGCGAGTTGTCGTGATGGATTCAATAAAGTACGG	tgggcatattaagaccgcca	CTGTAGGTGTCCTCGCCTCTC
CGCACTGAACCAGACTACCTG	tgggcatattaagaccgccaAtgggcatattaagaccgcca	CGTGACTTTTGTGTGATCACAAGCCAACGTTTCTGG	tgggcatattaagaccgcca	CTGTAGGTGTCCTCGCCTCTC
CGCACTGAACCAGACTACCTG	tgggcatattaagaccgccaAtgggcatattaagaccgcca	TGAATCAAGTTTTACTTACGAAACAAGGTTGCCGAACCC	tgggcatattaagaccgcca	CTGTAGGTGTCCTCGCCTCTC
CGCACTGAACCAGACTACCTG	tgggcatattaagaccgccaAtgggcatattaagaccgcca	CCGCCGTTGACATAGAAGTCCGCATGACCACTGGA	tgggcatattaagaccgcca	CTGTAGGTGTCCTCGCCTCTC
CGCACTGAACCAGACTACCTG	tgggcatattaagaccgccaAtgggcatattaagaccgcca	CAGGATTCCAGCTCCGGTGTGCAGAACATCCACGA	tgggcatattaagaccgcca	CTGTAGGTGTCCTCGCCTCTC
CGCACTGAACCAGACTACCTG	tgggcatattaagaccgccaAtgggcatattaagaccgcca	AGTGTGCATCCGTCGAATCCAGATCCCTGGAGTTG	tgggcatattaagaccgcca	CTGTAGGTGTCCTCGCCTCTC
CGCACTGAACCAGACTACCTG	tgggcatattaagaccgccaAtgggcatattaagaccgcca	TTGGCCCCGGCATAGAAGAATATCGTGGGATCCAG	tgggcatattaagaccgcca	CTGTAGGTGTCCTCGCCTCTC
CGCACTGAACCAGACTACCTG	tgggcatattaagaccgccaAtgggcatattaagaccgcca	CTGCCCAGCTTGCCCTCCTCCGGCTTCAAATAGTTA	tgggcatattaagaccgcca	CTGTAGGTGTCCTCGCCTCTC
CGCACTGAACCAGACTACCTG	tgggcatattaagaccgccaAtgggcatattaagaccgcca	GCGATGTGGGCACCCACACTGTAGCCAATGAAGTG	tgggcatattaagaccgcca	CTGTAGGTGTCCTCGCCTCTC
CGCACTGAACCAGACTACCTG	tgggcatattaagaccgccaAtgggcatattaagaccgcca	CCACGAGGATGTCGGGCGAGGTATTTGACCAGCTG	tgggcatattaagaccgcca	CTGTAGGTGTCCTCGCCTCTC
CGCACTGAACCAGACTACCTG	tgggcatattaagaccgccaAtgggcatattaagaccgcca	CGAACCGAGGAGCCCAGTCCATCTGACTCAGACAA	tgggcatattaagaccgcca	CTGTAGGTGTCCTCGCCTCTC
CGCACTGAACCAGACTACCTG	tgggcatattaagaccgccaAtgggcatattaagaccgcca	GGTTCCTTAACGGCATCCGCGTAGTCCACTATGAT	tgggcatattaagaccgcca	CTGTAGGTGTCCTCGCCTCTC
CGCACTGAACCAGACTACCTG	tgggcatattaagaccgccaAtgggcatattaagaccgcca	GATGTTGTACTCGCCCACACTGAAGTAGGCCTCCC	tgggcatattaagaccgcca	CTGTAGGTGTCCTCGCCTCTC
CGCACTGAACCAGACTACCTG	tgggcatattaagaccgccaAtgggcatattaagaccgcca	CTCAGAGTCCTGCCGCCGCCGAATCCATGGATTAT	tgggcatattaagaccgcca	CTGTAGGTGTCCTCGCCTCTC
CGCACTGAACCAGACTACCTG	tgggcatattaagaccgccaAtgggcatattaagaccgcca	GATCTTGGTGGGATGGCGTGGATTGAAGTGCGTGT	tgggcatattaagaccgcca	CTGTAGGTGTCCTCGCCTCTC
CGCACTGAACCAGACTACCTG	tgggcatattaagaccgccaAtgggcatattaagaccgcca	AGTACAGGGCGTTCGGATCCAGGACATCTATGAAC	tgggcatattaagaccgcca	CTGTAGGTGTCCTCGCCTCTC
CGCACTGAACCAGACTACCTG	tgggcatattaagaccgccaAtgggcatattaagaccgcca	CGGCTGCTCCTGGGTGCGTCTCGTGTACAAATAGA	tgggcatattaagaccgcca	CTGTAGGTGTCCTCGCCTCTC
CGCACTGAACCAGACTACCTG	tgggcatattaagaccgccaAtgggcatattaagaccgcca	ACTGGATCTTCGGATGAGGACAGCGGTACGGCTTT	tgggcatattaagaccgcca	CTGTAGGTGTCCTCGCCTCTC
CGCACTGAACCAGACTACCTG	tgggcatattaagaccgccaAtgggcatattaagaccgcca	TGCAGGCAAGAATCCGTCACATAGACCTGCGTTTG	tgggcatattaagaccgcca	CTGTAGGTGTCCTCGCCTCTC
CGCACTGAACCAGACTACCTG	tgggcatattaagaccgccaAtgggcatattaagaccgcca	CCGCATTTTGGGCCGCTGTATGGAGGATGTGAGAT	tgggcatattaagaccgcca	CTGTAGGTGTCCTCGCCTCTC
CGCACTGAACCAGACTACCTG	tgggcatattaagaccgccaAtgggcatattaagaccgcca	TCGCTCTGCGAGATATTACATTTAATTACATAAGCCGCTGG	tgggcatattaagaccgcca	CTGTAGGTGTCCTCGCCTCTC
CGCACTGAACCAGACTACCTG	tgggcatattaagaccgccaAtgggcatattaagaccgcca	CAGCGACATTGAATGCTTGCAATTTGGCACGCTGC	tgggcatattaagaccgcca	CTGTAGGTGTCCTCGCCTCTC
CGCACTGAACCAGACTACCTG	tgggcatattaagaccgccaAtgggcatattaagaccgcca	AACATTCGGTTGCAGAAAGTAAAAGTCAGGCCCAA	tgggcatattaagaccgcca	CTGTAGGTGTCCTCGCCTCTC
CGCACTGAACCAGACTACCTG	tgggcatattaagaccgccaAtgggcatattaagaccgcca	ACGGAAGTGACGCTATTTTCTGTGGCCTCCTGCTC	tgggcatattaagaccgcca	CTGTAGGTGTCCTCGCCTCTC
CGCACTGAACCAGACTACCTG	tgggcatattaagaccgccaAtgggcatattaagaccgcca	TTTGTTTGCAATTTGCCACCAACGACTGGGTTTATTTT	tgggcatattaagaccgcca	CTGTAGGTGTCCTCGCCTCTC
CGCACTGAACCAGACTACCTG	tgggcatattaagaccgccaAtgggcatattaagaccgcca	TGACAAAACGCGCCGCTCATGATATAACTGGAGCT	tgggcatattaagaccgcca	CTGTAGGTGTCCTCGCCTCTC
CGCACTGAACCAGACTACCTG	tgggcatattaagaccgccaAtgggcatattaagaccgcca	TGCGGAATGAGTATGCGTAATTTATTCATTCGACTCATGGG	tgggcatattaagaccgcca	CTGTAGGTGTCCTCGCCTCTC
CGCACTGAACCAGACTACCTG	tgggcatattaagaccgccaAtgggcatattaagaccgcca	GGAAGGAGCCCATTTGAGATCGGCTTATCTGACAC	tgggcatattaagaccgcca	CTGTAGGTGTCCTCGCCTCTC
CGCACTGAACCAGACTACCTG	tgggcatattaagaccgccaAtgggcatattaagaccgcca	CCCGCGAACAGATATGCGCCAAGTGGTTCGGATTC	tgggcatattaagaccgcca	CTGTAGGTGTCCTCGCCTCTC
CGCACTGAACCAGACTACCTG	tgggcatattaagaccgccaAtgggcatattaagaccgcca	GCAATCGTGATGGATGGGTTCACATGCATGGTTAG	tgggcatattaagaccgcca	CTGTAGGTGTCCTCGCCTCTC
CGCACTGAACCAGACTACCTG	tgggcatattaagaccgccaAtgggcatattaagaccgcca	AGCTTCGCAATAATTGCGGAGCACTTAAAAGTTCTTAACG	tgggcatattaagaccgcca	CTGTAGGTGTCCTCGCCTCTC
CGCACTGAACCAGACTACCTG	tgggcatattaagaccgccaAtgggcatattaagaccgcca	GGCGTTGAGCTCACCGCATGCGTATGAAACCCAAG	tgggcatattaagaccgcca	CTGTAGGTGTCCTCGCCTCTC
CGCACTGAACCAGACTACCTG	tgggcatattaagaccgccaAtgggcatattaagaccgcca	AAAATCTAACGTAGCAGACCTGAGAATCAACCTTCAACTGG	tgggcatattaagaccgcca	CTGTAGGTGTCCTCGCCTCTC
CGCACTGAACCAGACTACCTG	tgggcatattaagaccgccaAtgggcatattaagaccgcca	CTCAGTTGGTGGCGCCAAAATGTTGACTACCAATT	tgggcatattaagaccgcca	CTGTAGGTGTCCTCGCCTCTC
CGCACTGAACCAGACTACCTG	tgggcatattaagaccgccaAtgggcatattaagaccgcca	GGCCCACTTGTGTTTGGAGTTAGCTTGTAGTTAGACG	tgggcatattaagaccgcca	CTGTAGGTGTCCTCGCCTCTC
CGCACTGAACCAGACTACCTG	tgggcatattaagaccgccaAtgggcatattaagaccgcca	ATAACCGAAAGTCATGCAACCGGTCTTTGAAATTATTGCA	tgggcatattaagaccgcca	CTGTAGGTGTCCTCGCCTCTC
>>> barcode 24
CGCACTGAACCAGACTACCTG	gtccgagaaaaggccgccggAgtccgagaaaaggccgccgg	GATGCAGACTCTTGACGGTTGGGTGGCCACTGGAAAT	gtccgagaaaaggccgccgg	CTGTAGGTGTCCTCGCCTCTC
CGCACTGAACCAGACTACCTG	gtccgagaaaaggccgccggAgtccgagaaaaggccgccgg	ATATATATAAATACCCCAGCGACACAGTGAACACGGCTTG	gtccgagaaaaggccgccgg	CTGTAGGTGTCCTCGCCTCTC
CGCACTGAACCAGACTACCTG	gtccgagaaaaggccgccggAgtccgagaaaaggccgccgg	TTTTACTCCCATTGCGATGACGAGTGTTCGTTAGACC	gtccgagaaaaggccgccgg	CTGTAGGTGTCCTCGCCTCTC
CGCACTGAACCAGACTACCTG	gtccgagaaaaggccgccggAgtccgagaaaaggccgccgg	TTTTACATCACAGAAGGCAGCATAATGCCACTTAACCG	gtccgagaaaaggccgccgg	CTGTAGGTGTCCTCGCCTCTC
CGCACTGAACCAGACTACCTG	gtccgagaaaaggccgccggAgtccgagaaaaggccgccgg	CCCAACGATATCCGCGATACAGACAAAGAAAATGATATGCT	gtccgagaaaaggccgccgg	CTGTAGGTGTCCTCGCCTCTC
CGCACTGAACCAGACTACCTG	gtccgagaaaaggccgccggAgtccgagaaaaggccgccgg	TAACATCCTTTTCTTTCTGTGTAACCATATCAGTGCCCACC	gtccgagaaaaggccgccgg	CTGTAGGTGTCCTCGCCTCTC
CGCACTGAACCAGACTACCTG	gtccgagaaaaggccgccggAgtccgagaaaaggccgccgg	GTGGGTTGTGGTCGCGGTCATGCCTCAATTGTCTT	gtccgagaaaaggccgccgg	CTGTAGGTGTCCTCGCCTCTC
CGCACTGAACCAGACTACCTG	gtccgagaaaaggccgccggAgtccgagaaaaggccgccgg	TTTTCACAATCGCTTATCTCGGACTTCGTGAGCTGC	gtccgagaaaaggccgccgg	CTGTAGGTGTCCTCGCCTCTC
CGCACTGAACCAGACTACCTG	gtccgagaaaaggccgccggAgtccgagaaaaggccgccgg	AAGTTCACCTCCTCCCCTTTTCTATTTTCTTTCCCATTCG	gtccgagaaaaggccgccgg	CTGTAGGTGTCCTCGCCTCTC
CGCACTGAACCAGACTACCTG	gtccgagaaaaggccgccggAgtccgagaaaaggccgccgg	TTTTGGCGGGAAAACTTCATGGGGAAATTTTGGGT	gtccgagaaaaggccgccgg	CTGTAGGTGTCCTCGCCTCTC
CGCACTGAACCAGACTACCTG	gtccgagaaaaggccgccggAgtccgagaaaaggccgccgg	GCATGGGTCTGGCCGGAAAACACTGTCCAACTAAC	gtccgagaaaaggccgccgg	CTGTAGGTGTCCTCGCCTCTC
CGCACTGAACCAGACTACCTG	gtccgagaaaaggccgccggAgtccgagaaaaggccgccgg	ACAAATCAGGCCCGAAACGGAAACAGTCGAATGCG	gtccgagaaaaggccgccgg	CTGTAGGTGTCCTCGCCTCTC
CGCACTGAACCAGACTACCTG	gtccgagaaaaggccgccggAgtccgagaaaaggccgccgg	GAAGGAGAAAAGATAGTTGGACGCGAAACACGAAATACTCA	gtccgagaaaaggccgccgg	CTGTAGGTGTCCTCGCCTCTC
CGCACTGAACCAGACTACCTG	gtccgagaaaaggccgccggAgtccgagaaaaggccgccgg	TCGCCTGCTAAGTGAAAGATGATTTTCGATTGGCTCG	gtccgagaaaaggccgccgg	CTGTAGGTGTCCTCGCCTCTC
CGCACTGAACCAGACTACCTG	gtccgagaaaaggccgccggAgtccgagaaaaggccgccgg	TTTTATTTGCCATGAGTCATGGACATTGTTTGGCTTGGT	gtccgagaaaaggccgccgg	CTGTAGGTGTCCTCGCCTCTC
CGCACTGAACCAGACTACCTG	gtccgagaaaaggccgccggAgtccgagaaaaggccgccgg	ACGTTGGTTGTTATTGGCCAATTGACTTCGAATCGA	gtccgagaaaaggccgccgg	CTGTAGGTGTCCTCGCCTCTC
CGCACTGAACCAGACTACCTG	gtccgagaaaaggccgccggAgtccgagaaaaggccgccgg	TATCGAGACTTGTGTGTCATAACCTTACGGCTTTGTTTGT	gtccgagaaaaggccgccgg	CTGTAGGTGTCCTCGCCTCTC
CGCACTGAACCAGACTACCTG	gtccgagaaaaggccgccggAgtccgagaaaaggccgccgg	TGCATGCGTTGGATTTTAATTAGATAATCATGTTGGCACGG	gtccgagaaaaggccgccgg	CTGTAGGTGTCCTCGCCTCTC
CGCACTGAACCAGACTACCTG	gtccgagaaaaggccgccggAgtccgagaaaaggccgccgg	TTGACCTGCTTTAGAGCTATAATTGCTTGGATTTCCTTGGG	gtccgagaaaaggccgccgg	CTGTAGGTGTCCTCGCCTCTC
CGCACTGAACCAGACTACCTG	gtccgagaaaaggccgccggAgtccgagaaaaggccgccgg	TTCATTAACCAGCAATCTGGCCTAATGACAGCCCT	gtccgagaaaaggccgccgg	CTGTAGGTGTCCTCGCCTCTC
CGCACTGAACCAGACTACCTG	gtccgagaaaaggccgccggAgtccgagaaaaggccgccgg	CTCCAAAAGCTGTTTGTCTATATCATCTGGCAGGCG	gtccgagaaaaggccgccgg	CTGTAGGTGTCCTCGCCTCTC
CGCACTGAACCAGACTACCTG	gtccgagaaaaggccgccggAgtccgagaaaaggccgccgg	TAGCCCCTCTGAATGCACTTGAATTCAAAACTTGACAATG	gtccgagaaaaggccgccgg	CTGTAGGTGTCCTCGCCTCTC
CGCACTGAACCAGACTACCTG	gtccgagaaaaggccgccggAgtccgagaaaaggccgccgg	GCAGCCCTGCAATGCGTATACGCCCTGTATGACAC	gtccgagaaaaggccgccgg	CTGTAGGTGTCCTCGCCTCTC
CGCACTGAACCAGACTACCTG	gtccgagaaaaggccgccggAgtccgagaaaaggccgccgg	CTTTGTCGGCGGCAATAAAGTAATGCCGGGCACTA	gtccgagaaaaggccgccgg	CTGTAGGTGTCCTCGCCTCTC
CGCACTGAACCAGACTACCTG	gtccgagaaaaggccgccggAgtccgagaaaaggccgccgg	AAAACTACTAAGAGTGTCAAGGTGCAGGGACAGCA	gtccgagaaaaggccgccgg	CTGTAGGTGTCCTCGCCTCTC
CGCACTGAACCAGACTACCTG	gtccgagaaaaggccgccggAgtccgagaaaaggccgccgg	AAGTGCCTAAAATTTTAGAGATTTCGGGGCGGACTTAATCG	gtccgagaaaaggccgccgg	CTGTAGGTGTCCTCGCCTCTC
CGCACTGAACCAGACTACCTG	gtccgagaaaaggccgccggAgtccgagaaaaggccgccgg	TTAACTCGGCTTTGTGAGATTACAAAAGTCACACGATGACA	gtccgagaaaaggccgccgg	CTGTAGGTGTCCTCGCCTCTC
CGCACTGAACCAGACTACCTG	gtccgagaaaaggccgccggAgtccgagaaaaggccgccgg	AGGCATTTAAGCTGTTTTGTGTGGGATGAGCCCCG	gtccgagaaaaggccgccgg	CTGTAGGTGTCCTCGCCTCTC
CGCACTGAACCAGACTACCTG	gtccgagaaaaggccgccggAgtccgagaaaaggccgccgg	TTAAATTGTTGTTGACCAAGATATGAGGCAAGGTCGCAAAC	gtccgagaaaaggccgccgg	CTGTAGGTGTCCTCGCCTCTC
CGCACTGAACCAGACTACCTG	gtccgagaaaaggccgccggAgtccgagaaaaggccgccgg	AAAGCTACGCCAATTTGAAGTGTCAACAGAAACAGAAACA	gtccgagaaaaggccgccgg	CTGTAGGTGTCCTCGCCTCTC
CGCACTGAACCAGACTACCTG	gtccgagaaaaggccgccggAgtccgagaaaaggccgccgg	GCAGACACAATGACAGGGCCGAAAGAAAGATATTGG	gtccgagaaaaggccgccgg	CTGTAGGTGTCCTCGCCTCTC
CGCACTGAACCAGACTACCTG	gtccgagaaaaggccgccggAgtccgagaaaaggccgccgg	GGAGAAAATAGTGCCAGCCAGGGCGAAAGTAAAAG	gtccgagaaaaggccgccgg	CTGTAGGTGTCCTCGCCTCTC
CGCACTGAACCAGACTACCTG	gtccgagaaaaggccgccggAgtccgagaaaaggccgccgg	TTTTCTTTTAGCACATCATATACGAACCGGCGAATTCCAGG	gtccgagaaaaggccgccgg	CTGTAGGTGTCCTCGCCTCTC
CGCACTGAACCAGACTACCTG	gtccgagaaaaggccgccggAgtccgagaaaaggccgccgg	TGAAAGAGTGTAAAACTCACGCAGAGCAGCTGCAG	gtccgagaaaaggccgccgg	CTGTAGGTGTCCTCGCCTCTC
CGCACTGAACCAGACTACCTG	gtccgagaaaaggccgccggAgtccgagaaaaggccgccgg	CCAAAAGTCTGCACGTATTGGTTTCCTCGCGCACT	gtccgagaaaaggccgccgg	CTGTAGGTGTCCTCGCCTCTC
CGCACTGAACCAGACTACCTG	gtccgagaaaaggccgccggAgtccgagaaaaggccgccgg	GCAGTTGCAAGTGCTATTATATAACTGGGTTGTATTTGGCG	gtccgagaaaaggccgccgg	CTGTAGGTGTCCTCGCCTCTC
CGCACTGAACCAGACTACCTG	gtccgagaaaaggccgccggAgtccgagaaaaggccgccgg	GAATCTCTGAACTCTTCTGGGCTTTGGGTCAAGGC	gtccgagaaaaggccgccgg	CTGTAGGTGTCCTCGCCTCTC
CGCACTGAACCAGACTACCTG	gtccgagaaaaggccgccggAgtccgagaaaaggccgccgg	CTGCTCGTTGACCGGCGACTCAACTGTCTCAAAGT	gtccgagaaaaggccgccgg	CTGTAGGTGTCCTCGCCTCTC
CGCACTGAACCAGACTACCTG	gtccgagaaaaggccgccggAgtccgagaaaaggccgccgg	GGCACCAGCTCGAGAGCTGGTCATTGGACTCGATT	gtccgagaaaaggccgccgg	CTGTAGGTGTCCTCGCCTCTC
CGCACTGAACCAGACTACCTG	gtccgagaaaaggccgccggAgtccgagaaaaggccgccgg	TGGATTTCAATGCACAGCAAGACGACGGCAAAGCT	gtccgagaaaaggccgccgg	CTGTAGGTGTCCTCGCCTCTC
CGCACTGAACCAGACTACCTG	gtccgagaaaaggccgccggAgtccgagaaaaggccgccgg	CGAGGCATAATTCCGGCTGCCTCTGCGCAGAAATT	gtccgagaaaaggccgccgg	CTGTAGGTGTCCTCGCCTCTC
CGCACTGAACCAGACTACCTG	gtccgagaaaaggccgccggAgtccgagaaaaggccgccgg	GATTCAGTTTTGTGTTTTACAACTGCGGGCACGCG	gtccgagaaaaggccgccgg	CTGTAGGTGTCCTCGCCTCTC
CGCACTGAACCAGACTACCTG	gtccgagaaaaggccgccggAgtccgagaaaaggccgccgg	CGGTATTCCAAAGAGATTGGCCACCAATCGATCTTG	gtccgagaaaaggccgccgg	CTGTAGGTGTCCTCGCCTCTC
CGCACTGAACCAGACTACCTG	gtccgagaaaaggccgccggAgtccgagaaaaggccgccgg	GCTTTCACCGCCCGATGTTCGAGTACACGTGTGAT	gtccgagaaaaggccgccgg	CTGTAGGTGTCCTCGCCTCTC
CGCACTGAACCAGACTACCTG	gtccgagaaaaggccgccggAgtccgagaaaaggccgccgg	CGAGCCACTGACTTGCCGAGTTCGTGTTCGAAGTC	gtccgagaaaaggccgccgg	CTGTAGGTGTCCTCGCCTCTC
CGCACTGAACCAGACTACCTG	gtccgagaaaaggccgccggAgtccgagaaaaggccgccgg	TTTTGGGGCTGCCCAAAAGTTCGTACTGGTACTGG	gtccgagaaaaggccgccgg	CTGTAGGTGTCCTCGCCTCTC
CGCACTGAACCAGACTACCTG	gtccgagaaaaggccgccggAgtccgagaaaaggccgccgg	TGCGCAAAAGCTCGCTTTGCGTGAAAAGCTTTCGA	gtccgagaaaaggccgccgg	CTGTAGGTGTCCTCGCCTCTC
CGCACTGAACCAGACTACCTG	gtccgagaaaaggccgccggAgtccgagaaaaggccgccgg	ACGATTATCCTATGTGCTTATGTACAAGACAAGCCTTGGG	gtccgagaaaaggccgccgg	CTGTAGGTGTCCTCGCCTCTC
CGCACTGAACCAGACTACCTG	gtccgagaaaaggccgccggAgtccgagaaaaggccgccgg	GGAAATCCACAGGCAGGTGCCACGTTATATACTTTATCT	gtccgagaaaaggccgccgg	CTGTAGGTGTCCTCGCCTCTC
CGCACTGAACCAGACTACCTG	gtccgagaaaaggccgccggAgtccgagaaaaggccgccgg	TGCTGCAGTGATTCTCAATGTATTCCTTGGATTCGTTGT	gtccgagaaaaggccgccgg	CTGTAGGTGTCCTCGCCTCTC
>>> barcode 25
CGCACTGAACCAGACTACCTG	cgtcaactaacctgctcggtAcgtcaactaacctgctcggt	CGATGTAAGCCACGATCTCATAGTTGGTGGAATCCG	cgtcaactaacctgctcggt	CTGTAGGTGTCCTCGCCTCTC
CGCACTGAACCAGACTACCTG	cgtcaactaacctgctcggtAcgtcaactaacctgctcggt	GGAAGATTACCTTCGATGCATATGAATCTGAGCAAGGATCC	cgtcaactaacctgctcggt	CTGTAGGTGTCCTCGCCTCTC
CGCACTGAACCAGACTACCTG	cgtcaactaacctgctcggtAcgtcaactaacctgctcggt	AAAGGAGCCATTTCCATCACGCACCATTTTCCGGT	cgtcaactaacctgctcggt	CTGTAGGTGTCCTCGCCTCTC
CGCACTGAACCAGACTACCTG	cgtcaactaacctgctcggtAcgtcaactaacctgctcggt	TGCCGCAGTTTTGGTTTTCAAATATTTGAAAGACATTGCAG	cgtcaactaacctgctcggt	CTGTAGGTGTCCTCGCCTCTC
CGCACTGAACCAGACTACCTG	cgtcaactaacctgctcggtAcgtcaactaacctgctcggt	AGCCTTCGTTCCACGATCATTGGAATAACAAATATGGACC	cgtcaactaacctgctcggt	CTGTAGGTGTCCTCGCCTCTC
CGCACTGAACCAGACTACCTG	cgtcaactaacctgctcggtAcgtcaactaacctgctcggt	GCACCAGATCAAAGTGTTTGATGAATGACGTGCATCT	cgtcaactaacctgctcggt	CTGTAGGTGTCCTCGCCTCTC
CGCACTGAACCAGACTACCTG	cgtcaactaacctgctcggtAcgtcaactaacctgctcggt	GGGCTACCCGGAGAAGCCAATCACTGGAGTCACTG	cgtcaactaacctgctcggt	CTGTAGGTGTCCTCGCCTCTC
CGCACTGAACCAGACTACCTG	cgtcaactaacctgctcggtAcgtcaactaacctgctcggt	TCCTCGGCAACGAGCAGCAAAGAGCAGTCGAATTC	cgtcaactaacctgctcggt	CTGTAGGTGTCCTCGCCTCTC
CGCACTGAACCAGACTACCTG	cgtcaactaacctgctcggtAcgtcaactaacctgctcggt	AGCTACCGGAGTACACTGACTAAAGCTCAGGGAGG	cgtcaactaacctgctcggt	CTGTAGGTGTCCTCGCCTCTC
CGCACTGAACCAGACTACCTG	cgtcaactaacctgctcggtAcgtcaactaacctgctcggt	ACGTCCTGCGCAGTATGGAATGCCTCTGCCATGAA	cgtcaactaacctgctcggt	CTGTAGGTGTCCTCGCCTCTC
CGCACTGAACCAGACTACCTG	cgtcaactaacctgctcggtAcgtcaactaacctgctcggt	CTCTAAAATGCAATTGAAGTCACAGTCGCAGGGACAC	cgtcaactaacctgctcggt	CTGTAGGTGTCCTCGCCTCTC
CGCACTGAACCAGACTACCTG	cgtcaactaacctgctcggtAcgtcaactaacctgctcggt	TCCTCATTGGTGATAACTACACCAAATCGGCGATCT	cgtcaactaacctgctcggt	CTGTAGGTGTCCTCGCCTCTC
CGCACTGAACCAGACTACCTG	cgtcaactaacctgctcggtAcgtcaactaacctgctcggt	TCGGGCATTATCCTAGCGTACGGTGGTCGATTATC	cgtcaactaacctgctcggt	CTGTAGGTGTCCTCGCCTCTC
CGCACTGAACCAGACTACCTG	cgtcaactaacctgctcggtAcgtcaactaacctgctcggt	TTCCCCATCGCAGCATTTAACATGACATGTGTCAG	cgtcaactaacctgctcggt	CTGTAGGTGTCCTCGCCTCTC
CGCACTGAACCAGACTACCTG	cgtcaactaacctgctcggtAcgtcaactaacctgctcggt	CGGATACACAGGCCTTGCGTTCAGCTTTAGGATAG	cgtcaactaacctgctcggt	CTGTAGGTGTCCTCGCCTCTC
CGCACTGAACCAGACTACCTG	cgtcaactaacctgctcggtAcgtcaactaacctgctcggt	CAGGTTGATATAAAGCAGCTTCTCTTACTAGACAGCCCACT	cgtcaactaacctgctcggt	CTGTAGGTGTCCTCGCCTCTC
CGCACTGAACCAGACTACCTG	cgtcaactaacctgctcggtAcgtcaactaacctgctcggt	GCTACTTGTCACCGAACTCCCACTCTCTCTTGAGT	cgtcaactaacctgctcggt	CTGTAGGTGTCCTCGCCTCTC
CGCACTGAACCAGACTACCTG	cgtcaactaacctgctcggtAcgtcaactaacctgctcggt	CGATCTGCGGCCGAACTTCATTGGGCAACTCCATG	cgtcaactaacctgctcggt	CTGTAGGTGTCCTCGCCTCTC
CGCACTGAACCAGACTACCTG	cgtcaactaacctgctcggtAcgtcaactaacctgctcggt	TTCATCTTGTGGTCGTTAAGCTTCAGCATTGACTGGC	cgtcaactaacctgctcggt	CTGTAGGTGTCCTCGCCTCTC
CGCACTGAACCAGACTACCTG	cgtcaactaacctgctcggtAcgtcaactaacctgctcggt	ATTAAAAGCGAAGAGGTCAGCTTTACATTTCTTCGCTACCT	cgtcaactaacctgctcggt	CTGTAGGTGTCCTCGCCTCTC
CGCACTGAACCAGACTACCTG	cgtcaactaacctgctcggtAcgtcaactaacctgctcggt	TGCACAAGAGGTATTCGTCTTTGAGAACAGCATCGA	cgtcaactaacctgctcggt	CTGTAGGTGTCCTCGCCTCTC
CGCACTGAACCAGACTACCTG	cgtcaactaacctgctcggtAcgtcaactaacctgctcggt	TAATGTTTTGATGTTCCACTGGAATTTTGGTGTGCTTCTCC	cgtcaactaacctgctcggt	CTGTAGGTGTCCTCGCCTCTC
CGCACTGAACCAGACTACCTG	cgtcaactaacctgctcggtAcgtcaactaacctgctcggt	AAAATTTTGTAGTCTTCTTTCACGCGTATCAAGGCAGCTC	cgtcaactaacctgctcggt	CTGTAGGTGTCCTCGCCTCTC
CGCACTGAACCAGACTACCTG	cgtcaactaacctgctcggtAcgtcaactaacctgctcggt	CCGTAAAATTTCGAAGTTCCGAAACGTCAAATTCGACTTCA	cgtcaactaacctgctcggt	CTGTAGGTGTCCTCGCCTCTC
CGCACTGAACCAGACTACCTG	cgtcaactaacctgctcggtAcgtcaactaacctgctcggt	ACCAGAGGTCCTTTGGCAAAAGGAGCAACCTCATG	cgtcaactaacctgctcggt	CTGTAGGTGTCCTCGCCTCTC
CGCACTGAACCAGACTACCTG	cgtcaactaacctgctcggtAcgtcaactaacctgctcggt	GGTGGTGAGAAAGTACGAGCCAGACGCACTGAAAA	cgtcaactaacctgctcggt	CTGTAGGTGTCCTCGCCTCTC
CGCACTGAACCAGACTACCTG	cgtcaactaacctgctcggtAcgtcaactaacctgctcggt	AGCATACTCTTCTGAGACAAAGTAACCCATTTGCGTATTGG	cgtcaactaacctgctcggt	CTGTAGGTGTCCTCGCCTCTC
CGCACTGAACCAGACTACCTG	cgtcaactaacctgctcggtAcgtcaactaacctgctcggt	GCATATTGGAGTAGTGGCTGCACCGCTGCGAGAAG	cgtcaactaacctgctcggt	CTGTAGGTGTCCTCGCCTCTC
CGCACTGAACCAGACTACCTG	cgtcaactaacctgctcggtAcgtcaactaacctgctcggt	AAATCGAACCATCCACCGCATTGCTGGGCCCAAAA	cgtcaactaacctgctcggt	CTGTAGGTGTCCTCGCCTCTC
CGCACTGAACCAGACTACCTG	cgtcaactaacctgctcggtAcgtcaactaacctgctcggt	ACCCCTCTCCGAGATTATTGATTCGCCGTAGTATACG	cgtcaactaacctgctcggt	CTGTAGGTGTCCTCGCCTCTC
CGCACTGAACCAGACTACCTG	cgtcaactaacctgctcggtAcgtcaactaacctgctcggt	GCTGCCCGATAATGATTGCAGTTGTAAAATCTCCAGT	cgtcaactaacctgctcggt	CTGTAGGTGTCCTCGCCTCTC
CGCACTGAACCAGACTACCTG	cgtcaactaacctgctcggtAcgtcaactaacctgctcggt	TGCTGATGTAACTGCATCCCCGCTGATTAAGCTGG	cgtcaactaacctgctcggt	CTGTAGGTGTCCTCGCCTCTC
CGCACTGAACCAGACTACCTG	cgtcaactaacctgctcggtAcgtcaactaacctgctcggt	TCGAGATTGGGGTAAAAGTCTGCATGACCCATTGG	cgtcaactaacctgctcggt	CTGTAGGTGTCCTCGCCTCTC
CGCACTGAACCAGACTACCTG	cgtcaactaacctgctcggtAcgtcaactaacctgctcggt	TGATGTCCACAAAGTCGGCATCACTGGCATCCAGT	cgtcaactaacctgctcggt	CTGTAGGTGTCCTCGCCTCTC
CGCACTGAACCAGACTACCTG	cgtcaactaacctgctcggtAcgtcaactaacctgctcggt	TTTTGCTGCAAGGAGGGCTGCATCATAAAGCCAGG	cgtcaactaacctgctcggt	CTGTAGGTGTCCTCGCCTCTC
CGCACTGAACCAGACTACCTG	cgtcaactaacctgctcggtAcgtcaactaacctgctcggt	CGCAGGATCCAGTCCAGTAATCCTGGCCAGAGGTT	cgtcaactaacctgctcggt	CTGTAGGTGTCCTCGCCTCTC
CGCACTGAACCAGACTACCTG	cgtcaactaacctgctcggtAcgtcaactaacctgctcggt	GGCTCACATAGTTGGCCACCATTCCAGCCACTTGT	cgtcaactaacctgctcggt	CTGTAGGTGTCCTCGCCTCTC
CGCACTGAACCAGACTACCTG	cgtcaactaacctgctcggtAcgtcaactaacctgctcggt	GCTCCCAAACTGAAGCCTATCAAGTGAATATCTTCACGT	cgtcaactaacctgctcggt	CTGTAGGTGTCCTCGCCTCTC
CGCACTGAACCAGACTACCTG	cgtcaactaacctgctcggtAcgtcaactaacctgctcggt	CTGCTGATGCCAGCTGAGATTAGATTATTTATCATCTGGGC	cgtcaactaacctgctcggt	CTGTAGGTGTCCTCGCCTCTC
CGCACTGAACCAGACTACCTG	cgtcaactaacctgctcggtAcgtcaactaacctgctcggt	CAGACACTCAGAAACAATTGGTGCATTATTCACAGCCC	cgtcaactaacctgctcggt	CTGTAGGTGTCCTCGCCTCTC
CGCACTGAACCAGACTACCTG	cgtcaactaacctgctcggtAcgtcaactaacctgctcggt	AAGGATAATAGCACGGCCATCGAACCAATGTCCCA	cgtcaactaacctgctcggt	CTGTAGGTGTCCTCGCCTCTC
CGCACTGAACCAGACTACCTG	cgtcaactaacctgctcggtAcgtcaactaacctgctcggt	TAGTCCACCGATATCACATTTATAGGCTGAGTTTGGAGCA	cgtcaactaacctgctcggt	CTGTAGGTGTCCTCGCCTCTC
CGCACTGAACCAGACTACCTG	cgtcaactaacctgctcggtAcgtcaactaacctgctcggt	GCACATCTCTAACTTCCAAATTGGGTGTCAAGTTCCTGT	cgtcaactaacctgctcggt	CTGTAGGTGTCCTCGCCTCTC
CGCACTGAACCAGACTACCTG	cgtcaactaacctgctcggtAcgtcaactaacctgctcggt	TGCCTATAAATCCATGGATGAGTATCTTGAGTGGCAGACG	cgtcaactaacctgctcggt	CTGTAGGTGTCCTCGCCTCTC
CGCACTGAACCAGACTACCTG	cgtcaactaacctgctcggtAcgtcaactaacctgctcggt	CGGCTGGAAGACATCCTTTTGCGGATTCAAAGGAT	cgtcaactaacctgctcggt	CTGTAGGTGTCCTCGCCTCTC
CGCACTGAACCAGACTACCTG	cgtcaactaacctgctcggtAcgtcaactaacctgctcggt	CTAATTGTATGGGATCGTCGCGTGTTTGGCTGAAA	cgtcaactaacctgctcggt	CTGTAGGTGTCCTCGCCTCTC
CGCACTGAACCAGACTACCTG	cgtcaactaacctgctcggtAcgtcaactaacctgctcggt	TTAGTTTTATCACTTGGTGTAAAGCCAAAACGAAACTCGCG	cgtcaactaacctgctcggt	CTGTAGGTGTCCTCGCCTCTC
CGCACTGAACCAGACTACCTG	cgtcaactaacctgctcggtAcgtcaactaacctgctcggt	AGTTGGGACACTTTTGCTCGCCGACGACACAGAAC	cgtcaactaacctgctcggt	CTGTAGGTGTCCTCGCCTCTC
CGCACTGAACCAGACTACCTG	cgtcaactaacctgctcggtAcgtcaactaacctgctcggt	TCTGGCAGCCAGCCACGCGTATGATTTTCTCCTTT	cgtcaactaacctgctcggt	CTGTAGGTGTCCTCGCCTCTC
CGCACTGAACCAGACTACCTG	cgtcaactaacctgctcggtAcgtcaactaacctgctcggt	GCAGAAACCGGAGACTATTGTCAAAAGAAGGATCAGCG	cgtcaactaacctgctcggt	CTGTAGGTGTCCTCGCCTCTC
>>> barcode 27
CGCACTGAACCAGACTACCTG	atccgtagaccaaccggccgAatccgtagaccaaccggccg	TGCTCATGACTAGAGTCTAAATTGCTCTAAGCTCGGATTCT	atccgtagaccaaccggccg	CTGTAGGTGTCCTCGCCTCTC
CGCACTGAACCAGACTACCTG	atccgtagaccaaccggccgAatccgtagaccaaccggccg	AACGCCAATTCTATTTAATTTGCACGGCCCAACATTG	atccgtagaccaaccggccg	CTGTAGGTGTCCTCGCCTCTC
CGCACTGAACCAGACTACCTG	atccgtagaccaaccggccgAatccgtagaccaaccggccg	AAAATGGCATAAAACATGAGGGCGCATTGACAAAGACT	atccgtagaccaaccggccg	CTGTAGGTGTCCTCGCCTCTC
CGCACTGAACCAGACTACCTG	atccgtagaccaaccggccgAatccgtagaccaaccggccg	AAAAGTCAAGGCTGTCAAGGGTGGGTGAGATTCAG	atccgtagaccaaccggccg	CTGTAGGTGTCCTCGCCTCTC
CGCACTGAACCAGACTACCTG	atccgtagaccaaccggccgAatccgtagaccaaccggccg	CTGCGGGTGGGGTTGTGTGTTTGTGAAACTGGCAA	atccgtagaccaaccggccg	CTGTAGGTGTCCTCGCCTCTC
CGCACTGAACCAGACTACCTG	atccgtagaccaaccggccgAatccgtagaccaaccggccg	ATAAAGGCTCATCTTCCTCCCTATAAATCCAGTTCAACCGC	atccgtagaccaaccggccg	CTGTAGGTGTCCTCGCCTCTC
CGCACTGAACCAGACTACCTG	atccgtagaccaaccggccgAatccgtagaccaaccggccg	TTATCCAATTCGCTTTCATCCATTTTGACCACCACTTTCAC	atccgtagaccaaccggccg	CTGTAGGTGTCCTCGCCTCTC
CGCACTGAACCAGACTACCTG	atccgtagaccaaccggccgAatccgtagaccaaccggccg	CTCCAGCTCGAGGAACGCCTCCAACAACTGTGGTT	atccgtagaccaaccggccg	CTGTAGGTGTCCTCGCCTCTC
CGCACTGAACCAGACTACCTG	atccgtagaccaaccggccgAatccgtagaccaaccggccg	ATCGTCGATTTCGTTGTGATCGAAATTCAAATGGAACTTGG	atccgtagaccaaccggccg	CTGTAGGTGTCCTCGCCTCTC
CGCACTGAACCAGACTACCTG	atccgtagaccaaccggccgAatccgtagaccaaccggccg	TTTTCCGAGGGCATAGGGTGATTTACTTGCAGTCT	atccgtagaccaaccggccg	CTGTAGGTGTCCTCGCCTCTC
CGCACTGAACCAGACTACCTG	atccgtagaccaaccggccgAatccgtagaccaaccggccg	GGAGGAAGTACGAGCCCCTCAACTCATCCGAGACG	atccgtagaccaaccggccg	CTGTAGGTGTCCTCGCCTCTC
CGCACTGAACCAGACTACCTG	atccgtagaccaaccggccgAatccgtagaccaaccggccg	TGATAGCCCAGTAGAGCTTGAGCTCCTGTTGTGGG	atccgtagaccaaccggccg	CTGTAGGTGTCCTCGCCTCTC
CGCACTGAACCAGACTACCTG	atccgtagaccaaccggccgAatccgtagaccaaccggccg	ACAAAGTGTAAGGAGTTGGAGCAACCAACCGGAAC	atccgtagaccaaccggccg	CTGTAGGTGTCCTCGCCTCTC
CGCACTGAACCAGACTACCTG	atccgtagaccaaccggccgAatccgtagaccaaccggccg	ACTGCCGTGCCCAGAAACCCACAGTGGTATTGATG	atccgtagaccaaccggccg	CTGTAGGTGTCCTCGCCTCTC
CGCACTGAACCAGACTACCTG	atccgtagaccaaccggccgAatccgtagaccaaccggccg	GACTCGGCGTAAAAGCGAGGAGCCCTCTCGTGATT	atccgtagaccaaccggccg	CTGTAGGTGTCCTCGCCTCTC
CGCACTGAACCAGACTACCTG	atccgtagaccaaccggccgAatccgtagaccaaccggccg	GCAGCTACTTGGATCTTGCATGTTCTCCTCCATGC	atccgtagaccaaccggccg	CTGTAGGTGTCCTCGCCTCTC
CGCACTGAACCAGACTACCTG	atccgtagaccaaccggccgAatccgtagaccaaccggccg	AGCCAGGTTGTTTGGCTCCAAAGTTTGGGTAGAAA	atccgtagaccaaccggccg	CTGTAGGTGTCCTCGCCTCTC
CGCACTGAACCAGACTACCTG	atccgtagaccaaccggccgAatccgtagaccaaccggccg	GCGCAGATATCCCCGACCGAAAACATCCGTGTGGA	atccgtagaccaaccggccg	CTGTAGGTGTCCTCGCCTCTC
CGCACTGAACCAGACTACCTG	atccgtagaccaaccggccgAatccgtagaccaaccggccg	TGACGTCCACAAAATCGGCATCTCCTTTGTCCAAT	atccgtagaccaaccggccg	CTGTAGGTGTCCTCGCCTCTC
CGCACTGAACCAGACTACCTG	atccgtagaccaaccggccgAatccgtagaccaaccggccg	CTTCTTGAATCTGGTCCCAATATAAAGAGGGGCTTCGC	atccgtagaccaaccggccg	CTGTAGGTGTCCTCGCCTCTC
CGCACTGAACCAGACTACCTG	atccgtagaccaaccggccgAatccgtagaccaaccggccg	AGACCAGTGATCCTCTTCATCTTTCTCTTCACATAGTTGGC	atccgtagaccaaccggccg	CTGTAGGTGTCCTCGCCTCTC
CGCACTGAACCAGACTACCTG	atccgtagaccaaccggccgAatccgtagaccaaccggccg	TGGATCTGGTCATTTGCCACAATAGCTCGATCGAC	atccgtagaccaaccggccg	CTGTAGGTGTCCTCGCCTCTC
CGCACTGAACCAGACTACCTG	atccgtagaccaaccggccgAatccgtagaccaaccggccg	CAGGTTGTTGATTAACTGCGCCAGGCATCGACTCA	atccgtagaccaaccggccg	CTGTAGGTGTCCTCGCCTCTC
CGCACTGAACCAGACTACCTG	atccgtagaccaaccggccgAatccgtagaccaaccggccg	CTAGGGGAAGATTCTGAACTGCCTGGATGTAGCAG	atccgtagaccaaccggccg	CTGTAGGTGTCCTCGCCTCTC
CGCACTGAACCAGACTACCTG	atccgtagaccaaccggccgAatccgtagaccaaccggccg	GGATATCGCACAAGTGGTCCATAGTCGATGGAGATC	atccgtagaccaaccggccg	CTGTAGGTGTCCTCGCCTCTC
CGCACTGAACCAGACTACCTG	atccgtagaccaaccggccgAatccgtagaccaaccggccg	ACGTAGACATCTTCGTGATCGAGGAGCACGGGACG	atccgtagaccaaccggccg	CTGTAGGTGTCCTCGCCTCTC
CGCACTGAACCAGACTACCTG	atccgtagaccaaccggccgAatccgtagaccaaccggccg	GATGTAGGAGTTGGGAGCAAAGTCACGGTCACCTG	atccgtagaccaaccggccg	CTGTAGGTGTCCTCGCCTCTC
CGCACTGAACCAGACTACCTG	atccgtagaccaaccggccgAatccgtagaccaaccggccg	TGTAGCCATGGATGAGTATCTTTAGGGGACGTGGC	atccgtagaccaaccggccg	CTGTAGGTGTCCTCGCCTCTC
CGCACTGAACCAGACTACCTG	atccgtagaccaaccggccgAatccgtagaccaaccggccg	GGTTGGAAGTTCCACGGATTAAGGTCAAGGGGATC	atccgtagaccaaccggccg	CTGTAGGTGTCCTCGCCTCTC
CGCACTGAACCAGACTACCTG	atccgtagaccaaccggccgAatccgtagaccaaccggccg	CAGCAGAATGGGGTTTTCCCGGGTGGAACTGTTGA	atccgtagaccaaccggccg	CTGTAGGTGTCCTCGCCTCTC
CGCACTGAACCAGACTACCTG	atccgtagaccaaccggccgAatccgtagaccaaccggccg	TTTTATTGGGACATTCTCCCCTAACAACTTGGCAGGC	atccgtagaccaaccggccg	CTGTAGGTGTCCTCGCCTCTC
CGCACTGAACCAGACTACCTG	atccgtagaccaaccggccgAatccgtagaccaaccggccg	GGGATCGAAAAGCCCCAATATCGGGTTGGCACTGG	atccgtagaccaaccggccg	CTGTAGGTGTCCTCGCCTCTC
CGCACTGAACCAGACTACCTG	atccgtagaccaaccggccgAatccgtagaccaaccggccg	CTTACTCAACAAAGGTAGCCAAACAGTCGACTTCATATCCC	atccgtagaccaaccggccg	CTGTAGGTGTCCTCGCCTCTC
CGCACTGAACCAGACTACCTG	atccgtagaccaaccggccgAatccgtagaccaaccggccg	ATATACTCGTACTTCTAATGCCGTTTGTCAACTGGGTTCCG	atccgtagaccaaccggccg	CTGTAGGTGTCCTCGCCTCTC
CGCACTGAACCAGACTACCTG	atccgtagaccaaccggccgAatccgtagaccaaccggccg	AGCAACGAGAGCGGGTGCTATTTAAGTGTAGCAGG	atccgtagaccaaccggccg	CTGTAGGTGTCCTCGCCTCTC
CGCACTGAACCAGACTACCTG	atccgtagaccaaccggccgAatccgtagaccaaccggccg	TATCGCAGCCGGCGATCTTTCTATTGGTAACTGAT	atccgtagaccaaccggccg	CTGTAGGTGTCCTCGCCTCTC
CGCACTGAACCAGACTACCTG	atccgtagaccaaccggccgAatccgtagaccaaccggccg	TGAGCCAGTGGCATACATATGTAAGCACCCACACT	atccgtagaccaaccggccg	CTGTAGGTGTCCTCGCCTCTC
CGCACTGAACCAGACTACCTG	atccgtagaccaaccggccgAatccgtagaccaaccggccg	GGGGCACATGGTGGTGTCCAATGGTGGGCTCTAATA	atccgtagaccaaccggccg	CTGTAGGTGTCCTCGCCTCTC
CGCACTGAACCAGACTACCTG	atccgtagaccaaccggccgAatccgtagaccaaccggccg	CCAATTGGTGTCAAACGAGAACGAAAGTAGTCGAAGTTCG	atccgtagaccaaccggccg	CTGTAGGTGTCCTCGCCTCTC
CGCACTGAACCAGACTACCTG	atccgtagaccaaccggccgAatccgtagaccaaccggccg	GGGGTGTTGTGTTGGGAAAAGTATTGCGAACGAGT	atccgtagaccaaccggccg	CTGTAGGTGTCCTCGCCTCTC
CGCACTGAACCAGACTACCTG	atccgtagaccaaccggccgAatccgtagaccaaccggccg	AAAAGTGTAAATTTGCCCAACTCCATTGGCATTTTCACGG	atccgtagaccaaccggccg	CTGTAGGTGTCCTCGCCTCTC
CGCACTGAACCAGACTACCTG	atccgtagaccaaccggccgAatccgtagaccaaccggccg	AAAAGCAGTGCGTGACATAGCAGCAAGCCTGCGAC	atccgtagaccaaccggccg	CTGTAGGTGTCCTCGCCTCTC
CGCACTGAACCAGACTACCTG	atccgtagaccaaccggccgAatccgtagaccaaccggccg	TAATCTGTCCCTAACATTTTGGTGTTTTCGAATCTTCCGCC	atccgtagaccaaccggccg	CTGTAGGTGTCCTCGCCTCTC
CGCACTGAACCAGACTACCTG	atccgtagaccaaccggccgAatccgtagaccaaccggccg	TAAGTAAAACTGGAATTTCAGCATCGCTGATTAGGATCGCC	atccgtagaccaaccggccg	CTGTAGGTGTCCTCGCCTCTC
CGCACTGAACCAGACTACCTG	atccgtagaccaaccggccgAatccgtagaccaaccggccg	CTGTCCGAAGCACCTTTACATAATGGCCAAGCGAC	atccgtagaccaaccggccg	CTGTAGGTGTCCTCGCCTCTC
CGCACTGAACCAGACTACCTG	atccgtagaccaaccggccgAatccgtagaccaaccggccg	AGACTTGGGAGCAGATGCGCCAGATCTTTGTCCAG	atccgtagaccaaccggccg	CTGTAGGTGTCCTCGCCTCTC
CGCACTGAACCAGACTACCTG	atccgtagaccaaccggccgAatccgtagaccaaccggccg	GCGGTAAACGCAGTGCATCCCGAAAAGGTATTCGC	atccgtagaccaaccggccg	CTGTAGGTGTCCTCGCCTCTC
CGCACTGAACCAGACTACCTG	atccgtagaccaaccggccgAatccgtagaccaaccggccg	TGACTTTCAAAAGTTCGATTTGCGGCCTCAAATCGG	atccgtagaccaaccggccg	CTGTAGGTGTCCTCGCCTCTC
CGCACTGAACCAGACTACCTG	atccgtagaccaaccggccgAatccgtagaccaaccggccg	AAAACGCAACGGATATATCCATAAAACTCAATGGAGAGCGC	atccgtagaccaaccggccg	CTGTAGGTGTCCTCGCCTCTC
CGCACTGAACCAGACTACCTG	atccgtagaccaaccggccgAatccgtagaccaaccggccg	CAAGACATCAGCGGCAAGACCTGCCACATAGTGGG	atccgtagaccaaccggccg	CTGTAGGTGTCCTCGCCTCTC
>>> barcode 28
CGCACTGAACCAGACTACCTG	ctgaatccgtcgttccagacActgaatccgtcgttccagac	GTTTGGCAAAGCAGTCCTGGGAATGGCCAACAAAG	ctgaatccgtcgttccagac	CTGTAGGTGTCCTCGCCTCTC
CGCACTGAACCAGACTACCTG	ctgaatccgtcgttccagacActgaatccgtcgttccagac	CCGGTGGAGTCCTCAGTGTACCGGTAAACACCCTG	ctgaatccgtcgttccagac	CTGTAGGTGTCCTCGCCTCTC
CGCACTGAACCAGACTACCTG	ctgaatccgtcgttccagacActgaatccgtcgttccagac	CAGTTCCAACAACCGGTGGCACCTGGTTTGGTTGT	ctgaatccgtcgttccagac	CTGTAGGTGTCCTCGCCTCTC
CGCACTGAACCAGACTACCTG	ctgaatccgtcgttccagacActgaatccgtcgttccagac	CCACGAAGGAGCAGCCAACAATCTGCCGGATGAGAAT	ctgaatccgtcgttccagac	CTGTAGGTGTCCTCGCCTCTC
CGCACTGAACCAGACTACCTG	ctgaatccgtcgttccagacActgaatccgtcgttccagac	CAGCCCGGGAAATCAAGCAGCTGGCCGAAAAGATG	ctgaatccgtcgttccagac	CTGTAGGTGTCCTCGCCTCTC
CGCACTGAACCAGACTACCTG	ctgaatccgtcgttccagacActgaatccgtcgttccagac	ACTGCCCAGGACATCCTCTTCGTCTTCATCTCCGG	ctgaatccgtcgttccagac	CTGTAGGTGTCCTCGCCTCTC
CGCACTGAACCAGACTACCTG	ctgaatccgtcgttccagacActgaatccgtcgttccagac	GTCACCTTTGACGCTGGAGGACAAGCGCAGCATAG	ctgaatccgtcgttccagac	CTGTAGGTGTCCTCGCCTCTC
CGCACTGAACCAGACTACCTG	ctgaatccgtcgttccagacActgaatccgtcgttccagac	CGGATAAGCTCATGAAGCGGGGAGCCAGCATACAG	ctgaatccgtcgttccagac	CTGTAGGTGTCCTCGCCTCTC
CGCACTGAACCAGACTACCTG	ctgaatccgtcgttccagacActgaatccgtcgttccagac	GAGATCAATGCTGTCAGGATTGCTTGCTCGGACAT	ctgaatccgtcgttccagac	CTGTAGGTGTCCTCGCCTCTC
CGCACTGAACCAGACTACCTG	ctgaatccgtcgttccagacActgaatccgtcgttccagac	GGGACTCCTGGTGACCTTTGTGCTCAGCGACATCA	ctgaatccgtcgttccagac	CTGTAGGTGTCCTCGCCTCTC
CGCACTGAACCAGACTACCTG	ctgaatccgtcgttccagacActgaatccgtcgttccagac	CCTTGGAGCTGATAGCCTGCGGTCCCACCATACAA	ctgaatccgtcgttccagac	CTGTAGGTGTCCTCGCCTCTC
CGCACTGAACCAGACTACCTG	ctgaatccgtcgttccagacActgaatccgtcgttccagac	CCGAGGCGGCAGCATCTCCATCCGACATCCTTAAA	ctgaatccgtcgttccagac	CTGTAGGTGTCCTCGCCTCTC
CGCACTGAACCAGACTACCTG	ctgaatccgtcgttccagacActgaatccgtcgttccagac	GGGTCTTTGAGCAGCCGGAGGAGCAGAAGAACACA	ctgaatccgtcgttccagac	CTGTAGGTGTCCTCGCCTCTC
CGCACTGAACCAGACTACCTG	ctgaatccgtcgttccagacActgaatccgtcgttccagac	TTTTGTGGTGGGCAGCAATGTGATAGCCACTTCCA	ctgaatccgtcgttccagac	CTGTAGGTGTCCTCGCCTCTC
CGCACTGAACCAGACTACCTG	ctgaatccgtcgttccagacActgaatccgtcgttccagac	GAAAGGCTGGGCTACATTCCGTGCGTGCTCAGTTG	ctgaatccgtcgttccagac	CTGTAGGTGTCCTCGCCTCTC
CGCACTGAACCAGACTACCTG	ctgaatccgtcgttccagacActgaatccgtcgttccagac	CCAGGGAGATGTGGCTCAAGTGGCTGGCGACTATC	ctgaatccgtcgttccagac	CTGTAGGTGTCCTCGCCTCTC
CGCACTGAACCAGACTACCTG	ctgaatccgtcgttccagacActgaatccgtcgttccagac	AGAGATTGCTGCACGGTATCCAGGAGGCCAAGCAG	ctgaatccgtcgttccagac	CTGTAGGTGTCCTCGCCTCTC
CGCACTGAACCAGACTACCTG	ctgaatccgtcgttccagacActgaatccgtcgttccagac	CATGGCATACTGGATCCTCAACTCAGGGAGAAGTAC	ctgaatccgtcgttccagac	CTGTAGGTGTCCTCGCCTCTC
CGCACTGAACCAGACTACCTG	ctgaatccgtcgttccagacActgaatccgtcgttccagac	GCCTTTGGGGAGAGAAGTTATCCGACTTTTCGGAG	ctgaatccgtcgttccagac	CTGTAGGTGTCCTCGCCTCTC
CGCACTGAACCAGACTACCTG	ctgaatccgtcgttccagacActgaatccgtcgttccagac	GCCCTAGAGGACCACATGAGCAGCAAGAAGCCACT	ctgaatccgtcgttccagac	CTGTAGGTGTCCTCGCCTCTC
CGCACTGAACCAGACTACCTG	ctgaatccgtcgttccagacActgaatccgtcgttccagac	GTTCCTGATCTGTGGAGGAGAGCCAGTCATTAAAGT	ctgaatccgtcgttccagac	CTGTAGGTGTCCTCGCCTCTC
CGCACTGAACCAGACTACCTG	ctgaatccgtcgttccagacActgaatccgtcgttccagac	CGGAGCTTTTGGAGACAGCAGCGTGGTGGAATCCTA	ctgaatccgtcgttccagac	CTGTAGGTGTCCTCGCCTCTC
CGCACTGAACCAGACTACCTG	ctgaatccgtcgttccagacActgaatccgtcgttccagac	TCTGGGTGATCATACCCTCGATGAACTGGCCGAAA	ctgaatccgtcgttccagac	CTGTAGGTGTCCTCGCCTCTC
CGCACTGAACCAGACTACCTG	ctgaatccgtcgttccagacActgaatccgtcgttccagac	CGCTGCGAAACTGCGACAGCTACAACTTTTACAAG	ctgaatccgtcgttccagac	CTGTAGGTGTCCTCGCCTCTC
CGCACTGAACCAGACTACCTG	ctgaatccgtcgttccagacActgaatccgtcgttccagac	CCACGTGCTCACTGGACACACGGGTACCAATGTGA	ctgaatccgtcgttccagac	CTGTAGGTGTCCTCGCCTCTC
CGCACTGAACCAGACTACCTG	ctgaatccgtcgttccagacActgaatccgtcgttccagac	TGGATCTGCATTTCCTGGTCGTGCCGTAGTGTAAC	ctgaatccgtcgttccagac	CTGTAGGTGTCCTCGCCTCTC
CGCACTGAACCAGACTACCTG	ctgaatccgtcgttccagacActgaatccgtcgttccagac	GCCCTCGCTCGCCGATAAATCCATTTAGTTGTATACT	ctgaatccgtcgttccagac	CTGTAGGTGTCCTCGCCTCTC
CGCACTGAACCAGACTACCTG	ctgaatccgtcgttccagacActgaatccgtcgttccagac	TCTTGAACCGCAGACGGGCAATAGTCGTTTAAATTTG	ctgaatccgtcgttccagac	CTGTAGGTGTCCTCGCCTCTC
CGCACTGAACCAGACTACCTG	ctgaatccgtcgttccagacActgaatccgtcgttccagac	ATTTTGTGATCTTTATGCTCTGAGACGGTCTTCAGTGACAG	ctgaatccgtcgttccagac	CTGTAGGTGTCCTCGCCTCTC
CGCACTGAACCAGACTACCTG	ctgaatccgtcgttccagacActgaatccgtcgttccagac	TAAAACGGCAATTAGCTTTCGTCTCCGGTTATGAAATCAGC	ctgaatccgtcgttccagac	CTGTAGGTGTCCTCGCCTCTC
CGCACTGAACCAGACTACCTG	ctgaatccgtcgttccagacActgaatccgtcgttccagac	CTGGAATTGTCTTGATTGTAATTATGTGGCAGGCAATAGGC	ctgaatccgtcgttccagac	CTGTAGGTGTCCTCGCCTCTC
CGCACTGAACCAGACTACCTG	ctgaatccgtcgttccagacActgaatccgtcgttccagac	AATGCGCTGCTAATAAATCATCTTAATTGTTCGAAACGCCA	ctgaatccgtcgttccagac	CTGTAGGTGTCCTCGCCTCTC
CGCACTGAACCAGACTACCTG	ctgaatccgtcgttccagacActgaatccgtcgttccagac	AAGGCAAACAGTAGCCAACGAGCAACTACAACAAT	ctgaatccgtcgttccagac	CTGTAGGTGTCCTCGCCTCTC
CGCACTGAACCAGACTACCTG	ctgaatccgtcgttccagacActgaatccgtcgttccagac	AAAACTAAAACGCGACGCGCGCCCAGTTGCAATTT	ctgaatccgtcgttccagac	CTGTAGGTGTCCTCGCCTCTC
CGCACTGAACCAGACTACCTG	ctgaatccgtcgttccagacActgaatccgtcgttccagac	ACTTGAGTGCATATTTCTCTAATTGTGATTGTTTTGCCCGC	ctgaatccgtcgttccagac	CTGTAGGTGTCCTCGCCTCTC
CGCACTGAACCAGACTACCTG	ctgaatccgtcgttccagacActgaatccgtcgttccagac	TTCTATCAACGCTTCTTATTGTTTACTTCGCGTGGAACACC	ctgaatccgtcgttccagac	CTGTAGGTGTCCTCGCCTCTC
CGCACTGAACCAGACTACCTG	ctgaatccgtcgttccagacActgaatccgtcgttccagac	TTGCCGCGCATATGCCACAATTATTAAATAATCACATTCGC	ctgaatccgtcgttccagac	CTGTAGGTGTCCTCGCCTCTC
CGCACTGAACCAGACTACCTG	ctgaatccgtcgttccagacActgaatccgtcgttccagac	TTTGCTCGATTAGGTTTGTTATTAACTGCATTTCGCAGTGC	ctgaatccgtcgttccagac	CTGTAGGTGTCCTCGCCTCTC
CGCACTGAACCAGACTACCTG	ctgaatccgtcgttccagacActgaatccgtcgttccagac	AAGATATCTACCTACTGCGCACAACAGTCAATTGTCTCTGT	ctgaatccgtcgttccagac	CTGTAGGTGTCCTCGCCTCTC
CGCACTGAACCAGACTACCTG	ctgaatccgtcgttccagacActgaatccgtcgttccagac	AGATACAATTGATATGTTCTGCTGCACAATGAATGCTCCCA	ctgaatccgtcgttccagac	CTGTAGGTGTCCTCGCCTCTC
CGCACTGAACCAGACTACCTG	ctgaatccgtcgttccagacActgaatccgtcgttccagac	ATAAGATTTCAAGAGCTCGCTTCTGAGATAAGAGGCTACCA	ctgaatccgtcgttccagac	CTGTAGGTGTCCTCGCCTCTC
CGCACTGAACCAGACTACCTG	ctgaatccgtcgttccagacActgaatccgtcgttccagac	GGAAGTGCCAGCCTCCAATTAAGAGCTCAGCTGCC	ctgaatccgtcgttccagac	CTGTAGGTGTCCTCGCCTCTC
CGCACTGAACCAGACTACCTG	ctgaatccgtcgttccagacActgaatccgtcgttccagac	CCCACTCGGAGATCCGTGGCTGGCGATTAGAAACG	ctgaatccgtcgttccagac	CTGTAGGTGTCCTCGCCTCTC
CGCACTGAACCAGACTACCTG	ctgaatccgtcgttccagacActgaatccgtcgttccagac	TTTCCGTTTCCGCTTCGATGGCACAGATGTCATCA	ctgaatccgtcgttccagac	CTGTAGGTGTCCTCGCCTCTC
CGCACTGAACCAGACTACCTG	ctgaatccgtcgttccagacActgaatccgtcgttccagac	TTTTATTAACCACTGACCACCAGCAACTCCCCTCC	ctgaatccgtcgttccagac	CTGTAGGTGTCCTCGCCTCTC
CGCACTGAACCAGACTACCTG	ctgaatccgtcgttccagacActgaatccgtcgttccagac	CACAGATGTGGAATGTCGCGTCAATTTGTCTGGCC	ctgaatccgtcgttccagac	CTGTAGGTGTCCTCGCCTCTC
CGCACTGAACCAGACTACCTG	ctgaatccgtcgttccagacActgaatccgtcgttccagac	GGAGCAGCAGATACGGCCATCGCCAAGATGGAGTA	ctgaatccgtcgttccagac	CTGTAGGTGTCCTCGCCTCTC
CGCACTGAACCAGACTACCTG	ctgaatccgtcgttccagacActgaatccgtcgttccagac	CAAGTGTCGCGTTGATTTATTAATTAAGCATTGGAGCGCG	ctgaatccgtcgttccagac	CTGTAGGTGTCCTCGCCTCTC
CGCACTGAACCAGACTACCTG	ctgaatccgtcgttccagacActgaatccgtcgttccagac	GCAACGCGTGGCAGCTGACGACGATGCTAATGAAG	ctgaatccgtcgttccagac	CTGTAGGTGTCCTCGCCTCTC
CGCACTGAACCAGACTACCTG	ctgaatccgtcgttccagacActgaatccgtcgttccagac	ACTCGCTGGAAATTTTAATTAACGATCTCCGATCCGATCG	ctgaatccgtcgttccagac	CTGTAGGTGTCCTCGCCTCTC
>>> barcode 29
CGCACTGAACCAGACTACCTG	ttatccatcccaccgcaccgAttatccatcccaccgcaccg	AGCATAGATTCCTCTTGTGTTGACTTATGACATCACACCC	ttatccatcccaccgcaccg	CTGTAGGTGTCCTCGCCTCTC
CGCACTGAACCAGACTACCTG	ttatccatcccaccgcaccgAttatccatcccaccgcaccg	CGAATAGCGCAACACCAGCTGCCAGCGATCTCATT	ttatccatcccaccgcaccg	CTGTAGGTGTCCTCGCCTCTC
CGCACTGAACCAGACTACCTG	ttatccatcccaccgcaccgAttatccatcccaccgcaccg	GCCAGACAAACTGACGACGCTTATCACACAATGTAC	ttatccatcccaccgcaccg	CTGTAGGTGTCCTCGCCTCTC
CGCACTGAACCAGACTACCTG	ttatccatcccaccgcaccgAttatccatcccaccgcaccg	AAAAGCGCTCCAAACAAGTGGCACTGGGCAACATT	ttatccatcccaccgcaccg	CTGTAGGTGTCCTCGCCTCTC
CGCACTGAACCAGACTACCTG	ttatccatcccaccgcaccgAttatccatcccaccgcaccg	GCGTATACGCCGCATGGCCCCAAAGCCAACAATTA	ttatccatcccaccgcaccg	CTGTAGGTGTCCTCGCCTCTC
CGCACTGAACCAGACTACCTG	ttatccatcccaccgcaccgAttatccatcccaccgcaccg	CTATTCACCGCATGTCGCCTGCGGGCGACATACATA	ttatccatcccaccgcaccg	CTGTAGGTGTCCTCGCCTCTC
CGCACTGAACCAGACTACCTG	ttatccatcccaccgcaccgAttatccatcccaccgcaccg	AATTTCATTCGGTCGCCGCTGCTCTTAATTTGTCT	ttatccatcccaccgcaccg	CTGTAGGTGTCCTCGCCTCTC
CGCACTGAACCAGACTACCTG	ttatccatcccaccgcaccgAttatccatcccaccgcaccg	TATAATATAGGCAAAGTTCAATTGGCGCTCTTGTCAGCTGC	ttatccatcccaccgcaccg	CTGTAGGTGTCCTCGCCTCTC
CGCACTGAACCAGACTACCTG	ttatccatcccaccgcaccgAttatccatcccaccgcaccg	GGGGCAAATGGACACAAATTCCAGAAAAGGAACGG	ttatccatcccaccgcaccg	CTGTAGGTGTCCTCGCCTCTC
CGCACTGAACCAGACTACCTG	ttatccatcccaccgcaccgAttatccatcccaccgcaccg	AAGGCACATGCATTCTGTTGGACTATAGTCTTGGCT	ttatccatcccaccgcaccg	CTGTAGGTGTCCTCGCCTCTC
CGCACTGAACCAGACTACCTG	ttatccatcccaccgcaccgAttatccatcccaccgcaccg	ACGCTCATGTGAATCACTTTTCAAACTTTCGGATGGAATC	ttatccatcccaccgcaccg	CTGTAGGTGTCCTCGCCTCTC
CGCACTGAACCAGACTACCTG	ttatccatcccaccgcaccgAttatccatcccaccgcaccg	TCTTAATTTGAACCAGATGTGTGGCGCCAACTTGG	ttatccatcccaccgcaccg	CTGTAGGTGTCCTCGCCTCTC
CGCACTGAACCAGACTACCTG	ttatccatcccaccgcaccgAttatccatcccaccgcaccg	GGGGCGCAACGAACTTATGTGGCAATGAACTTGAC	ttatccatcccaccgcaccg	CTGTAGGTGTCCTCGCCTCTC
CGCACTGAACCAGACTACCTG	ttatccatcccaccgcaccgAttatccatcccaccgcaccg	ACTGGTTACTCCGAAGACGATTGCCGAATTTTCATTTTCC	ttatccatcccaccgcaccg	CTGTAGGTGTCCTCGCCTCTC
CGCACTGAACCAGACTACCTG	ttatccatcccaccgcaccgAttatccatcccaccgcaccg	AAATGTGGACTGAGATTGACTCTTCAAGACTATTGCTTGCC	ttatccatcccaccgcaccg	CTGTAGGTGTCCTCGCCTCTC
CGCACTGAACCAGACTACCTG	ttatccatcccaccgcaccgAttatccatcccaccgcaccg	AGAGATCCTTGACAAAGATGCGCTGGATGTCGTTT	ttatccatcccaccgcaccg	CTGTAGGTGTCCTCGCCTCTC
CGCACTGAACCAGACTACCTG	ttatccatcccaccgcaccgAttatccatcccaccgcaccg	CTGCTCCTAGGGATCCCCATCACGATGCTGATGGC	ttatccatcccaccgcaccg	CTGTAGGTGTCCTCGCCTCTC
CGCACTGAACCAGACTACCTG	ttatccatcccaccgcaccgAttatccatcccaccgcaccg	CGATGGCAAGGACGACCGGGTCTGTGACGAGTATC	ttatccatcccaccgcaccg	CTGTAGGTGTCCTCGCCTCTC
CGCACTGAACCAGACTACCTG	ttatccatcccaccgcaccgAttatccatcccaccgcaccg	CTGCATGTGCCGGAGAAAGACGTCGACAGAACCGTA	ttatccatcccaccgcaccg	CTGTAGGTGTCCTCGCCTCTC
CGCACTGAACCAGACTACCTG	ttatccatcccaccgcaccgAttatccatcccaccgcaccg	ACAGAAATAATTAAAGGACTTGTCGCTCGAGCTCTTCCTTC	ttatccatcccaccgcaccg	CTGTAGGTGTCCTCGCCTCTC
CGCACTGAACCAGACTACCTG	ttatccatcccaccgcaccgAttatccatcccaccgcaccg	GGCGGTGTCTCCTTTGAAAATTCAAATAAATTGGAGGGT	ttatccatcccaccgcaccg	CTGTAGGTGTCCTCGCCTCTC
CGCACTGAACCAGACTACCTG	ttatccatcccaccgcaccgAttatccatcccaccgcaccg	TCTGGAGGCCTGACCAGCCTCAAATTTAGATCGTC	ttatccatcccaccgcaccg	CTGTAGGTGTCCTCGCCTCTC
CGCACTGAACCAGACTACCTG	ttatccatcccaccgcaccgAttatccatcccaccgcaccg	AGCCAGATACAGGAATGGCTTTTCCAGGTTAAGTTTTGA	ttatccatcccaccgcaccg	CTGTAGGTGTCCTCGCCTCTC
CGCACTGAACCAGACTACCTG	ttatccatcccaccgcaccgAttatccatcccaccgcaccg	CTTCATCCGCCCATATGTTACCTGCAGGAACGCCG	ttatccatcccaccgcaccg	CTGTAGGTGTCCTCGCCTCTC
CGCACTGAACCAGACTACCTG	ttatccatcccaccgcaccgAttatccatcccaccgcaccg	TGCGATCATTCATAGGCTCACTCTTGTTGCCGCAG	ttatccatcccaccgcaccg	CTGTAGGTGTCCTCGCCTCTC
CGCACTGAACCAGACTACCTG	ttatccatcccaccgcaccgAttatccatcccaccgcaccg	ATGATCACCGGGATTTTGTTGCAGACGCGCACCAG	ttatccatcccaccgcaccg	CTGTAGGTGTCCTCGCCTCTC
CGCACTGAACCAGACTACCTG	ttatccatcccaccgcaccgAttatccatcccaccgcaccg	TGCCATCAATTTTAAAAGGTTTCCACAAAGCTCTTAGCTCC	ttatccatcccaccgcaccg	CTGTAGGTGTCCTCGCCTCTC
CGCACTGAACCAGACTACCTG	ttatccatcccaccgcaccgAttatccatcccaccgcaccg	TCACAAACCTTTTCCGATCTTGCAACACTCGAGTACC	ttatccatcccaccgcaccg	CTGTAGGTGTCCTCGCCTCTC
CGCACTGAACCAGACTACCTG	ttatccatcccaccgcaccgAttatccatcccaccgcaccg	TGCTCATCGCAACAATTATGTCTAACCGATGTTGATGTTGG	ttatccatcccaccgcaccg	CTGTAGGTGTCCTCGCCTCTC
CGCACTGAACCAGACTACCTG	ttatccatcccaccgcaccgAttatccatcccaccgcaccg	AATAATTTCGGGCTGCTACTTGCCATTTATCAAAAGCACT	ttatccatcccaccgcaccg	CTGTAGGTGTCCTCGCCTCTC
CGCACTGAACCAGACTACCTG	ttatccatcccaccgcaccgAttatccatcccaccgcaccg	GATCTTCCCATATGCCGAATGGGCAGCTTAATGTC	ttatccatcccaccgcaccg	CTGTAGGTGTCCTCGCCTCTC
CGCACTGAACCAGACTACCTG	ttatccatcccaccgcaccgAttatccatcccaccgcaccg	AATCGGCTCTTTTCCAAGCTCTTGGCTTCTTTGCC	ttatccatcccaccgcaccg	CTGTAGGTGTCCTCGCCTCTC
CGCACTGAACCAGACTACCTG	ttatccatcccaccgcaccgAttatccatcccaccgcaccg	CCCGCGCTCTGGGCCATTAATGCATTACAAATAGG	ttatccatcccaccgcaccg	CTGTAGGTGTCCTCGCCTCTC
CGCACTGAACCAGACTACCTG	ttatccatcccaccgcaccgAttatccatcccaccgcaccg	CGCATCGGTGCCGTTGACCAACGTGACTGAGATTG	ttatccatcccaccgcaccg	CTGTAGGTGTCCTCGCCTCTC
CGCACTGAACCAGACTACCTG	ttatccatcccaccgcaccgAttatccatcccaccgcaccg	AGATTGAGGACTGCAGTTCGCTCTGGCTACCTGTG	ttatccatcccaccgcaccg	CTGTAGGTGTCCTCGCCTCTC
CGCACTGAACCAGACTACCTG	ttatccatcccaccgcaccgAttatccatcccaccgcaccg	GAAAAGTGGAAAGGCAGAGAACTGAAATCCAGCCA	ttatccatcccaccgcaccg	CTGTAGGTGTCCTCGCCTCTC
CGCACTGAACCAGACTACCTG	ttatccatcccaccgcaccgAttatccatcccaccgcaccg	GCAGACGACCTCAAGTGTAAGGCAGCGCAATCGAG	ttatccatcccaccgcaccg	CTGTAGGTGTCCTCGCCTCTC
CGCACTGAACCAGACTACCTG	ttatccatcccaccgcaccgAttatccatcccaccgcaccg	TCCATAGTCCAGAAGCAGTTCAAGTTTGCGCCAAG	ttatccatcccaccgcaccg	CTGTAGGTGTCCTCGCCTCTC
CGCACTGAACCAGACTACCTG	ttatccatcccaccgcaccgAttatccatcccaccgcaccg	GGTGTTGCAGGCTCGTTTAACAAGGCAGCCAAGTT	ttatccatcccaccgcaccg	CTGTAGGTGTCCTCGCCTCTC
CGCACTGAACCAGACTACCTG	ttatccatcccaccgcaccgAttatccatcccaccgcaccg	CATTTTATTTACATTTAGAATGTGCCGAACGGACTCGTCGC	ttatccatcccaccgcaccg	CTGTAGGTGTCCTCGCCTCTC
CGCACTGAACCAGACTACCTG	ttatccatcccaccgcaccgAttatccatcccaccgcaccg	ATGTAAAGCGGGCCAAATCGAAAGCTATTAGACCTATTAGC	ttatccatcccaccgcaccg	CTGTAGGTGTCCTCGCCTCTC
CGCACTGAACCAGACTACCTG	ttatccatcccaccgcaccgAttatccatcccaccgcaccg	ATATCGGGCTGGAACATGGCAAATTTAGTGGCAAC	ttatccatcccaccgcaccg	CTGTAGGTGTCCTCGCCTCTC
CGCACTGAACCAGACTACCTG	ttatccatcccaccgcaccgAttatccatcccaccgcaccg	AAAATCAAGTCTTCACCTTTATTACCGCATCGAAGTGCCA	ttatccatcccaccgcaccg	CTGTAGGTGTCCTCGCCTCTC
CGCACTGAACCAGACTACCTG	ttatccatcccaccgcaccgAttatccatcccaccgcaccg	AGATAAATAAATGTGCAAAACGCCAATCGATTGGCGTACA	ttatccatcccaccgcaccg	CTGTAGGTGTCCTCGCCTCTC
CGCACTGAACCAGACTACCTG	ttatccatcccaccgcaccgAttatccatcccaccgcaccg	TTTCATGGCGTTTACCTGATTGTTGTGGCCAGCCC	ttatccatcccaccgcaccg	CTGTAGGTGTCCTCGCCTCTC
CGCACTGAACCAGACTACCTG	ttatccatcccaccgcaccgAttatccatcccaccgcaccg	ACAGTTAACTTAATTGCCACTTCCCAAGCGCTTTATTTACG	ttatccatcccaccgcaccg	CTGTAGGTGTCCTCGCCTCTC
CGCACTGAACCAGACTACCTG	ttatccatcccaccgcaccgAttatccatcccaccgcaccg	GAAATACTGACGGCTAAGCGACTATTTTACACGCAGAGA	ttatccatcccaccgcaccg	CTGTAGGTGTCCTCGCCTCTC
CGCACTGAACCAGACTACCTG	ttatccatcccaccgcaccgAttatccatcccaccgcaccg	ATCTATATTTCTCTGGGTGCATCGACTGTGTGAAAGTGTTG	ttatccatcccaccgcaccg	CTGTAGGTGTCCTCGCCTCTC
CGCACTGAACCAGACTACCTG	ttatccatcccaccgcaccgAttatccatcccaccgcaccg	CGCTTGGCCATAGCCTACAATCGCGATTGGCTGAT	ttatccatcccaccgcaccg	CTGTAGGTGTCCTCGCCTCTC
CGCACTGAACCAGACTACCTG	ttatccatcccaccgcaccgAttatccatcccaccgcaccg	AAATGAGGCAGCTATTTATAAAATGCGCAATCTGCGAGATG	ttatccatcccaccgcaccg	CTGTAGGTGTCCTCGCCTCTC
>>> barcode 30
CGCACTGAACCAGACTACCTG	cgaagtacgcggtacgaacgAcgaagtacgcggtacgaacg	GCCGCACTGCGCTGTGTTGTCTGCGTTTATTGATT	cgaagtacgcggtacgaacg	CTGTAGGTGTCCTCGCCTCTC
CGCACTGAACCAGACTACCTG	cgaagtacgcggtacgaacgAcgaagtacgcggtacgaacg	AAAATTCCAATGAACAAGTTTTAATACACGACACACGGCGA	cgaagtacgcggtacgaacg	CTGTAGGTGTCCTCGCCTCTC
CGCACTGAACCAGACTACCTG	cgaagtacgcggtacgaacgAcgaagtacgcggtacgaacg	ACGATGAAGTCGATGTTGTCAGCGTGCTTGTTGTG	cgaagtacgcggtacgaacg	CTGTAGGTGTCCTCGCCTCTC
CGCACTGAACCAGACTACCTG	cgaagtacgcggtacgaacgAcgaagtacgcggtacgaacg	TTTTCTGCTCCTTGGCTGCTTGTTTTGTTGCACTT	cgaagtacgcggtacgaacg	CTGTAGGTGTCCTCGCCTCTC
CGCACTGAACCAGACTACCTG	cgaagtacgcggtacgaacgAcgaagtacgcggtacgaacg	GTGTTCCTGAGGCAAGCACAATATACGGGAAGAAAGG	cgaagtacgcggtacgaacg	CTGTAGGTGTCCTCGCCTCTC
CGCACTGAACCAGACTACCTG	cgaagtacgcggtacgaacgAcgaagtacgcggtacgaacg	CTGTGGGAAAGAGACAGAACAGCCGCTGGTAAAAG	cgaagtacgcggtacgaacg	CTGTAGGTGTCCTCGCCTCTC
CGCACTGAACCAGACTACCTG	cgaagtacgcggtacgaacgAcgaagtacgcggtacgaacg	ATTTTAATTACATCAGCGGCAAGAACAACAACCAGATCAGC	cgaagtacgcggtacgaacg	CTGTAGGTGTCCTCGCCTCTC
CGCACTGAACCAGACTACCTG	cgaagtacgcggtacgaacgAcgaagtacgcggtacgaacg	GGCATCAATTGAGTTTGCTGCATGGATTTTGGGCA	cgaagtacgcggtacgaacg	CTGTAGGTGTCCTCGCCTCTC
CGCACTGAACCAGACTACCTG	cgaagtacgcggtacgaacgAcgaagtacgcggtacgaacg	CTAGCGTTGCCAGATGGGCACACGAGGCGTATGATT	cgaagtacgcggtacgaacg	CTGTAGGTGTCCTCGCCTCTC
CGCACTGAACCAGACTACCTG	cgaagtacgcggtacgaacgAcgaagtacgcggtacgaacg	GATATGGTGAGTAAGGCTTGGGGAATCATAGTATCAAGGCC	cgaagtacgcggtacgaacg	CTGTAGGTGTCCTCGCCTCTC
CGCACTGAACCAGACTACCTG	cgaagtacgcggtacgaacgAcgaagtacgcggtacgaacg	AAATAGATCGATGAGTCAAACGGAGCTCATGTGTGTGT	cgaagtacgcggtacgaacg	CTGTAGGTGTCCTCGCCTCTC
CGCACTGAACCAGACTACCTG	cgaagtacgcggtacgaacgAcgaagtacgcggtacgaacg	ATCTGCAGAGCCTGACTTTTGTGCTTCGATTTCATT	cgaagtacgcggtacgaacg	CTGTAGGTGTCCTCGCCTCTC
CGCACTGAACCAGACTACCTG	cgaagtacgcggtacgaacgAcgaagtacgcggtacgaacg	TATCTCAAAACGATCTAGCTCCTATAACTCGAACAAGCCGA	cgaagtacgcggtacgaacg	CTGTAGGTGTCCTCGCCTCTC
CGCACTGAACCAGACTACCTG	cgaagtacgcggtacgaacgAcgaagtacgcggtacgaacg	ACAATCCGGCAACGCCGATCGACTCGAAAGATTGT	cgaagtacgcggtacgaacg	CTGTAGGTGTCCTCGCCTCTC
CGCACTGAACCAGACTACCTG	cgaagtacgcggtacgaacgAcgaagtacgcggtacgaacg	TGCTCGGGACTCTAAGCATTTTGCAATCAATTTAGATTTGC	cgaagtacgcggtacgaacg	CTGTAGGTGTCCTCGCCTCTC
CGCACTGAACCAGACTACCTG	cgaagtacgcggtacgaacgAcgaagtacgcggtacgaacg	CAGCGCTGCAGTCTCGAGAAGTCCGCGACTTAGTC	cgaagtacgcggtacgaacg	CTGTAGGTGTCCTCGCCTCTC
CGCACTGAACCAGACTACCTG	cgaagtacgcggtacgaacgAcgaagtacgcggtacgaacg	AAAATAAACCGAACCAGTTGCGGCAGCGCCGAAAA	cgaagtacgcggtacgaacg	CTGTAGGTGTCCTCGCCTCTC
CGCACTGAACCAGACTACCTG	cgaagtacgcggtacgaacgAcgaagtacgcggtacgaacg	GTCAAATGTGTAACAGCTCTGTGGCTTTGGCTCGA	cgaagtacgcggtacgaacg	CTGTAGGTGTCCTCGCCTCTC
CGCACTGAACCAGACTACCTG	cgaagtacgcggtacgaacgAcgaagtacgcggtacgaacg	TGTAATTGTGAGTCTGGCTTGTTTGTTATTGTTGCCTTAGC	cgaagtacgcggtacgaacg	CTGTAGGTGTCCTCGCCTCTC
CGCACTGAACCAGACTACCTG	cgaagtacgcggtacgaacgAcgaagtacgcggtacgaacg	TGCCTGTTTTAATTACTCAACTTAAATGGCGCTTTGAGCG	cgaagtacgcggtacgaacg	CTGTAGGTGTCCTCGCCTCTC
CGCACTGAACCAGACTACCTG	cgaagtacgcggtacgaacgAcgaagtacgcggtacgaacg	ACTTAAGCAACTTGCCATCGTGGTCGGCAGTGTGT	cgaagtacgcggtacgaacg	CTGTAGGTGTCCTCGCCTCTC
CGCACTGAACCAGACTACCTG	cgaagtacgcggtacgaacgAcgaagtacgcggtacgaacg	TTTTGCGCTCAACGCTCGTTGTACGGAACCGAAAA	cgaagtacgcggtacgaacg	CTGTAGGTGTCCTCGCCTCTC
CGCACTGAACCAGACTACCTG	cgaagtacgcggtacgaacgAcgaagtacgcggtacgaacg	GCGTTCGTTCGTCCACAGAGTGTCGCCAAATCGAG	cgaagtacgcggtacgaacg	CTGTAGGTGTCCTCGCCTCTC
CGCACTGAACCAGACTACCTG	cgaagtacgcggtacgaacgAcgaagtacgcggtacgaacg	GCGAAAGATCGCTGGTTACAACCGAATATACAGCC	cgaagtacgcggtacgaacg	CTGTAGGTGTCCTCGCCTCTC
CGCACTGAACCAGACTACCTG	cgaagtacgcggtacgaacgAcgaagtacgcggtacgaacg	TTTTCTGCTCTGTAATCGTTCGCGGTTTCTGCGGC	cgaagtacgcggtacgaacg	CTGTAGGTGTCCTCGCCTCTC
CGCACTGAACCAGACTACCTG	cgaagtacgcggtacgaacgAcgaagtacgcggtacgaacg	AAAATAAAGTAAATCCGAGTTAAACGCTGATAGTCGCGCCT	cgaagtacgcggtacgaacg	CTGTAGGTGTCCTCGCCTCTC
CGCACTGAACCAGACTACCTG	cgaagtacgcggtacgaacgAcgaagtacgcggtacgaacg	AGATAATATATTCGTAACCATCGCCATTCTTGCGAGTGTGC	cgaagtacgcggtacgaacg	CTGTAGGTGTCCTCGCCTCTC
CGCACTGAACCAGACTACCTG	cgaagtacgcggtacgaacgAcgaagtacgcggtacgaacg	CAGTGTGAGTGAGTGATGTGTCTGTGTGCCAAATC	cgaagtacgcggtacgaacg	CTGTAGGTGTCCTCGCCTCTC
CGCACTGAACCAGACTACCTG	cgaagtacgcggtacgaacgAcgaagtacgcggtacgaacg	CAAATCGAAAATAGCCAAAGTCTGAGCTTGGCCACC	cgaagtacgcggtacgaacg	CTGTAGGTGTCCTCGCCTCTC
CGCACTGAACCAGACTACCTG	cgaagtacgcggtacgaacgAcgaagtacgcggtacgaacg	ATCGTCAGCAGCAAACATGTGAAGTGCCAGTGATT	cgaagtacgcggtacgaacg	CTGTAGGTGTCCTCGCCTCTC
CGCACTGAACCAGACTACCTG	cgaagtacgcggtacgaacgAcgaagtacgcggtacgaacg	GCCACAGCGAGATAGATAGGTCGAAAGTATTTGAGTGG	cgaagtacgcggtacgaacg	CTGTAGGTGTCCTCGCCTCTC
CGCACTGAACCAGACTACCTG	cgaagtacgcggtacgaacgAcgaagtacgcggtacgaacg	ATATCCGAGTCGAACCAGTGTATAATGTATGCGACGTTCG	cgaagtacgcggtacgaacg	CTGTAGGTGTCCTCGCCTCTC
CGCACTGAACCAGACTACCTG	cgaagtacgcggtacgaacgAcgaagtacgcggtacgaacg	CGAACTGCCAGAATTGGTTGTTGTTGCAGTTGCAG	cgaagtacgcggtacgaacg	CTGTAGGTGTCCTCGCCTCTC
CGCACTGAACCAGACTACCTG	cgaagtacgcggtacgaacgAcgaagtacgcggtacgaacg	CCAAAGGATTTGTGGATTTTGGAGCGTAACTGAGCG	cgaagtacgcggtacgaacg	CTGTAGGTGTCCTCGCCTCTC
CGCACTGAACCAGACTACCTG	cgaagtacgcggtacgaacgAcgaagtacgcggtacgaacg	CAGGTGCACCAGGTAAGCCAAGCCGAGAGTGTTAG	cgaagtacgcggtacgaacg	CTGTAGGTGTCCTCGCCTCTC
CGCACTGAACCAGACTACCTG	cgaagtacgcggtacgaacgAcgaagtacgcggtacgaacg	CAAATAATGCGCATACGCCATGGTGGCTGCGTGTC	cgaagtacgcggtacgaacg	CTGTAGGTGTCCTCGCCTCTC
CGCACTGAACCAGACTACCTG	cgaagtacgcggtacgaacgAcgaagtacgcggtacgaacg	ATTCGAGATCAATCGAATCAATTGAACGGCTGTTAAACAGC	cgaagtacgcggtacgaacg	CTGTAGGTGTCCTCGCCTCTC
CGCACTGAACCAGACTACCTG	cgaagtacgcggtacgaacgAcgaagtacgcggtacgaacg	TGACTGGGAAAACTGGAACTGGGTGCAATGCGTGA	cgaagtacgcggtacgaacg	CTGTAGGTGTCCTCGCCTCTC
CGCACTGAACCAGACTACCTG	cgaagtacgcggtacgaacgAcgaagtacgcggtacgaacg	TTGCTTTAATAAGTTTGCCAATAGATAAGTCCCTTCCGCCA	cgaagtacgcggtacgaacg	CTGTAGGTGTCCTCGCCTCTC
CGCACTGAACCAGACTACCTG	cgaagtacgcggtacgaacgAcgaagtacgcggtacgaacg	TATCACTGCATAAAGTTTCGACAGATTTACGCCAGTATCCG	cgaagtacgcggtacgaacg	CTGTAGGTGTCCTCGCCTCTC
CGCACTGAACCAGACTACCTG	cgaagtacgcggtacgaacgAcgaagtacgcggtacgaacg	AAAAGTGAAATTCTATCTCTGGACCCCGGACATTATCAGC	cgaagtacgcggtacgaacg	CTGTAGGTGTCCTCGCCTCTC
CGCACTGAACCAGACTACCTG	cgaagtacgcggtacgaacgAcgaagtacgcggtacgaacg	AGAGACATGTGGAGATCGGGTGTCACTTGCATATT	cgaagtacgcggtacgaacg	CTGTAGGTGTCCTCGCCTCTC
CGCACTGAACCAGACTACCTG	cgaagtacgcggtacgaacgAcgaagtacgcggtacgaacg	GGGGCCAAGTGATGAACTGAATTAACGGCATTCCA	cgaagtacgcggtacgaacg	CTGTAGGTGTCCTCGCCTCTC
CGCACTGAACCAGACTACCTG	cgaagtacgcggtacgaacgAcgaagtacgcggtacgaacg	CACCAGTCACAATTAGCGGCTGACACTGACATTGG	cgaagtacgcggtacgaacg	CTGTAGGTGTCCTCGCCTCTC
CGCACTGAACCAGACTACCTG	cgaagtacgcggtacgaacgAcgaagtacgcggtacgaacg	CGCCATTTGGCTAATTGAATAATTATATGTGACTGGCTGGG	cgaagtacgcggtacgaacg	CTGTAGGTGTCCTCGCCTCTC
CGCACTGAACCAGACTACCTG	cgaagtacgcggtacgaacgAcgaagtacgcggtacgaacg	GGGGCACTAAATCAGTGTCAAAGTTCACCCCACTA	cgaagtacgcggtacgaacg	CTGTAGGTGTCCTCGCCTCTC
CGCACTGAACCAGACTACCTG	cgaagtacgcggtacgaacgAcgaagtacgcggtacgaacg	GCAGCAAGCCCGTTGGTTAGGTGGGAAATTGATAG	cgaagtacgcggtacgaacg	CTGTAGGTGTCCTCGCCTCTC
CGCACTGAACCAGACTACCTG	cgaagtacgcggtacgaacgAcgaagtacgcggtacgaacg	CACAGATATAGCAACAGCTGACGATGAGACCATGAAGG	cgaagtacgcggtacgaacg	CTGTAGGTGTCCTCGCCTCTC
CGCACTGAACCAGACTACCTG	cgaagtacgcggtacgaacgAcgaagtacgcggtacgaacg	AAAATCGTGAGCACGCAATGAAGCAGCCAAGTTGA	cgaagtacgcggtacgaacg	CTGTAGGTGTCCTCGCCTCTC
CGCACTGAACCAGACTACCTG	cgaagtacgcggtacgaacgAcgaagtacgcggtacgaacg	TGGCCTGGCAAATCACGTTGCTGATAACAACAACT	cgaagtacgcggtacgaacg	CTGTAGGTGTCCTCGCCTCTC
>>> barcode 31
CGCACTGAACCAGACTACCTG	cagttcaactcgtgcgcactAcagttcaactcgtgcgcact	CAATGCGGCAATAATTTGCTGCCCATGCCCGCTTC	cagttcaactcgtgcgcact	CTGTAGGTGTCCTCGCCTCTC
CGCACTGAACCAGACTACCTG	cagttcaactcgtgcgcactAcagttcaactcgtgcgcact	CCCGCTCTCGGCCAAGTTAAGTGGCTACTGGTCAT	cagttcaactcgtgcgcact	CTGTAGGTGTCCTCGCCTCTC
CGCACTGAACCAGACTACCTG	cagttcaactcgtgcgcactAcagttcaactcgtgcgcact	CAGCAGGCAGCAACAACTGGCTTAGGCCAACATTT	cagttcaactcgtgcgcact	CTGTAGGTGTCCTCGCCTCTC
CGCACTGAACCAGACTACCTG	cagttcaactcgtgcgcactAcagttcaactcgtgcgcact	TTATCAAAAGTGGTGGCATTAGCAACCGCATCCCC	cagttcaactcgtgcgcact	CTGTAGGTGTCCTCGCCTCTC
CGCACTGAACCAGACTACCTG	cagttcaactcgtgcgcactAcagttcaactcgtgcgcact	GTTGGCCGCCGAAAGAAACTGGTCAGTCTCTGGAG	cagttcaactcgtgcgcact	CTGTAGGTGTCCTCGCCTCTC
CGCACTGAACCAGACTACCTG	cagttcaactcgtgcgcactAcagttcaactcgtgcgcact	TTCTTAACGATAAATAAATTCCACAAGCAGATGCGGCCAGC	cagttcaactcgtgcgcact	CTGTAGGTGTCCTCGCCTCTC
CGCACTGAACCAGACTACCTG	cagttcaactcgtgcgcactAcagttcaactcgtgcgcact	GGCAACAACAACTTGGCCCGGTCAGCAACAACTTT	cagttcaactcgtgcgcact	CTGTAGGTGTCCTCGCCTCTC
CGCACTGAACCAGACTACCTG	cagttcaactcgtgcgcactAcagttcaactcgtgcgcact	TGCTATCACGTTTCCATGCAAACAACACACAGCCA	cagttcaactcgtgcgcact	CTGTAGGTGTCCTCGCCTCTC
CGCACTGAACCAGACTACCTG	cagttcaactcgtgcgcactAcagttcaactcgtgcgcact	ATATTTCCATTGGTATTCGCTTGTACTTGAATTGCCCCACG	cagttcaactcgtgcgcact	CTGTAGGTGTCCTCGCCTCTC
CGCACTGAACCAGACTACCTG	cagttcaactcgtgcgcactAcagttcaactcgtgcgcact	GTGTTCGAACAAGAGGCTGCAGCAGGTGGCAACTG	cagttcaactcgtgcgcact	CTGTAGGTGTCCTCGCCTCTC
CGCACTGAACCAGACTACCTG	cagttcaactcgtgcgcactAcagttcaactcgtgcgcact	CAACTGCAACTAATGCTTCAGGTGCTTTTGGCCCG	cagttcaactcgtgcgcact	CTGTAGGTGTCCTCGCCTCTC
CGCACTGAACCAGACTACCTG	cagttcaactcgtgcgcactAcagttcaactcgtgcgcact	GACTTTGCACCTCAGTCTACCGTTTGGGCCATTCC	cagttcaactcgtgcgcact	CTGTAGGTGTCCTCGCCTCTC
CGCACTGAACCAGACTACCTG	cagttcaactcgtgcgcactAcagttcaactcgtgcgcact	GGCGCCTCAAGGCAGCCGAGAACGATATCCGATAT	cagttcaactcgtgcgcact	CTGTAGGTGTCCTCGCCTCTC
CGCACTGAACCAGACTACCTG	cagttcaactcgtgcgcactAcagttcaactcgtgcgcact	CGCTGGCTGCTGCTCGATGGGTTTATGGTTTATGG	cagttcaactcgtgcgcact	CTGTAGGTGTCCTCGCCTCTC
CGCACTGAACCAGACTACCTG	cagttcaactcgtgcgcactAcagttcaactcgtgcgcact	GATACACCTTGACTGGAAAACCAATTGGATTGCACAAGAA	cagttcaactcgtgcgcact	CTGTAGGTGTCCTCGCCTCTC
CGCACTGAACCAGACTACCTG	cagttcaactcgtgcgcactAcagttcaactcgtgcgcact	TTTTATTTAAAAGTCGAGCGAGCCCAGCTCAATCACC	cagttcaactcgtgcgcact	CTGTAGGTGTCCTCGCCTCTC
CGCACTGAACCAGACTACCTG	cagttcaactcgtgcgcactAcagttcaactcgtgcgcact	TATGCTAAACGAAGATGAATGAACTTAGCTTCAAGGTGGCC	cagttcaactcgtgcgcact	CTGTAGGTGTCCTCGCCTCTC
CGCACTGAACCAGACTACCTG	cagttcaactcgtgcgcactAcagttcaactcgtgcgcact	AAACGAAACGACACGATTTGGCAACGATCTTCTGT	cagttcaactcgtgcgcact	CTGTAGGTGTCCTCGCCTCTC
CGCACTGAACCAGACTACCTG	cagttcaactcgtgcgcactAcagttcaactcgtgcgcact	ATTGTATAAGGTCATCTTCTTCGAGAACCCGACCATACTGG	cagttcaactcgtgcgcact	CTGTAGGTGTCCTCGCCTCTC
CGCACTGAACCAGACTACCTG	cagttcaactcgtgcgcactAcagttcaactcgtgcgcact	TTTTCGGTCCAGAAGATGCCAAGCGCCGTAGTTTC	cagttcaactcgtgcgcact	CTGTAGGTGTCCTCGCCTCTC
CGCACTGAACCAGACTACCTG	cagttcaactcgtgcgcactAcagttcaactcgtgcgcact	CGGCGTTCAACGCGGCGTATGCCTAATATGCGAAC	cagttcaactcgtgcgcact	CTGTAGGTGTCCTCGCCTCTC
CGCACTGAACCAGACTACCTG	cagttcaactcgtgcgcactAcagttcaactcgtgcgcact	TTGAGTTACTTTTCCAATTCACTTTTGCCCCGGCC	cagttcaactcgtgcgcact	CTGTAGGTGTCCTCGCCTCTC
CGCACTGAACCAGACTACCTG	cagttcaactcgtgcgcactAcagttcaactcgtgcgcact	CGGCGATTCGCCCAAATAACGCCATCGGTATCGGTA	cagttcaactcgtgcgcact	CTGTAGGTGTCCTCGCCTCTC
CGCACTGAACCAGACTACCTG	cagttcaactcgtgcgcactAcagttcaactcgtgcgcact	TATTGCATATGATTTATCATGTCTGACACTTGGGCCAGACC	cagttcaactcgtgcgcact	CTGTAGGTGTCCTCGCCTCTC
CGCACTGAACCAGACTACCTG	cagttcaactcgtgcgcactAcagttcaactcgtgcgcact	ACTTGTCAAATGGGAAATAGCCACGACAACATGCT	cagttcaactcgtgcgcact	CTGTAGGTGTCCTCGCCTCTC
CGCACTGAACCAGACTACCTG	cagttcaactcgtgcgcactAcagttcaactcgtgcgcact	AAATTCATAACTCAGCCCAACTTGTCTTGCCTTCAAAGTTC	cagttcaactcgtgcgcact	CTGTAGGTGTCCTCGCCTCTC
CGCACTGAACCAGACTACCTG	cagttcaactcgtgcgcactAcagttcaactcgtgcgcact	TTCGATAAGCCTCAAATGGAGGGACACCATTTACATTTACA	cagttcaactcgtgcgcact	CTGTAGGTGTCCTCGCCTCTC
CGCACTGAACCAGACTACCTG	cagttcaactcgtgcgcactAcagttcaactcgtgcgcact	ATTTAATTTTCCCACTTATTCCACTGGCCATTTCAAAGGCA	cagttcaactcgtgcgcact	CTGTAGGTGTCCTCGCCTCTC
CGCACTGAACCAGACTACCTG	cagttcaactcgtgcgcactAcagttcaactcgtgcgcact	GCAAGTCAGCTGTTGCCACTGGCGAATTCGTTTTA	cagttcaactcgtgcgcact	CTGTAGGTGTCCTCGCCTCTC
CGCACTGAACCAGACTACCTG	cagttcaactcgtgcgcactAcagttcaactcgtgcgcact	ACGAACTTGAAATCGCTTTTCGAGCTTCTGGGGAA	cagttcaactcgtgcgcact	CTGTAGGTGTCCTCGCCTCTC
CGCACTGAACCAGACTACCTG	cagttcaactcgtgcgcactAcagttcaactcgtgcgcact	ATTTCTGTTTGGCTGTATTTTGTAGTCTACTGGCAATGGGA	cagttcaactcgtgcgcact	CTGTAGGTGTCCTCGCCTCTC
CGCACTGAACCAGACTACCTG	cagttcaactcgtgcgcactAcagttcaactcgtgcgcact	GCTTAGTTTGAAGTACTATTGAATAGCAGGAGCCTTGTGGT	cagttcaactcgtgcgcact	CTGTAGGTGTCCTCGCCTCTC
CGCACTGAACCAGACTACCTG	cagttcaactcgtgcgcactAcagttcaactcgtgcgcact	TTTGGATTTTGATAAGTAGGACAGCAGGAAATTCGCAAAGC	cagttcaactcgtgcgcact	CTGTAGGTGTCCTCGCCTCTC
CGCACTGAACCAGACTACCTG	cagttcaactcgtgcgcactAcagttcaactcgtgcgcact	GGATTGATTAGGGGTCGTTGTTTTCTCGGGGTTTTACA	cagttcaactcgtgcgcact	CTGTAGGTGTCCTCGCCTCTC
CGCACTGAACCAGACTACCTG	cagttcaactcgtgcgcactAcagttcaactcgtgcgcact	TTCGGTTTTCAAGATCTTCCCATTTTCAAAAGACTTCACGC	cagttcaactcgtgcgcact	CTGTAGGTGTCCTCGCCTCTC
CGCACTGAACCAGACTACCTG	cagttcaactcgtgcgcactAcagttcaactcgtgcgcact	CCATTTGACGACAGAACACGTTCCTTGGGTCTGTT	cagttcaactcgtgcgcact	CTGTAGGTGTCCTCGCCTCTC
CGCACTGAACCAGACTACCTG	cagttcaactcgtgcgcactAcagttcaactcgtgcgcact	TGTTTAATTACAACGTTGTGGTGATCATGATCATCGGTGGA	cagttcaactcgtgcgcact	CTGTAGGTGTCCTCGCCTCTC
CGCACTGAACCAGACTACCTG	cagttcaactcgtgcgcactAcagttcaactcgtgcgcact	AGAGAGATAGTTATGGACGACGGCTTCACAGTTAGCT	cagttcaactcgtgcgcact	CTGTAGGTGTCCTCGCCTCTC
CGCACTGAACCAGACTACCTG	cagttcaactcgtgcgcactAcagttcaactcgtgcgcact	GGATACGGCAGTTGAAACCACTTTCGGTTGGATTC	cagttcaactcgtgcgcact	CTGTAGGTGTCCTCGCCTCTC
CGCACTGAACCAGACTACCTG	cagttcaactcgtgcgcactAcagttcaactcgtgcgcact	AATAGCTGCATTGAAGTTTCAGTTTTACAACTCCCAGTGGG	cagttcaactcgtgcgcact	CTGTAGGTGTCCTCGCCTCTC
CGCACTGAACCAGACTACCTG	cagttcaactcgtgcgcactAcagttcaactcgtgcgcact	GGGGATTTTCCAGTTAGTCAGAGTGGCCGTAAAGT	cagttcaactcgtgcgcact	CTGTAGGTGTCCTCGCCTCTC
CGCACTGAACCAGACTACCTG	cagttcaactcgtgcgcactAcagttcaactcgtgcgcact	TTTTGTCTCCGACTCCAAAGTGCTCCATTTTCATTGATG	cagttcaactcgtgcgcact	CTGTAGGTGTCCTCGCCTCTC
CGCACTGAACCAGACTACCTG	cagttcaactcgtgcgcactAcagttcaactcgtgcgcact	CAAATCTCTTATCAGGCCAAGAAAGTGCCAGTGGC	cagttcaactcgtgcgcact	CTGTAGGTGTCCTCGCCTCTC
CGCACTGAACCAGACTACCTG	cagttcaactcgtgcgcactAcagttcaactcgtgcgcact	ACCGTTTTCTAAGCAATTGCAACTTTATAGGCTGTGTGATG	cagttcaactcgtgcgcact	CTGTAGGTGTCCTCGCCTCTC
CGCACTGAACCAGACTACCTG	cagttcaactcgtgcgcactAcagttcaactcgtgcgcact	TTTTCGGGGTCTGAGTGGGACACGCGTTTATTCCA	cagttcaactcgtgcgcact	CTGTAGGTGTCCTCGCCTCTC
CGCACTGAACCAGACTACCTG	cagttcaactcgtgcgcactAcagttcaactcgtgcgcact	GCTCCGCTCTGCTTCTGTGGCTATCACTTCAGTTG	cagttcaactcgtgcgcact	CTGTAGGTGTCCTCGCCTCTC
CGCACTGAACCAGACTACCTG	cagttcaactcgtgcgcactAcagttcaactcgtgcgcact	ACTTTACTTTTAAGGCGGCGGTAGCCTCGTCGTCT	cagttcaactcgtgcgcact	CTGTAGGTGTCCTCGCCTCTC
CGCACTGAACCAGACTACCTG	cagttcaactcgtgcgcactAcagttcaactcgtgcgcact	CTCTTCCCTTCTACCCACCGCCACCCAGTTACCTC	cagttcaactcgtgcgcact	CTGTAGGTGTCCTCGCCTCTC
CGCACTGAACCAGACTACCTG	cagttcaactcgtgcgcactAcagttcaactcgtgcgcact	CCCCATCCATTGGCATCGCGGCAAAAGGTCTTCTT	cagttcaactcgtgcgcact	CTGTAGGTGTCCTCGCCTCTC
CGCACTGAACCAGACTACCTG	cagttcaactcgtgcgcactAcagttcaactcgtgcgcact	AAATCATAATAACAACGAGCAGAAGAGGATCGCCAAGAAGG	cagttcaactcgtgcgcact	CTGTAGGTGTCCTCGCCTCTC
>>> barcode 33
CGCACTGAACCAGACTACCTG	gccgcgatattcacgccgcgAgccgcgatattcacgccgcg	GCTGAGGCGGCAACTGCGCTTGGTTGTAGCAATTTA	gccgcgatattcacgccgcg	CTGTAGGTGTCCTCGCCTCTC
CGCACTGAACCAGACTACCTG	gccgcgatattcacgccgcgAgccgcgatattcacgccgcg	CAGCAACAGCAACAGTTGCACCGTGAGAAAATGTT	gccgcgatattcacgccgcg	CTGTAGGTGTCCTCGCCTCTC
CGCACTGAACCAGACTACCTG	gccgcgatattcacgccgcgAgccgcgatattcacgccgcg	AAAAGAACACTTGAAGCAAGAAGAACGGTCATCTGTCATGA	gccgcgatattcacgccgcg	CTGTAGGTGTCCTCGCCTCTC
CGCACTGAACCAGACTACCTG	gccgcgatattcacgccgcgAgccgcgatattcacgccgcg	TGGCATGGCAGTGAGACGTTGATTGCCACGGAATG	gccgcgatattcacgccgcg	CTGTAGGTGTCCTCGCCTCTC
CGCACTGAACCAGACTACCTG	gccgcgatattcacgccgcgAgccgcgatattcacgccgcg	TTTATTTATTTTAGCATGCACAGAGATCGACTCCGCACACG	gccgcgatattcacgccgcg	CTGTAGGTGTCCTCGCCTCTC
CGCACTGAACCAGACTACCTG	gccgcgatattcacgccgcgAgccgcgatattcacgccgcg	ATATATATATAGCAATAGCCACCGTGAGCTCCCCTTTCTCC	gccgcgatattcacgccgcg	CTGTAGGTGTCCTCGCCTCTC
CGCACTGAACCAGACTACCTG	gccgcgatattcacgccgcgAgccgcgatattcacgccgcg	GGCAATTGCCGCCCGTCGAATACTCGAGTTTATTT	gccgcgatattcacgccgcg	CTGTAGGTGTCCTCGCCTCTC
CGCACTGAACCAGACTACCTG	gccgcgatattcacgccgcgAgccgcgatattcacgccgcg	AATTAAGCTTTATTTGTGGCGCCTAAACTGCCGGC	gccgcgatattcacgccgcg	CTGTAGGTGTCCTCGCCTCTC
CGCACTGAACCAGACTACCTG	gccgcgatattcacgccgcgAgccgcgatattcacgccgcg	GTCAATCAGGCGGCGTCAAGCGAGCTCGATTTGAA	gccgcgatattcacgccgcg	CTGTAGGTGTCCTCGCCTCTC
CGCACTGAACCAGACTACCTG	gccgcgatattcacgccgcgAgccgcgatattcacgccgcg	AGTGAAAACCCCGAAAAGCCCAGCAGGTGGTAAGA	gccgcgatattcacgccgcg	CTGTAGGTGTCCTCGCCTCTC
CGCACTGAACCAGACTACCTG	gccgcgatattcacgccgcgAgccgcgatattcacgccgcg	TATCTGCAGTGGACTCCCAGTCACTCAGCCACTCA	gccgcgatattcacgccgcg	CTGTAGGTGTCCTCGCCTCTC
CGCACTGAACCAGACTACCTG	gccgcgatattcacgccgcgAgccgcgatattcacgccgcg	GGTGCAACAGATGCAGCTCCACAAAGACTCAGCTG	gccgcgatattcacgccgcg	CTGTAGGTGTCCTCGCCTCTC
CGCACTGAACCAGACTACCTG	gccgcgatattcacgccgcgAgccgcgatattcacgccgcg	CAACTCGTTCCGAAGAAATTTGCAATGAAAACTAATGCGGC	gccgcgatattcacgccgcg	CTGTAGGTGTCCTCGCCTCTC
CGCACTGAACCAGACTACCTG	gccgcgatattcacgccgcgAgccgcgatattcacgccgcg	CGAGAATTTGCATGCAAATCAATCATATGAGGGCGAATTCG	gccgcgatattcacgccgcg	CTGTAGGTGTCCTCGCCTCTC
CGCACTGAACCAGACTACCTG	gccgcgatattcacgccgcgAgccgcgatattcacgccgcg	AGGTAATGTAATCTTAGCTCCTTCGAATCTCCTAAGTGGGG	gccgcgatattcacgccgcg	CTGTAGGTGTCCTCGCCTCTC
CGCACTGAACCAGACTACCTG	gccgcgatattcacgccgcgAgccgcgatattcacgccgcg	CAAGCCGATCTTGATCCGAATCGAACCCATTAGTTTG	gccgcgatattcacgccgcg	CTGTAGGTGTCCTCGCCTCTC
CGCACTGAACCAGACTACCTG	gccgcgatattcacgccgcgAgccgcgatattcacgccgcg	ATCTGGTTGCTATACACCAGCATCCAGTTAAAACCGA	gccgcgatattcacgccgcg	CTGTAGGTGTCCTCGCCTCTC
CGCACTGAACCAGACTACCTG	gccgcgatattcacgccgcgAgccgcgatattcacgccgcg	TTTTAAATTAGCTGCTTTTGCGGCCCACTAACGATCG	gccgcgatattcacgccgcg	CTGTAGGTGTCCTCGCCTCTC
CGCACTGAACCAGACTACCTG	gccgcgatattcacgccgcgAgccgcgatattcacgccgcg	ATCGAGTCATGTGCGATTTGCCCATATACGTAAGCA	gccgcgatattcacgccgcg	CTGTAGGTGTCCTCGCCTCTC
CGCACTGAACCAGACTACCTG	gccgcgatattcacgccgcgAgccgcgatattcacgccgcg	CAGATATAGTTACGACCCCAAAGCCCGTAACTGGT	gccgcgatattcacgccgcg	CTGTAGGTGTCCTCGCCTCTC
CGCACTGAACCAGACTACCTG	gccgcgatattcacgccgcgAgccgcgatattcacgccgcg	TGCAGATATTACGAGTGCGCGATCTGAGTTCCCCA	gccgcgatattcacgccgcg	CTGTAGGTGTCCTCGCCTCTC
CGCACTGAACCAGACTACCTG	gccgcgatattcacgccgcgAgccgcgatattcacgccgcg	AACGGAGAGGGACGGATAGAGAGAAAGGGATAGAG	gccgcgatattcacgccgcg	CTGTAGGTGTCCTCGCCTCTC
CGCACTGAACCAGACTACCTG	gccgcgatattcacgccgcgAgccgcgatattcacgccgcg	GACAGTGGGGCGAGAGGGGCGAGAATCATCTCAAA	gccgcgatattcacgccgcg	CTGTAGGTGTCCTCGCCTCTC
CGCACTGAACCAGACTACCTG	gccgcgatattcacgccgcgAgccgcgatattcacgccgcg	TTTTGCCTGATGGATCGCTTCAATTTGTGACTGTGA	gccgcgatattcacgccgcg	CTGTAGGTGTCCTCGCCTCTC
CGCACTGAACCAGACTACCTG	gccgcgatattcacgccgcgAgccgcgatattcacgccgcg	CGGCCATGATTAAGATACTAATGCGATCGATTTGGAGACC	gccgcgatattcacgccgcg	CTGTAGGTGTCCTCGCCTCTC
CGCACTGAACCAGACTACCTG	gccgcgatattcacgccgcgAgccgcgatattcacgccgcg	GCTGGAAGCTGCCTGCCTGCCACTATCCAACTTTT	gccgcgatattcacgccgcg	CTGTAGGTGTCCTCGCCTCTC
CGCACTGAACCAGACTACCTG	gccgcgatattcacgccgcgAgccgcgatattcacgccgcg	CTGCCCTCTGACTCTGAGTGATCTTTGCCCAAAAT	gccgcgatattcacgccgcg	CTGTAGGTGTCCTCGCCTCTC
CGCACTGAACCAGACTACCTG	gccgcgatattcacgccgcgAgccgcgatattcacgccgcg	AAATTCACACTCAGATTCACTTGAATCGTTTCGATGTCGGT	gccgcgatattcacgccgcg	CTGTAGGTGTCCTCGCCTCTC
CGCACTGAACCAGACTACCTG	gccgcgatattcacgccgcgAgccgcgatattcacgccgcg	GTAAATTAGCCAAAAGAACTTCGCTTCCAGGAAGTCCAC	gccgcgatattcacgccgcg	CTGTAGGTGTCCTCGCCTCTC
CGCACTGAACCAGACTACCTG	gccgcgatattcacgccgcgAgccgcgatattcacgccgcg	CTACCAGGTGATTCCTAATCTCGATCGCTCTCCGA	gccgcgatattcacgccgcg	CTGTAGGTGTCCTCGCCTCTC
CGCACTGAACCAGACTACCTG	gccgcgatattcacgccgcgAgccgcgatattcacgccgcg	TCCGTTTGATATATGATGGAAAAGTTTCGCCTACGGCC	gccgcgatattcacgccgcg	CTGTAGGTGTCCTCGCCTCTC
CGCACTGAACCAGACTACCTG	gccgcgatattcacgccgcgAgccgcgatattcacgccgcg	TTTCAAAGAGTATGCATGACTTGCACAATTTTGGGAACTGT	gccgcgatattcacgccgcg	CTGTAGGTGTCCTCGCCTCTC
CGCACTGAACCAGACTACCTG	gccgcgatattcacgccgcgAgccgcgatattcacgccgcg	ATTGTGCCTATATATCATCAAATCTGCGCAATAGTTGGCCC	gccgcgatattcacgccgcg	CTGTAGGTGTCCTCGCCTCTC
CGCACTGAACCAGACTACCTG	gccgcgatattcacgccgcgAgccgcgatattcacgccgcg	AAGGCTCTCCGCGGGTAAATGAACTTTAGGAACTG	gccgcgatattcacgccgcg	CTGTAGGTGTCCTCGCCTCTC
CGCACTGAACCAGACTACCTG	gccgcgatattcacgccgcgAgccgcgatattcacgccgcg	CCATGACCATCGAGTTGGGCCTACAAAACGATTCG	gccgcgatattcacgccgcg	CTGTAGGTGTCCTCGCCTCTC
CGCACTGAACCAGACTACCTG	gccgcgatattcacgccgcgAgccgcgatattcacgccgcg	AATTGAAATTGAGAATGTTCCAATCGATCCAATCGGAACGC	gccgcgatattcacgccgcg	CTGTAGGTGTCCTCGCCTCTC
CGCACTGAACCAGACTACCTG	gccgcgatattcacgccgcgAgccgcgatattcacgccgcg	TTTGAGGGAGCCACAGCGAGAAAATAGTACTTATTTATGGC	gccgcgatattcacgccgcg	CTGTAGGTGTCCTCGCCTCTC
CGCACTGAACCAGACTACCTG	gccgcgatattcacgccgcgAgccgcgatattcacgccgcg	TGAAATACTTTGAAAACTTAATTGCGATAGGCGAGGCGAGC	gccgcgatattcacgccgcg	CTGTAGGTGTCCTCGCCTCTC
CGCACTGAACCAGACTACCTG	gccgcgatattcacgccgcgAgccgcgatattcacgccgcg	TGTTGATGCTAACGATCAAACATAAATTTCAGTGGGCCAAG	gccgcgatattcacgccgcg	CTGTAGGTGTCCTCGCCTCTC
CGCACTGAACCAGACTACCTG	gccgcgatattcacgccgcgAgccgcgatattcacgccgcg	TACTTAGATATAGACGCAAGTGTATATTTTACCGGCCGGCA	gccgcgatattcacgccgcg	CTGTAGGTGTCCTCGCCTCTC
CGCACTGAACCAGACTACCTG	gccgcgatattcacgccgcgAgccgcgatattcacgccgcg	TTTTCAGCTGGCCTCGAAATCACTCGCCTCATTTC	gccgcgatattcacgccgcg	CTGTAGGTGTCCTCGCCTCTC
CGCACTGAACCAGACTACCTG	gccgcgatattcacgccgcgAgccgcgatattcacgccgcg	CATGAACGCATTTTCATTGCGCGGCCACAAATCAT	gccgcgatattcacgccgcg	CTGTAGGTGTCCTCGCCTCTC
CGCACTGAACCAGACTACCTG	gccgcgatattcacgccgcgAgccgcgatattcacgccgcg	CGTTCTCCCAGCCACAAAATATTTAGACAGATTTTGTTGCC	gccgcgatattcacgccgcg	CTGTAGGTGTCCTCGCCTCTC
CGCACTGAACCAGACTACCTG	gccgcgatattcacgccgcgAgccgcgatattcacgccgcg	GCTGCGCGGATTTGAGTTGCTTCAGCCGGGATATT	gccgcgatattcacgccgcg	CTGTAGGTGTCCTCGCCTCTC
CGCACTGAACCAGACTACCTG	gccgcgatattcacgccgcgAgccgcgatattcacgccgcg	TCCTTGGAGAAGCCACTATGCAACATCATCATCCC	gccgcgatattcacgccgcg	CTGTAGGTGTCCTCGCCTCTC
CGCACTGAACCAGACTACCTG	gccgcgatattcacgccgcgAgccgcgatattcacgccgcg	GCGGCGTGGTCAAGGTTAAGCGGCTACTCCAACTA	gccgcgatattcacgccgcg	CTGTAGGTGTCCTCGCCTCTC
CGCACTGAACCAGACTACCTG	gccgcgatattcacgccgcgAgccgcgatattcacgccgcg	GCATAAATGTATCTGAATCCGATGGATGGTATCTACACGCG	gccgcgatattcacgccgcg	CTGTAGGTGTCCTCGCCTCTC
CGCACTGAACCAGACTACCTG	gccgcgatattcacgccgcgAgccgcgatattcacgccgcg	ACAAACAATTGCTACTTTGAGCATCAATCAAAAGCACTCGC	gccgcgatattcacgccgcg	CTGTAGGTGTCCTCGCCTCTC
CGCACTGAACCAGACTACCTG	gccgcgatattcacgccgcgAgccgcgatattcacgccgcg	TTTTCTCCCTGTGTACATCTGTATCTGCTGGCCGG	gccgcgatattcacgccgcg	CTGTAGGTGTCCTCGCCTCTC
CGCACTGAACCAGACTACCTG	gccgcgatattcacgccgcgAgccgcgatattcacgccgcg	CAGGACATCATCATCATCGGCAGGCGTGCGCTTCTTTTA	gccgcgatattcacgccgcg	CTGTAGGTGTCCTCGCCTCTC
>>> barcode 34
CGCACTGAACCAGACTACCTG	atgaaacgtctgggcccgtaAatgaaacgtctgggcccgta	AAAATATTTCGCTTTCTGCGCTGCTCATTAATTCGTTTCGA	atgaaacgtctgggcccgta	CTGTAGGTGTCCTCGCCTCTC
CGCACTGAACCAGACTACCTG	atgaaacgtctgggcccgtaAatgaaacgtctgggcccgta	TTTTGCCGCTCATCTGCAGCTTGTTGTGCATAAAA	atgaaacgtctgggcccgta	CTGTAGGTGTCCTCGCCTCTC
CGCACTGAACCAGACTACCTG	atgaaacgtctgggcccgtaAatgaaacgtctgggcccgta	GGCTTCCTTGCCCCGCGGCATAAGTATCTCACAAT	atgaaacgtctgggcccgta	CTGTAGGTGTCCTCGCCTCTC
CGCACTGAACCAGACTACCTG	atgaaacgtctgggcccgtaAatgaaacgtctgggcccgta	CACATCGTCTAGCGGTGGAGAACAAGTTGCCGTTG	atgaaacgtctgggcccgta	CTGTAGGTGTCCTCGCCTCTC
CGCACTGAACCAGACTACCTG	atgaaacgtctgggcccgtaAatgaaacgtctgggcccgta	TGGTTTGTTTATGTTTAAAACGTACGCTACGTGCAATTGCT	atgaaacgtctgggcccgta	CTGTAGGTGTCCTCGCCTCTC
CGCACTGAACCAGACTACCTG	atgaaacgtctgggcccgtaAatgaaacgtctgggcccgta	CTGGCAGCCCATTTGTTTATTATAAGGTCTGCGGC	atgaaacgtctgggcccgta	CTGTAGGTGTCCTCGCCTCTC
CGCACTGAACCAGACTACCTG	atgaaacgtctgggcccgtaAatgaaacgtctgggcccgta	AGACTTCCCATGCGTGCCACTTGTTCTCACTTTGG	atgaaacgtctgggcccgta	CTGTAGGTGTCCTCGCCTCTC
CGCACTGAACCAGACTACCTG	atgaaacgtctgggcccgtaAatgaaacgtctgggcccgta	GCTTTTCGATTTGTTTAGTTCGGGGATTCGGCCAC	atgaaacgtctgggcccgta	CTGTAGGTGTCCTCGCCTCTC
CGCACTGAACCAGACTACCTG	atgaaacgtctgggcccgtaAatgaaacgtctgggcccgta	TTAATATACAGAAATGTACTCCTAGCTGTTGCTGCAGACGC	atgaaacgtctgggcccgta	CTGTAGGTGTCCTCGCCTCTC
CGCACTGAACCAGACTACCTG	atgaaacgtctgggcccgtaAatgaaacgtctgggcccgta	CAGGGTTTTCTCCACTGGCGGCTCGCTCTCACGTAATTATT	atgaaacgtctgggcccgta	CTGTAGGTGTCCTCGCCTCTC
CGCACTGAACCAGACTACCTG	atgaaacgtctgggcccgtaAatgaaacgtctgggcccgta	TTTCGACTCGTTTTGTTTATTTGCCAGTCGCCGCG	atgaaacgtctgggcccgta	CTGTAGGTGTCCTCGCCTCTC
CGCACTGAACCAGACTACCTG	atgaaacgtctgggcccgtaAatgaaacgtctgggcccgta	ATCAGGAAGAAATATGGCATGATCTTCTCCATAGGCACTCG	atgaaacgtctgggcccgta	CTGTAGGTGTCCTCGCCTCTC
CGCACTGAACCAGACTACCTG	atgaaacgtctgggcccgtaAatgaaacgtctgggcccgta	TTCGATAGAAGTTCGCTCGGCAAATTAATGGTTTGTTTTCG	atgaaacgtctgggcccgta	CTGTAGGTGTCCTCGCCTCTC
CGCACTGAACCAGACTACCTG	atgaaacgtctgggcccgtaAatgaaacgtctgggcccgta	ATTCGAGTTGCACTGATGAATGTGTGGCAAGGTTC	atgaaacgtctgggcccgta	CTGTAGGTGTCCTCGCCTCTC
CGCACTGAACCAGACTACCTG	atgaaacgtctgggcccgtaAatgaaacgtctgggcccgta	CCCAGAAATTGGATCAGTCAACGGAAGAATGTGGG	atgaaacgtctgggcccgta	CTGTAGGTGTCCTCGCCTCTC
CGCACTGAACCAGACTACCTG	atgaaacgtctgggcccgtaAatgaaacgtctgggcccgta	ACAAGTGTGTTTGTAAGCAGATAAAGCTGTTGGGGAATTCT	atgaaacgtctgggcccgta	CTGTAGGTGTCCTCGCCTCTC
CGCACTGAACCAGACTACCTG	atgaaacgtctgggcccgtaAatgaaacgtctgggcccgta	ATATACGGAAATGGAATTTATTCACAGGCATCCTGAGTGGG	atgaaacgtctgggcccgta	CTGTAGGTGTCCTCGCCTCTC
CGCACTGAACCAGACTACCTG	atgaaacgtctgggcccgtaAatgaaacgtctgggcccgta	TTGCAATCACTTTCGTTTTAGTATATGGAAGTAGTGCCCCA	atgaaacgtctgggcccgta	CTGTAGGTGTCCTCGCCTCTC
CGCACTGAACCAGACTACCTG	atgaaacgtctgggcccgtaAatgaaacgtctgggcccgta	CTGAATGAACTATGTACAAAGAAAGCCAAATCGAAGCTGGC	atgaaacgtctgggcccgta	CTGTAGGTGTCCTCGCCTCTC
CGCACTGAACCAGACTACCTG	atgaaacgtctgggcccgtaAatgaaacgtctgggcccgta	CAAACAACTCGAACTCGGCCAAATGACTCGACAAA	atgaaacgtctgggcccgta	CTGTAGGTGTCCTCGCCTCTC
CGCACTGAACCAGACTACCTG	atgaaacgtctgggcccgtaAatgaaacgtctgggcccgta	TATCACGCATACGCCGCCTGAGATCAATGGGCATT	atgaaacgtctgggcccgta	CTGTAGGTGTCCTCGCCTCTC
CGCACTGAACCAGACTACCTG	atgaaacgtctgggcccgtaAatgaaacgtctgggcccgta	CGCTTTCCACAAACACACACCCATCGCGGGGAGTATTA	atgaaacgtctgggcccgta	CTGTAGGTGTCCTCGCCTCTC
CGCACTGAACCAGACTACCTG	atgaaacgtctgggcccgtaAatgaaacgtctgggcccgta	AAATCTCATTACCAATGCTAATTAAAGGAGGGAGCCGCC	atgaaacgtctgggcccgta	CTGTAGGTGTCCTCGCCTCTC
CGCACTGAACCAGACTACCTG	atgaaacgtctgggcccgtaAatgaaacgtctgggcccgta	TTTTCTTTACACTTCGCCAGGAGATTTGTGGATGCAC	atgaaacgtctgggcccgta	CTGTAGGTGTCCTCGCCTCTC
CGCACTGAACCAGACTACCTG	atgaaacgtctgggcccgtaAatgaaacgtctgggcccgta	CCGGCGAGCGATGTTTGTTATTTTCCAAGTGCCCA	atgaaacgtctgggcccgta	CTGTAGGTGTCCTCGCCTCTC
CGCACTGAACCAGACTACCTG	atgaaacgtctgggcccgtaAatgaaacgtctgggcccgta	AACAGCCGAGAGTAAATAAATAAACAAACACTGGTCCAGCT	atgaaacgtctgggcccgta	CTGTAGGTGTCCTCGCCTCTC
CGCACTGAACCAGACTACCTG	atgaaacgtctgggcccgtaAatgaaacgtctgggcccgta	TCTTGGTGTTCGGTTTTGGATTTGAAATTGGATTCGGATT	atgaaacgtctgggcccgta	CTGTAGGTGTCCTCGCCTCTC
CGCACTGAACCAGACTACCTG	atgaaacgtctgggcccgtaAatgaaacgtctgggcccgta	CGCTAAATCGTTGAACGATTCGAACTTTCCTACCTGACG	atgaaacgtctgggcccgta	CTGTAGGTGTCCTCGCCTCTC
CGCACTGAACCAGACTACCTG	atgaaacgtctgggcccgtaAatgaaacgtctgggcccgta	TTTTGTGGACTGCCCGTGTGCATTACCGACTACTT	atgaaacgtctgggcccgta	CTGTAGGTGTCCTCGCCTCTC
CGCACTGAACCAGACTACCTG	atgaaacgtctgggcccgtaAatgaaacgtctgggcccgta	ATATTTTAACTTGTTCGGTAGCCTGTTTGTCATTTGCCAGC	atgaaacgtctgggcccgta	CTGTAGGTGTCCTCGCCTCTC
CGCACTGAACCAGACTACCTG	atgaaacgtctgggcccgtaAatgaaacgtctgggcccgta	CACATTTGCCGAGCGGCAATCTCTAAACGAATGTC	atgaaacgtctgggcccgta	CTGTAGGTGTCCTCGCCTCTC
CGCACTGAACCAGACTACCTG	atgaaacgtctgggcccgtaAatgaaacgtctgggcccgta	TCTCGGACGTCCCAACGCCTTGACAAAAGAAATGA	atgaaacgtctgggcccgta	CTGTAGGTGTCCTCGCCTCTC
CGCACTGAACCAGACTACCTG	atgaaacgtctgggcccgtaAatgaaacgtctgggcccgta	ACTGTTTTAAAGTGCTGCAAGTCGAGGCCTCGACT	atgaaacgtctgggcccgta	CTGTAGGTGTCCTCGCCTCTC
CGCACTGAACCAGACTACCTG	atgaaacgtctgggcccgtaAatgaaacgtctgggcccgta	TTTTCTGTTTGGCCGGCCAAAAGATCATCGCAGCG	atgaaacgtctgggcccgta	CTGTAGGTGTCCTCGCCTCTC
CGCACTGAACCAGACTACCTG	atgaaacgtctgggcccgtaAatgaaacgtctgggcccgta	AAAATCATCAACCTCGTCAGCTCTGGATCTTCTTTCTTGC	atgaaacgtctgggcccgta	CTGTAGGTGTCCTCGCCTCTC
CGCACTGAACCAGACTACCTG	atgaaacgtctgggcccgtaAatgaaacgtctgggcccgta	TTTTCACATTACCAGTGATCGCGGCGAGGGAAGAG	atgaaacgtctgggcccgta	CTGTAGGTGTCCTCGCCTCTC
CGCACTGAACCAGACTACCTG	atgaaacgtctgggcccgtaAatgaaacgtctgggcccgta	TGGAGTGATCTTGTTGCTGCCCAGCACTCGTTCTC	atgaaacgtctgggcccgta	CTGTAGGTGTCCTCGCCTCTC
CGCACTGAACCAGACTACCTG	atgaaacgtctgggcccgtaAatgaaacgtctgggcccgta	GGGGTATTGGTTGATTGATCGGGAAAGCGTTAACAA	atgaaacgtctgggcccgta	CTGTAGGTGTCCTCGCCTCTC
CGCACTGAACCAGACTACCTG	atgaaacgtctgggcccgtaAatgaaacgtctgggcccgta	ATGTGTGACCCTAACCAATCTCTTTAGTCAAAGTCAAGCTC	atgaaacgtctgggcccgta	CTGTAGGTGTCCTCGCCTCTC
CGCACTGAACCAGACTACCTG	atgaaacgtctgggcccgtaAatgaaacgtctgggcccgta	AGTCATGAGTTATCAGTGCTGGTGTATGTCCACTGG	atgaaacgtctgggcccgta	CTGTAGGTGTCCTCGCCTCTC
CGCACTGAACCAGACTACCTG	atgaaacgtctgggcccgtaAatgaaacgtctgggcccgta	TCTAAATGAATCCTAGGGTAACAGCACTTCGATACCTTCGC	atgaaacgtctgggcccgta	CTGTAGGTGTCCTCGCCTCTC
CGCACTGAACCAGACTACCTG	atgaaacgtctgggcccgtaAatgaaacgtctgggcccgta	ATTCAGTAGCTCCTTGGCCTAAAGCATGCTGAGTG	atgaaacgtctgggcccgta	CTGTAGGTGTCCTCGCCTCTC
CGCACTGAACCAGACTACCTG	atgaaacgtctgggcccgtaAatgaaacgtctgggcccgta	AAATGTTAGCGGCGCACACAGACACATCGCCTAGG	atgaaacgtctgggcccgta	CTGTAGGTGTCCTCGCCTCTC
CGCACTGAACCAGACTACCTG	atgaaacgtctgggcccgtaAatgaaacgtctgggcccgta	AATTGTTTACATAGCAGTGAAGCCCAGCCTCGAGA	atgaaacgtctgggcccgta	CTGTAGGTGTCCTCGCCTCTC
CGCACTGAACCAGACTACCTG	atgaaacgtctgggcccgtaAatgaaacgtctgggcccgta	GGCTCTTGCCTGTTGCTTGGCCAGCGTTTTGTTTG	atgaaacgtctgggcccgta	CTGTAGGTGTCCTCGCCTCTC
CGCACTGAACCAGACTACCTG	atgaaacgtctgggcccgtaAatgaaacgtctgggcccgta	CCTCGTTAAGAGCCAACGAAGCCAGCGAGCTGAGA	atgaaacgtctgggcccgta	CTGTAGGTGTCCTCGCCTCTC
CGCACTGAACCAGACTACCTG	atgaaacgtctgggcccgtaAatgaaacgtctgggcccgta	CTTGTTTGCTCATGAACAGTTGAGCGTTGTCGTTGT	atgaaacgtctgggcccgta	CTGTAGGTGTCCTCGCCTCTC
CGCACTGAACCAGACTACCTG	atgaaacgtctgggcccgtaAatgaaacgtctgggcccgta	TAAGTTATTTTCATTTTCAATAGGCCGTGGCCATAGGCTGT	atgaaacgtctgggcccgta	CTGTAGGTGTCCTCGCCTCTC
CGCACTGAACCAGACTACCTG	atgaaacgtctgggcccgtaAatgaaacgtctgggcccgta	GGATTTGGATAGTCCGAATTGGATTCCGATCCCCG	atgaaacgtctgggcccgta	CTGTAGGTGTCCTCGCCTCTC
CGCACTGAACCAGACTACCTG	atgaaacgtctgggcccgtaAatgaaacgtctgggcccgta	ATCCCGAGTCATCTGCGATTATTCCTGCTGGAGTG	atgaaacgtctgggcccgta	CTGTAGGTGTCCTCGCCTCTC
>>> barcode 35
CGCACTGAACCAGACTACCTG	ctcacggtactggcggacacActcacggtactggcggacac	TTTTCCTTTCGACGGCGCTCTCGAGTGCTCTCCAA	ctcacggtactggcggacac	CTGTAGGTGTCCTCGCCTCTC
CGCACTGAACCAGACTACCTG	ctcacggtactggcggacacActcacggtactggcggacac	ACTGTTGAACTTCACTTGTTTTCCCCAAGCTATTAAGCCA	ctcacggtactggcggacac	CTGTAGGTGTCCTCGCCTCTC
CGCACTGAACCAGACTACCTG	ctcacggtactggcggacacActcacggtactggcggacac	CTTGACGAGCATATATTTCGCCCTCCGATCTCCCA	ctcacggtactggcggacac	CTGTAGGTGTCCTCGCCTCTC
CGCACTGAACCAGACTACCTG	ctcacggtactggcggacacActcacggtactggcggacac	CGATCTCATCGGATCGGTGGGCATTTTCGGCACGAT	ctcacggtactggcggacac	CTGTAGGTGTCCTCGCCTCTC
CGCACTGAACCAGACTACCTG	ctcacggtactggcggacacActcacggtactggcggacac	GACGCTGCCTTCCAGGAATTATGCAAATTTAGTGTCG	ctcacggtactggcggacac	CTGTAGGTGTCCTCGCCTCTC
CGCACTGAACCAGACTACCTG	ctcacggtactggcggacacActcacggtactggcggacac	AACATTGCGTTCGAATGCCTTCGAATGATGAGCGT	ctcacggtactggcggacac	CTGTAGGTGTCCTCGCCTCTC
CGCACTGAACCAGACTACCTG	ctcacggtactggcggacacActcacggtactggcggacac	GTGATTTATGCCCCTAAATCGCTCTAGCCGCTACT	ctcacggtactggcggacac	CTGTAGGTGTCCTCGCCTCTC
CGCACTGAACCAGACTACCTG	ctcacggtactggcggacacActcacggtactggcggacac	TCTGATTGCATAATTAATGAAGCTCGCTCGGCCCG	ctcacggtactggcggacac	CTGTAGGTGTCCTCGCCTCTC
CGCACTGAACCAGACTACCTG	ctcacggtactggcggacacActcacggtactggcggacac	TCGGTGGGAAAATACACATCATACACATCATACCCATCATG	ctcacggtactggcggacac	CTGTAGGTGTCCTCGCCTCTC
CGCACTGAACCAGACTACCTG	ctcacggtactggcggacacActcacggtactggcggacac	GGGATCCCATTCCCATTCCACACAAACATTTAATTCCC	ctcacggtactggcggacac	CTGTAGGTGTCCTCGCCTCTC
CGCACTGAACCAGACTACCTG	ctcacggtactggcggacacActcacggtactggcggacac	CTGCAAGACAGCAACAAATCGCATCCATTTCCAGG	ctcacggtactggcggacac	CTGTAGGTGTCCTCGCCTCTC
CGCACTGAACCAGACTACCTG	ctcacggtactggcggacacActcacggtactggcggacac	AAAACGCTTCAAACTGGCATCGCTACCTGTGCGAC	ctcacggtactggcggacac	CTGTAGGTGTCCTCGCCTCTC
CGCACTGAACCAGACTACCTG	ctcacggtactggcggacacActcacggtactggcggacac	AGCAATTAAATGAGCTAGTGCGAAGAAAGCTCATTTGCA	ctcacggtactggcggacac	CTGTAGGTGTCCTCGCCTCTC
CGCACTGAACCAGACTACCTG	ctcacggtactggcggacacActcacggtactggcggacac	AATATTGAAACGCAATAAGTTCCCAAAATCACCATCAGCCC	ctcacggtactggcggacac	CTGTAGGTGTCCTCGCCTCTC
CGCACTGAACCAGACTACCTG	ctcacggtactggcggacacActcacggtactggcggacac	AGGTGGGCCAAAGGCAAATGAGACAGTGGGCTAAA	ctcacggtactggcggacac	CTGTAGGTGTCCTCGCCTCTC
CGCACTGAACCAGACTACCTG	ctcacggtactggcggacacActcacggtactggcggacac	TTTTGCATTTTCCTCGCTGTCTAACCTCCAGCGAA	ctcacggtactggcggacac	CTGTAGGTGTCCTCGCCTCTC
CGCACTGAACCAGACTACCTG	ctcacggtactggcggacacActcacggtactggcggacac	TTGAGTTTGGAACTTGGCCCTCTCTGGCTGGGAAT	ctcacggtactggcggacac	CTGTAGGTGTCCTCGCCTCTC
CGCACTGAACCAGACTACCTG	ctcacggtactggcggacacActcacggtactggcggacac	CTCTCGATCCGAAATCTTCTCCAAAATGCTGTGGGT	ctcacggtactggcggacac	CTGTAGGTGTCCTCGCCTCTC
CGCACTGAACCAGACTACCTG	ctcacggtactggcggacacActcacggtactggcggacac	TTTTGGCGCGTTTGCGCTTTGCGATTAATGCGCTT	ctcacggtactggcggacac	CTGTAGGTGTCCTCGCCTCTC
CGCACTGAACCAGACTACCTG	ctcacggtactggcggacacActcacggtactggcggacac	AAACAATAAATATTAAGTGTGCTACACGCCGTGGGCAAA	ctcacggtactggcggacac	CTGTAGGTGTCCTCGCCTCTC
CGCACTGAACCAGACTACCTG	ctcacggtactggcggacacActcacggtactggcggacac	ACGACGACGAAGAAAAGGAACAATCTGTTGGCATC	ctcacggtactggcggacac	CTGTAGGTGTCCTCGCCTCTC
CGCACTGAACCAGACTACCTG	ctcacggtactggcggacacActcacggtactggcggacac	GGCGATGCTACTTGGGGATTGTAGCTGGCGATGGA	ctcacggtactggcggacac	CTGTAGGTGTCCTCGCCTCTC
CGCACTGAACCAGACTACCTG	ctcacggtactggcggacacActcacggtactggcggacac	TCGCTTTGGCGCGCAATTAAGTGTACCACTTTATG	ctcacggtactggcggacac	CTGTAGGTGTCCTCGCCTCTC
CGCACTGAACCAGACTACCTG	ctcacggtactggcggacacActcacggtactggcggacac	CAGGGCACGATCCAAAGACAGGAAGACCCCGGATA	ctcacggtactggcggacac	CTGTAGGTGTCCTCGCCTCTC
CGCACTGAACCAGACTACCTG	ctcacggtactggcggacacActcacggtactggcggacac	GCGGCTACCCTCGTCCTCACCACCTATCACCAAAC	ctcacggtactggcggacac	CTGTAGGTGTCCTCGCCTCTC
CGCACTGAACCAGACTACCTG	ctcacggtactggcggacacActcacggtactggcggacac	TGATTCAGAATTGGCTGTATGTTAACCTTTTCCTGATCCGC	ctcacggtactggcggacac	CTGTAGGTGTCCTCGCCTCTC
CGCACTGAACCAGACTACCTG	ctcacggtactggcggacacActcacggtactggcggacac	ACGAGCTGCATTTGGCTAACATGCCCAGTTGGCTA	ctcacggtactggcggacac	CTGTAGGTGTCCTCGCCTCTC
CGCACTGAACCAGACTACCTG	ctcacggtactggcggacacActcacggtactggcggacac	TTGCCGGCGTACCGATCCTAACAAATCTTGATACC	ctcacggtactggcggacac	CTGTAGGTGTCCTCGCCTCTC
CGCACTGAACCAGACTACCTG	ctcacggtactggcggacacActcacggtactggcggacac	CCCCGATATATGCCTCGCTTTCTTCCCCAGTCTGC	ctcacggtactggcggacac	CTGTAGGTGTCCTCGCCTCTC
CGCACTGAACCAGACTACCTG	ctcacggtactggcggacacActcacggtactggcggacac	CCACTCTCTTTCGTCTGTCGTCGCATCCAGGCGTA	ctcacggtactggcggacac	CTGTAGGTGTCCTCGCCTCTC
CGCACTGAACCAGACTACCTG	ctcacggtactggcggacacActcacggtactggcggacac	ACGCACAAATTGTATTGATTATGCGGCTGCCATGC	ctcacggtactggcggacac	CTGTAGGTGTCCTCGCCTCTC
CGCACTGAACCAGACTACCTG	ctcacggtactggcggacacActcacggtactggcggacac	AAATTAATGCACTTGATTTCAACGGTTGGTCAATGTCTGCG	ctcacggtactggcggacac	CTGTAGGTGTCCTCGCCTCTC
CGCACTGAACCAGACTACCTG	ctcacggtactggcggacacActcacggtactggcggacac	GCTTCCACCGAAGGTGTGCGAAGTTCCAGGGAAAC	ctcacggtactggcggacac	CTGTAGGTGTCCTCGCCTCTC
CGCACTGAACCAGACTACCTG	ctcacggtactggcggacacActcacggtactggcggacac	TCAGCCAATATCCGACGGATTGAACAGCTGTTGAA	ctcacggtactggcggacac	CTGTAGGTGTCCTCGCCTCTC
CGCACTGAACCAGACTACCTG	ctcacggtactggcggacacActcacggtactggcggacac	CTATGGCCAGTCAGGCGTGTGGATGTGATCTTTAA	ctcacggtactggcggacac	CTGTAGGTGTCCTCGCCTCTC
CGCACTGAACCAGACTACCTG	ctcacggtactggcggacacActcacggtactggcggacac	AGTTCAAAGGGCATTGGCTGTGATGCCGTTGGATA	ctcacggtactggcggacac	CTGTAGGTGTCCTCGCCTCTC
CGCACTGAACCAGACTACCTG	ctcacggtactggcggacacActcacggtactggcggacac	TATTAGTTTATCCCCACTTATCACCTCTGCTGACCTTGACT	ctcacggtactggcggacac	CTGTAGGTGTCCTCGCCTCTC
CGCACTGAACCAGACTACCTG	ctcacggtactggcggacacActcacggtactggcggacac	TACTCTTTCGCTGTGTTAGCCATAACTCACTCACTTCG	ctcacggtactggcggacac	CTGTAGGTGTCCTCGCCTCTC
CGCACTGAACCAGACTACCTG	ctcacggtactggcggacacActcacggtactggcggacac	AGTTAAATGCAATTCGGTCCATAAATTTCGCGTGTTCTACC	ctcacggtactggcggacac	CTGTAGGTGTCCTCGCCTCTC
CGCACTGAACCAGACTACCTG	ctcacggtactggcggacacActcacggtactggcggacac	TATAATGCTTATATAAGCACGCTGGATTAAGGCGCACTGAG	ctcacggtactggcggacac	CTGTAGGTGTCCTCGCCTCTC
CGCACTGAACCAGACTACCTG	ctcacggtactggcggacacActcacggtactggcggacac	AAAATACAGACACTTTTCGCTGGAAGGCGCCAACA	ctcacggtactggcggacac	CTGTAGGTGTCCTCGCCTCTC
CGCACTGAACCAGACTACCTG	ctcacggtactggcggacacActcacggtactggcggacac	GCAGAAAAGCGTGGCGGCAACTTGTTCCTCGTTGTTT	ctcacggtactggcggacac	CTGTAGGTGTCCTCGCCTCTC
CGCACTGAACCAGACTACCTG	ctcacggtactggcggacacActcacggtactggcggacac	CGTACTTAGTGGGCTAATGTATCTGTGATACCTGTGTACCT	ctcacggtactggcggacac	CTGTAGGTGTCCTCGCCTCTC
CGCACTGAACCAGACTACCTG	ctcacggtactggcggacacActcacggtactggcggacac	ATTCTACGACGAAATCTGTGCTCGCAGCTGTATCT	ctcacggtactggcggacac	CTGTAGGTGTCCTCGCCTCTC
CGCACTGAACCAGACTACCTG	ctcacggtactggcggacacActcacggtactggcggacac	GTATCTGCACATGAATATATTGGCTAGCTGACTGGCTGG	ctcacggtactggcggacac	CTGTAGGTGTCCTCGCCTCTC
CGCACTGAACCAGACTACCTG	ctcacggtactggcggacacActcacggtactggcggacac	CCTGCCGGGGAGCGCTTGCTTTTGATGTTGATTAA	ctcacggtactggcggacac	CTGTAGGTGTCCTCGCCTCTC
CGCACTGAACCAGACTACCTG	ctcacggtactggcggacacActcacggtactggcggacac	AATGGTTATTGAAACTAAACAGAACCCAGAGCCAAGTGAGC	ctcacggtactggcggacac	CTGTAGGTGTCCTCGCCTCTC
CGCACTGAACCAGACTACCTG	ctcacggtactggcggacacActcacggtactggcggacac	ACAAGTTGCATTTTGTAGAACGTACAAATTAACGCAGCCA	ctcacggtactggcggacac	CTGTAGGTGTCCTCGCCTCTC
CGCACTGAACCAGACTACCTG	ctcacggtactggcggacacActcacggtactggcggacac	AAAAGTCGACAAATGAAAAGTTTCGACACGAGAACAACGAG	ctcacggtactggcggacac	CTGTAGGTGTCCTCGCCTCTC
CGCACTGAACCAGACTACCTG	ctcacggtactggcggacacActcacggtactggcggacac	AGTACCTCTCAGTGCCCCTGTATTTGTGGGATATGT	ctcacggtactggcggacac	CTGTAGGTGTCCTCGCCTCTC
>>> barcode 37
CGCACTGAACCAGACTACCTG	agtccgcgccagggatacggAagtccgcgccagggatacgg	AGCCAGCATTTGATTTATGCTCAACTTTGATATTTACCGCC	agtccgcgccagggatacgg	CTGTAGGTGTCCTCGCCTCTC
CGCACTGAACCAGACTACCTG	agtccgcgccagggatacggAagtccgcgccagggatacgg	ATTTGTGATTTTCGCTTTGATTTGTACTTGACATGCGTGCG	agtccgcgccagggatacgg	CTGTAGGTGTCCTCGCCTCTC
CGCACTGAACCAGACTACCTG	agtccgcgccagggatacggAagtccgcgccagggatacgg	TCTGTCAGAGCGGCAATTAAACAACATCACCGGAG	agtccgcgccagggatacgg	CTGTAGGTGTCCTCGCCTCTC
CGCACTGAACCAGACTACCTG	agtccgcgccagggatacggAagtccgcgccagggatacgg	TGCCAGTTCGGTATTGGGTTCGGTATCGGAATAGC	agtccgcgccagggatacgg	CTGTAGGTGTCCTCGCCTCTC
CGCACTGAACCAGACTACCTG	agtccgcgccagggatacggAagtccgcgccagggatacgg	ATCGTTGAAAGGGCAAGCGCTAATATTTGGTATTTGTTTGG	agtccgcgccagggatacgg	CTGTAGGTGTCCTCGCCTCTC
CGCACTGAACCAGACTACCTG	agtccgcgccagggatacggAagtccgcgccagggatacgg	GAACCGGCACCCGAAATCTGGGAATCCAGGAGCTA	agtccgcgccagggatacgg	CTGTAGGTGTCCTCGCCTCTC
CGCACTGAACCAGACTACCTG	agtccgcgccagggatacggAagtccgcgccagggatacgg	CACCAACGTGGCTGCTGGAAAACCGGTGAAAACCA	agtccgcgccagggatacgg	CTGTAGGTGTCCTCGCCTCTC
CGCACTGAACCAGACTACCTG	agtccgcgccagggatacggAagtccgcgccagggatacgg	CAGCCGGCGAACTGTGAATGACGTCCGAAAGGAGA	agtccgcgccagggatacgg	CTGTAGGTGTCCTCGCCTCTC
CGCACTGAACCAGACTACCTG	agtccgcgccagggatacggAagtccgcgccagggatacgg	ACTTGTCAAGAGACACCATTCTAGCTCCTGGTAATTAGTCA	agtccgcgccagggatacgg	CTGTAGGTGTCCTCGCCTCTC
CGCACTGAACCAGACTACCTG	agtccgcgccagggatacggAagtccgcgccagggatacgg	TGAAGTGGCCAAGAAGCGCGTCAGTCGTCATCCAAA	agtccgcgccagggatacgg	CTGTAGGTGTCCTCGCCTCTC
CGCACTGAACCAGACTACCTG	agtccgcgccagggatacggAagtccgcgccagggatacgg	AAAAGAAAAGGTGGTATTCGGGTGGGAGATCCCAA	agtccgcgccagggatacgg	CTGTAGGTGTCCTCGCCTCTC
CGCACTGAACCAGACTACCTG	agtccgcgccagggatacggAagtccgcgccagggatacgg	TGCTAGGAATTGTTCTTAGTTTTCGCAAAATGGAATGCAGG	agtccgcgccagggatacgg	CTGTAGGTGTCCTCGCCTCTC
CGCACTGAACCAGACTACCTG	agtccgcgccagggatacggAagtccgcgccagggatacgg	GTATTTCAGCATCGTTGCACCGCATTGCTTCTGGC	agtccgcgccagggatacgg	CTGTAGGTGTCCTCGCCTCTC
CGCACTGAACCAGACTACCTG	agtccgcgccagggatacggAagtccgcgccagggatacgg	CAGAGACAATTGGCATGGCTAATGCGAAAGGCAAC	agtccgcgccagggatacgg	CTGTAGGTGTCCTCGCCTCTC
CGCACTGAACCAGACTACCTG	agtccgcgccagggatacggAagtccgcgccagggatacgg	CAACGATTTGTAATTCCAACATGGTACCTCCATTTATGGCC	agtccgcgccagggatacgg	CTGTAGGTGTCCTCGCCTCTC
CGCACTGAACCAGACTACCTG	agtccgcgccagggatacggAagtccgcgccagggatacgg	CAGACTGCTGATGACCAACAACTAGTTGAGCTGGC	agtccgcgccagggatacgg	CTGTAGGTGTCCTCGCCTCTC
CGCACTGAACCAGACTACCTG	agtccgcgccagggatacggAagtccgcgccagggatacgg	GAGCTCATTCCGTCGATGTCAGCCCGGAAACAACT	agtccgcgccagggatacgg	CTGTAGGTGTCCTCGCCTCTC
CGCACTGAACCAGACTACCTG	agtccgcgccagggatacggAagtccgcgccagggatacgg	CATTATCCTAATTAAAACGTGCGCCATGCGCGCCC	agtccgcgccagggatacgg	CTGTAGGTGTCCTCGCCTCTC
CGCACTGAACCAGACTACCTG	agtccgcgccagggatacggAagtccgcgccagggatacgg	GTTGCCATATATGAGCAATGCACGCGATCTGGCAA	agtccgcgccagggatacgg	CTGTAGGTGTCCTCGCCTCTC
CGCACTGAACCAGACTACCTG	agtccgcgccagggatacggAagtccgcgccagggatacgg	CGAGTCCGAGTCTGCGGCTGCATGCGAAATTAGAA	agtccgcgccagggatacgg	CTGTAGGTGTCCTCGCCTCTC
CGCACTGAACCAGACTACCTG	agtccgcgccagggatacggAagtccgcgccagggatacgg	GATTGCCAAGATCCGAGATTCGAGATGGCACCTCC	agtccgcgccagggatacgg	CTGTAGGTGTCCTCGCCTCTC
CGCACTGAACCAGACTACCTG	agtccgcgccagggatacggAagtccgcgccagggatacgg	GATAAGATCGGCCATCTGGAGCTGGAGAGCCTTGA	agtccgcgccagggatacgg	CTGTAGGTGTCCTCGCCTCTC
CGCACTGAACCAGACTACCTG	agtccgcgccagggatacggAagtccgcgccagggatacgg	ATCGCCTTGTATTGTTGTAAGTTTTCAGTATCTGATGGCCA	agtccgcgccagggatacgg	CTGTAGGTGTCCTCGCCTCTC
CGCACTGAACCAGACTACCTG	agtccgcgccagggatacggAagtccgcgccagggatacgg	AATCTGATATGCTGGTCATTATTATAAGGCTCTCACGCTGC	agtccgcgccagggatacgg	CTGTAGGTGTCCTCGCCTCTC
CGCACTGAACCAGACTACCTG	agtccgcgccagggatacggAagtccgcgccagggatacgg	CATCTCTGATCGCAGAGCTGATGACGAGCGGCTGT	agtccgcgccagggatacgg	CTGTAGGTGTCCTCGCCTCTC
CGCACTGAACCAGACTACCTG	agtccgcgccagggatacggAagtccgcgccagggatacgg	ACGAGACTAGAACGGTTCGGAGGAGAATAGCTTGT	agtccgcgccagggatacgg	CTGTAGGTGTCCTCGCCTCTC
CGCACTGAACCAGACTACCTG	agtccgcgccagggatacggAagtccgcgccagggatacgg	CGCAGGTTGGCTTCATTGTCATGCGGCGCATTTAC	agtccgcgccagggatacgg	CTGTAGGTGTCCTCGCCTCTC
CGCACTGAACCAGACTACCTG	agtccgcgccagggatacggAagtccgcgccagggatacgg	CTGGCAGTGGCAACATTTCGCAGCAATTGGCTGGAATT	agtccgcgccagggatacgg	CTGTAGGTGTCCTCGCCTCTC
CGCACTGAACCAGACTACCTG	agtccgcgccagggatacggAagtccgcgccagggatacgg	CGGCTGCTCAACATGTTGCTGCCCCATGTTGCATA	agtccgcgccagggatacgg	CTGTAGGTGTCCTCGCCTCTC
CGCACTGAACCAGACTACCTG	agtccgcgccagggatacggAagtccgcgccagggatacgg	GCCTACAGTTAAGTGCTGCCCGGTGGAGCACATCT	agtccgcgccagggatacgg	CTGTAGGTGTCCTCGCCTCTC
CGCACTGAACCAGACTACCTG	agtccgcgccagggatacggAagtccgcgccagggatacgg	CCGCACGGCACTGCCAATTGCATTGGTAATGAGTG	agtccgcgccagggatacgg	CTGTAGGTGTCCTCGCCTCTC
CGCACTGAACCAGACTACCTG	agtccgcgccagggatacggAagtccgcgccagggatacgg	AGTCGAGCCGCGGATTCCCTATGAATGAAGCTCGT	agtccgcgccagggatacgg	CTGTAGGTGTCCTCGCCTCTC
CGCACTGAACCAGACTACCTG	agtccgcgccagggatacggAagtccgcgccagggatacgg	ACACAAGCCTTATAAATAAACAAGTTATCTGCCTGGTGGCG	agtccgcgccagggatacgg	CTGTAGGTGTCCTCGCCTCTC
CGCACTGAACCAGACTACCTG	agtccgcgccagggatacggAagtccgcgccagggatacgg	AAAATAGACCCAAATAGACCCACGATCGATCCAAAATCGAG	agtccgcgccagggatacgg	CTGTAGGTGTCCTCGCCTCTC
CGCACTGAACCAGACTACCTG	agtccgcgccagggatacggAagtccgcgccagggatacgg	AAAACCGCGCGAACAAACAAACAAAACTGCATTTG	agtccgcgccagggatacgg	CTGTAGGTGTCCTCGCCTCTC
CGCACTGAACCAGACTACCTG	agtccgcgccagggatacggAagtccgcgccagggatacgg	CATTTGCAAATTCGCTCAAATTGAATTTCGTTTTGCGGC	agtccgcgccagggatacgg	CTGTAGGTGTCCTCGCCTCTC
CGCACTGAACCAGACTACCTG	agtccgcgccagggatacggAagtccgcgccagggatacgg	TGCACTTATGCATTTCGGCAATCGCTGCAATAATTTTG	agtccgcgccagggatacgg	CTGTAGGTGTCCTCGCCTCTC
CGCACTGAACCAGACTACCTG	agtccgcgccagggatacggAagtccgcgccagggatacgg	AGAGTATGTAAACTTTAGTGCCTTCCCAGACTTTCCTTCCC	agtccgcgccagggatacgg	CTGTAGGTGTCCTCGCCTCTC
CGCACTGAACCAGACTACCTG	agtccgcgccagggatacggAagtccgcgccagggatacgg	TCGATTTCAATTTCGATGCTGATTGCGTGTTGTTATGTTCC	agtccgcgccagggatacgg	CTGTAGGTGTCCTCGCCTCTC
CGCACTGAACCAGACTACCTG	agtccgcgccagggatacggAagtccgcgccagggatacgg	CCATCATCGGCACCTCGTCTTTCGCTTGTTTTGTG	agtccgcgccagggatacgg	CTGTAGGTGTCCTCGCCTCTC
CGCACTGAACCAGACTACCTG	agtccgcgccagggatacggAagtccgcgccagggatacgg	TTTTGCCACCTCGAGCTGCGAATTTATGGCGACAA	agtccgcgccagggatacgg	CTGTAGGTGTCCTCGCCTCTC
CGCACTGAACCAGACTACCTG	agtccgcgccagggatacggAagtccgcgccagggatacgg	AGATTCTCAAACGATTTTATCATCTCGGCAACAAAGTTGGC	agtccgcgccagggatacgg	CTGTAGGTGTCCTCGCCTCTC
CGCACTGAACCAGACTACCTG	agtccgcgccagggatacggAagtccgcgccagggatacgg	AATATCGTGTCGAGTTTAGCGCCCGCCTTTGTTTG	agtccgcgccagggatacgg	CTGTAGGTGTCCTCGCCTCTC
CGCACTGAACCAGACTACCTG	agtccgcgccagggatacggAagtccgcgccagggatacgg	AAAAGGACGAAAGTAGGAAGTAGGTTGAGTGTGAAAATGCA	agtccgcgccagggatacgg	CTGTAGGTGTCCTCGCCTCTC
CGCACTGAACCAGACTACCTG	agtccgcgccagggatacggAagtccgcgccagggatacgg	TACTTTCCAAAACTACACTCTATTTCCCAAACACTCTGCCG	agtccgcgccagggatacgg	CTGTAGGTGTCCTCGCCTCTC
CGCACTGAACCAGACTACCTG	agtccgcgccagggatacggAagtccgcgccagggatacgg	TGTTCAATTAATAGGGATACAACAAGCTGCACAAGTCGAGT	agtccgcgccagggatacgg	CTGTAGGTGTCCTCGCCTCTC
CGCACTGAACCAGACTACCTG	agtccgcgccagggatacggAagtccgcgccagggatacgg	GGATATTAGGCAACATTTATGTAAGTGGCGATTATTGCGCC	agtccgcgccagggatacgg	CTGTAGGTGTCCTCGCCTCTC
CGCACTGAACCAGACTACCTG	agtccgcgccagggatacggAagtccgcgccagggatacgg	CGAGTAGTTTATGTGGTAGCAACAAGACCAGAAGATAACGC	agtccgcgccagggatacgg	CTGTAGGTGTCCTCGCCTCTC
CGCACTGAACCAGACTACCTG	agtccgcgccagggatacggAagtccgcgccagggatacgg	CAAAGACTTGGCAACAGTAAATGAAACGAGTGTTTACAGCC	agtccgcgccagggatacgg	CTGTAGGTGTCCTCGCCTCTC
CGCACTGAACCAGACTACCTG	agtccgcgccagggatacggAagtccgcgccagggatacgg	CGAAGACAAAGTAAATTAATGTGTTCTGTTGCGGGATCCG	agtccgcgccagggatacgg	CTGTAGGTGTCCTCGCCTCTC
>>> barcode 38
CGCACTGAACCAGACTACCTG	taacgcaagctgccttacgtAtaacgcaagctgccttacgt	AAATAGTTAGTGTAAACAAGGAGGCACTCTTGAGAACGCG	taacgcaagctgccttacgt	CTGTAGGTGTCCTCGCCTCTC
CGCACTGAACCAGACTACCTG	taacgcaagctgccttacgtAtaacgcaagctgccttacgt	AGGGGCAACTGTTGTGGAAATGCCCGAGATTGAAT	taacgcaagctgccttacgt	CTGTAGGTGTCCTCGCCTCTC
CGCACTGAACCAGACTACCTG	taacgcaagctgccttacgtAtaacgcaagctgccttacgt	ATGAAATCATAAAATTTGATGTCTCCCTTCCGTTGGCCAC	taacgcaagctgccttacgt	CTGTAGGTGTCCTCGCCTCTC
CGCACTGAACCAGACTACCTG	taacgcaagctgccttacgtAtaacgcaagctgccttacgt	TTGACAGTAATGCGACCATTACGGCAATGTGTCGA	taacgcaagctgccttacgt	CTGTAGGTGTCCTCGCCTCTC
CGCACTGAACCAGACTACCTG	taacgcaagctgccttacgtAtaacgcaagctgccttacgt	AGAAGAACCCCTGGTCCTGAATCCCGACACAACCC	taacgcaagctgccttacgt	CTGTAGGTGTCCTCGCCTCTC
CGCACTGAACCAGACTACCTG	taacgcaagctgccttacgtAtaacgcaagctgccttacgt	AACTCCAGAGCGCCGGTGCTAATGATGATTTTGAT	taacgcaagctgccttacgt	CTGTAGGTGTCCTCGCCTCTC
CGCACTGAACCAGACTACCTG	taacgcaagctgccttacgtAtaacgcaagctgccttacgt	CAGACCCACGAAGACCCGGCGATTACGTGGAGTAC	taacgcaagctgccttacgt	CTGTAGGTGTCCTCGCCTCTC
CGCACTGAACCAGACTACCTG	taacgcaagctgccttacgtAtaacgcaagctgccttacgt	TACCCATTTGGCTTCCCATTTCGATTTCCCCATGC	taacgcaagctgccttacgt	CTGTAGGTGTCCTCGCCTCTC
CGCACTGAACCAGACTACCTG	taacgcaagctgccttacgtAtaacgcaagctgccttacgt	CCATTTGGCCGTGCAATGTTTGTTTTATGCACGAT	taacgcaagctgccttacgt	CTGTAGGTGTCCTCGCCTCTC
CGCACTGAACCAGACTACCTG	taacgcaagctgccttacgtAtaacgcaagctgccttacgt	CCGTTGTTTTACAATCGCTGTAAATAAATAGGAGCCGCA	taacgcaagctgccttacgt	CTGTAGGTGTCCTCGCCTCTC
CGCACTGAACCAGACTACCTG	taacgcaagctgccttacgtAtaacgcaagctgccttacgt	ATCAAAGGCCTATCAATTAGCACCCATTTCGATTATGCTGC	taacgcaagctgccttacgt	CTGTAGGTGTCCTCGCCTCTC
CGCACTGAACCAGACTACCTG	taacgcaagctgccttacgtAtaacgcaagctgccttacgt	ATGCTGCATATGCAGCACTTGCACTGCCTGCAATT	taacgcaagctgccttacgt	CTGTAGGTGTCCTCGCCTCTC
CGCACTGAACCAGACTACCTG	taacgcaagctgccttacgtAtaacgcaagctgccttacgt	CACCCAATTAGTAATAAATTTGAATGCGCGCTGCAATTTGC	taacgcaagctgccttacgt	CTGTAGGTGTCCTCGCCTCTC
CGCACTGAACCAGACTACCTG	taacgcaagctgccttacgtAtaacgcaagctgccttacgt	CGCCATTCGGCTCAACAGTTATGGTGGCCATTAAG	taacgcaagctgccttacgt	CTGTAGGTGTCCTCGCCTCTC
CGCACTGAACCAGACTACCTG	taacgcaagctgccttacgtAtaacgcaagctgccttacgt	TTTTATCGATGGCGCTACAGCTCCCGATCCCCTAC	taacgcaagctgccttacgt	CTGTAGGTGTCCTCGCCTCTC
CGCACTGAACCAGACTACCTG	taacgcaagctgccttacgtAtaacgcaagctgccttacgt	CCCCGATCTTTCCTTGCCCCATGCCCAGATTTCAA	taacgcaagctgccttacgt	CTGTAGGTGTCCTCGCCTCTC
CGCACTGAACCAGACTACCTG	taacgcaagctgccttacgtAtaacgcaagctgccttacgt	TTCGATTCCCGGATCTGGGAGCCAATTTGATTTGT	taacgcaagctgccttacgt	CTGTAGGTGTCCTCGCCTCTC
CGCACTGAACCAGACTACCTG	taacgcaagctgccttacgtAtaacgcaagctgccttacgt	CCCACTCGAGAGGGCTTCGAGCCATCCACCTTTGATAT	taacgcaagctgccttacgt	CTGTAGGTGTCCTCGCCTCTC
CGCACTGAACCAGACTACCTG	taacgcaagctgccttacgtAtaacgcaagctgccttacgt	ACCGAACTTAATTGCAATTGACTTTTAATGCTTATGCGGGC	taacgcaagctgccttacgt	CTGTAGGTGTCCTCGCCTCTC
CGCACTGAACCAGACTACCTG	taacgcaagctgccttacgtAtaacgcaagctgccttacgt	TGCCCGCTGTGTTAATTCGAATTCAAACTGTTTCCA	taacgcaagctgccttacgt	CTGTAGGTGTCCTCGCCTCTC
CGCACTGAACCAGACTACCTG	taacgcaagctgccttacgtAtaacgcaagctgccttacgt	TAAAGTGGAGCCATGTGGCTCCCTCCCCATTTCCT	taacgcaagctgccttacgt	CTGTAGGTGTCCTCGCCTCTC
CGCACTGAACCAGACTACCTG	taacgcaagctgccttacgtAtaacgcaagctgccttacgt	CTTCACGCCGCTGACGAGTGCGCGAAGACTTCATTA	taacgcaagctgccttacgt	CTGTAGGTGTCCTCGCCTCTC
CGCACTGAACCAGACTACCTG	taacgcaagctgccttacgtAtaacgcaagctgccttacgt	TAATAAAGCATAACTCGAACGCCTCTTGCCATCAATCAAGT	taacgcaagctgccttacgt	CTGTAGGTGTCCTCGCCTCTC
CGCACTGAACCAGACTACCTG	taacgcaagctgccttacgtAtaacgcaagctgccttacgt	TATGAACCACCCATTGCACTTAATTGCACTTAATTTGGAGC	taacgcaagctgccttacgt	CTGTAGGTGTCCTCGCCTCTC
CGCACTGAACCAGACTACCTG	taacgcaagctgccttacgtAtaacgcaagctgccttacgt	TGGCCCCTAGGAAATTACAATTTTCCCAGGGGAAT	taacgcaagctgccttacgt	CTGTAGGTGTCCTCGCCTCTC
CGCACTGAACCAGACTACCTG	taacgcaagctgccttacgtAtaacgcaagctgccttacgt	TATTAACTGGCGCTAATAAAACGCTTCAAGGTCTCGGG	taacgcaagctgccttacgt	CTGTAGGTGTCCTCGCCTCTC
CGCACTGAACCAGACTACCTG	taacgcaagctgccttacgtAtaacgcaagctgccttacgt	TTACCATCACAGAATGCATAAATCAAGTGCCGATCCTGA	taacgcaagctgccttacgt	CTGTAGGTGTCCTCGCCTCTC
CGCACTGAACCAGACTACCTG	taacgcaagctgccttacgtAtaacgcaagctgccttacgt	GCTAATGGCCGGCGAAGGAGGAGGCTTTGTTACCAAT	taacgcaagctgccttacgt	CTGTAGGTGTCCTCGCCTCTC
CGCACTGAACCAGACTACCTG	taacgcaagctgccttacgtAtaacgcaagctgccttacgt	ATAAACAAACAAAACGATTCCGACGACAACAAAGGAAGGG	taacgcaagctgccttacgt	CTGTAGGTGTCCTCGCCTCTC
CGCACTGAACCAGACTACCTG	taacgcaagctgccttacgtAtaacgcaagctgccttacgt	ACATCGGCGGCAGCATCGAATTACCACAAGATCCC	taacgcaagctgccttacgt	CTGTAGGTGTCCTCGCCTCTC
CGCACTGAACCAGACTACCTG	taacgcaagctgccttacgtAtaacgcaagctgccttacgt	CATATCCATGCCCCGCTTCTTACAAAACGTTCAGG	taacgcaagctgccttacgt	CTGTAGGTGTCCTCGCCTCTC
CGCACTGAACCAGACTACCTG	taacgcaagctgccttacgtAtaacgcaagctgccttacgt	ATCAGCTTTCACAAGATGCAACTTAGACTTTGAGTCCCC	taacgcaagctgccttacgt	CTGTAGGTGTCCTCGCCTCTC
CGCACTGAACCAGACTACCTG	taacgcaagctgccttacgtAtaacgcaagctgccttacgt	AGTTGCAGTTTACCGCCAGTTTGTCATTCATCGCA	taacgcaagctgccttacgt	CTGTAGGTGTCCTCGCCTCTC
CGCACTGAACCAGACTACCTG	taacgcaagctgccttacgtAtaacgcaagctgccttacgt	TTGAACAAAAGACACAGTGGAGAATCCAGTGACAAGAATCC	taacgcaagctgccttacgt	CTGTAGGTGTCCTCGCCTCTC
CGCACTGAACCAGACTACCTG	taacgcaagctgccttacgtAtaacgcaagctgccttacgt	TCTGATGGATGGTGTTTGTATTTGTTATTGCAGTTTTGCGG	taacgcaagctgccttacgt	CTGTAGGTGTCCTCGCCTCTC
CGCACTGAACCAGACTACCTG	taacgcaagctgccttacgtAtaacgcaagctgccttacgt	CTGCCTCACGAGGTTCGGTTTCTGGTTTTCGGTTC	taacgcaagctgccttacgt	CTGTAGGTGTCCTCGCCTCTC
CGCACTGAACCAGACTACCTG	taacgcaagctgccttacgtAtaacgcaagctgccttacgt	TCCTGAAGTGACTGCGTCTGTCACCTTTCCATCAA	taacgcaagctgccttacgt	CTGTAGGTGTCCTCGCCTCTC
CGCACTGAACCAGACTACCTG	taacgcaagctgccttacgtAtaacgcaagctgccttacgt	ACTGAAGGCAGTGAAAGGCTCTCGACGAATGTCCA	taacgcaagctgccttacgt	CTGTAGGTGTCCTCGCCTCTC
CGCACTGAACCAGACTACCTG	taacgcaagctgccttacgtAtaacgcaagctgccttacgt	CGTGCCAAGCGGCATTGTTTGGCGACTTTTGTTCG	taacgcaagctgccttacgt	CTGTAGGTGTCCTCGCCTCTC
CGCACTGAACCAGACTACCTG	taacgcaagctgccttacgtAtaacgcaagctgccttacgt	TTTTGGCTGCTTCTCGATGGTAATTGATTAGCCGG	taacgcaagctgccttacgt	CTGTAGGTGTCCTCGCCTCTC
CGCACTGAACCAGACTACCTG	taacgcaagctgccttacgtAtaacgcaagctgccttacgt	CCAGCCGAGAAGAAACGGAGCGAATCAATGGACAC	taacgcaagctgccttacgt	CTGTAGGTGTCCTCGCCTCTC
CGCACTGAACCAGACTACCTG	taacgcaagctgccttacgtAtaacgcaagctgccttacgt	AGCTGAAACACTAGACCACGTAATAATAGCAACATAAGGCC	taacgcaagctgccttacgt	CTGTAGGTGTCCTCGCCTCTC
CGCACTGAACCAGACTACCTG	taacgcaagctgccttacgtAtaacgcaagctgccttacgt	AGACTTTGATTAAACTATCCTAGCTAAGCCAAGGAACCCGC	taacgcaagctgccttacgt	CTGTAGGTGTCCTCGCCTCTC
CGCACTGAACCAGACTACCTG	taacgcaagctgccttacgtAtaacgcaagctgccttacgt	ATTCTTGCAGTTCCCATCCACTTCGAGGACAATTAGG	taacgcaagctgccttacgt	CTGTAGGTGTCCTCGCCTCTC
CGCACTGAACCAGACTACCTG	taacgcaagctgccttacgtAtaacgcaagctgccttacgt	CCCCGTTGCGTGACAGGGAAAACAGAATGCGAAAA	taacgcaagctgccttacgt	CTGTAGGTGTCCTCGCCTCTC
CGCACTGAACCAGACTACCTG	taacgcaagctgccttacgtAtaacgcaagctgccttacgt	CTGCTGTGACCGAGGTCCTGGCATGTGGTCAGTAG	taacgcaagctgccttacgt	CTGTAGGTGTCCTCGCCTCTC
CGCACTGAACCAGACTACCTG	taacgcaagctgccttacgtAtaacgcaagctgccttacgt	CGTCCAGGATCGGGATGAGACCCATTCCCATCCAG	taacgcaagctgccttacgt	CTGTAGGTGTCCTCGCCTCTC
CGCACTGAACCAGACTACCTG	taacgcaagctgccttacgtAtaacgcaagctgccttacgt	TTTTGCCAGGCACTTGCCTTTAACAAATGACACAC	taacgcaagctgccttacgt	CTGTAGGTGTCCTCGCCTCTC
CGCACTGAACCAGACTACCTG	taacgcaagctgccttacgtAtaacgcaagctgccttacgt	GAGCACTTGATAAATGAACGGCAGCTGATAATGGATTTCG	taacgcaagctgccttacgt	CTGTAGGTGTCCTCGCCTCTC
CGCACTGAACCAGACTACCTG	taacgcaagctgccttacgtAtaacgcaagctgccttacgt	TATTTGGAATTTTGGACGTCACTTGTTGGTTTCCTTGGTC	taacgcaagctgccttacgt	CTGTAGGTGTCCTCGCCTCTC
>>> barcode 40
CGCACTGAACCAGACTACCTG	cccgtccaagagggctcgtaAcccgtccaagagggctcgta	GCAAGCGGCGATAAGCCGCTCAAGGACTCAGATTT	cccgtccaagagggctcgta	CTGTAGGTGTCCTCGCCTCTC
CGCACTGAACCAGACTACCTG	cccgtccaagagggctcgtaAcccgtccaagagggctcgta	GGTGGTCCGATAAGCTGGGCCGTGCGAAAGGTAATTA	cccgtccaagagggctcgta	CTGTAGGTGTCCTCGCCTCTC
CGCACTGAACCAGACTACCTG	cccgtccaagagggctcgtaAcccgtccaagagggctcgta	AGTGCCATTAAAGTTGAGTGGAGAGCCGGCATTCC	cccgtccaagagggctcgta	CTGTAGGTGTCCTCGCCTCTC
CGCACTGAACCAGACTACCTG	cccgtccaagagggctcgtaAcccgtccaagagggctcgta	GCAGGGCCAATGTCTCTGTATCTGTTTATCTGCCG	cccgtccaagagggctcgta	CTGTAGGTGTCCTCGCCTCTC
CGCACTGAACCAGACTACCTG	cccgtccaagagggctcgtaAcccgtccaagagggctcgta	GCGGCAGAGCGAGAGAGCAGAAGAGACCAAACGAA	cccgtccaagagggctcgta	CTGTAGGTGTCCTCGCCTCTC
CGCACTGAACCAGACTACCTG	cccgtccaagagggctcgtaAcccgtccaagagggctcgta	GATTAACATACAAAAGGATCTGCACGAACTTTGGAGCCC	cccgtccaagagggctcgta	CTGTAGGTGTCCTCGCCTCTC
CGCACTGAACCAGACTACCTG	cccgtccaagagggctcgtaAcccgtccaagagggctcgta	GGCATCATCGGGTTAAGCAGCCAAAGCGGAGACTC	cccgtccaagagggctcgta	CTGTAGGTGTCCTCGCCTCTC
CGCACTGAACCAGACTACCTG	cccgtccaagagggctcgtaAcccgtccaagagggctcgta	GAACTAAAGTAACATAGTTCAGCGCGGTAGTTCTGTTACGG	cccgtccaagagggctcgta	CTGTAGGTGTCCTCGCCTCTC
CGCACTGAACCAGACTACCTG	cccgtccaagagggctcgtaAcccgtccaagagggctcgta	AATATCTATGAAATTCGATGCTCTGCCTAAGTAGGGAGGCA	cccgtccaagagggctcgta	CTGTAGGTGTCCTCGCCTCTC
CGCACTGAACCAGACTACCTG	cccgtccaagagggctcgtaAcccgtccaagagggctcgta	GAAGAGCCGGACAGACGGCGACAAGTGAAGAACTG	cccgtccaagagggctcgta	CTGTAGGTGTCCTCGCCTCTC
CGCACTGAACCAGACTACCTG	cccgtccaagagggctcgtaAcccgtccaagagggctcgta	GACAGGAACAAAGGCTACTTAAGCAGCCTTGGCGC	cccgtccaagagggctcgta	CTGTAGGTGTCCTCGCCTCTC
CGCACTGAACCAGACTACCTG	cccgtccaagagggctcgtaAcccgtccaagagggctcgta	CAGTTGACCATGTGTGGCGAACTAAAGTAAAGTGATGTACA	cccgtccaagagggctcgta	CTGTAGGTGTCCTCGCCTCTC
CGCACTGAACCAGACTACCTG	cccgtccaagagggctcgtaAcccgtccaagagggctcgta	TTGAAGTATAGCCACAATGTCTGGCAATGCTCCATTTG	cccgtccaagagggctcgta	CTGTAGGTGTCCTCGCCTCTC
CGCACTGAACCAGACTACCTG	cccgtccaagagggctcgtaAcccgtccaagagggctcgta	CTCAGTCTTTCGACCAGACGACGCCAATGGTCTTC	cccgtccaagagggctcgta	CTGTAGGTGTCCTCGCCTCTC
CGCACTGAACCAGACTACCTG	cccgtccaagagggctcgtaAcccgtccaagagggctcgta	AATGGAATAGGACCAGGATCTGAGTAGGGCGGTTA	cccgtccaagagggctcgta	CTGTAGGTGTCCTCGCCTCTC
CGCACTGAACCAGACTACCTG	cccgtccaagagggctcgtaAcccgtccaagagggctcgta	TTCCTAATTAGACCATTGAGAACGTGAACTAGTTGCCTTGG	cccgtccaagagggctcgta	CTGTAGGTGTCCTCGCCTCTC
CGCACTGAACCAGACTACCTG	cccgtccaagagggctcgtaAcccgtccaagagggctcgta	CTCCAACCTTTTGGCATTGTGTAAGTTTTCAAGCCAGC	cccgtccaagagggctcgta	CTGTAGGTGTCCTCGCCTCTC
CGCACTGAACCAGACTACCTG	cccgtccaagagggctcgtaAcccgtccaagagggctcgta	TCCACCTACCAAGCCCCATTATCCGTCGTCTTCTT	cccgtccaagagggctcgta	CTGTAGGTGTCCTCGCCTCTC
CGCACTGAACCAGACTACCTG	cccgtccaagagggctcgtaAcccgtccaagagggctcgta	GGCTAAATCGCAGCACCTGCTCAGTTAGTAATAAGTGC	cccgtccaagagggctcgta	CTGTAGGTGTCCTCGCCTCTC
CGCACTGAACCAGACTACCTG	cccgtccaagagggctcgtaAcccgtccaagagggctcgta	AGGCAATGCAATCTACTGCCGCATAGCCACGTTGG	cccgtccaagagggctcgta	CTGTAGGTGTCCTCGCCTCTC
CGCACTGAACCAGACTACCTG	cccgtccaagagggctcgtaAcccgtccaagagggctcgta	GTGTTCGGAGGCCAAAGAAGACTCGCGCATTCGAG	cccgtccaagagggctcgta	CTGTAGGTGTCCTCGCCTCTC
CGCACTGAACCAGACTACCTG	cccgtccaagagggctcgtaAcccgtccaagagggctcgta	TTGAAAGAAAGAGCCCCGAGTTACTAAACGTAGAGTCATCT	cccgtccaagagggctcgta	CTGTAGGTGTCCTCGCCTCTC
CGCACTGAACCAGACTACCTG	cccgtccaagagggctcgtaAcccgtccaagagggctcgta	ACAAACAAACAAGTGCAACAACAAAAGGCAGTTAAAATGCA	cccgtccaagagggctcgta	CTGTAGGTGTCCTCGCCTCTC
CGCACTGAACCAGACTACCTG	cccgtccaagagggctcgtaAcccgtccaagagggctcgta	TGCGTGCGAAAGAGCTGGCATGTGTCATTCTTATG	cccgtccaagagggctcgta	CTGTAGGTGTCCTCGCCTCTC
CGCACTGAACCAGACTACCTG	cccgtccaagagggctcgtaAcccgtccaagagggctcgta	TTCATTTTCTGTTTGTGTTGTTGCCAAGGATTTCGTTACCT	cccgtccaagagggctcgta	CTGTAGGTGTCCTCGCCTCTC
CGCACTGAACCAGACTACCTG	cccgtccaagagggctcgtaAcccgtccaagagggctcgta	GGGGCTCTCGCTCGCACTTGTGCAATCCATATAAC	cccgtccaagagggctcgta	CTGTAGGTGTCCTCGCCTCTC
CGCACTGAACCAGACTACCTG	cccgtccaagagggctcgtaAcccgtccaagagggctcgta	ATGGCATGTGCGGTGGATCGGTGATCATGATCGTG	cccgtccaagagggctcgta	CTGTAGGTGTCCTCGCCTCTC
CGCACTGAACCAGACTACCTG	cccgtccaagagggctcgtaAcccgtccaagagggctcgta	ATCATCGTCATTATACCATCGCTGCCTGGCTGGCT	cccgtccaagagggctcgta	CTGTAGGTGTCCTCGCCTCTC
CGCACTGAACCAGACTACCTG	cccgtccaagagggctcgtaAcccgtccaagagggctcgta	ACTTCTGAGCATCCGAGGTCCCAGACTCCAGGAAT	cccgtccaagagggctcgta	CTGTAGGTGTCCTCGCCTCTC
CGCACTGAACCAGACTACCTG	cccgtccaagagggctcgtaAcccgtccaagagggctcgta	GCGCAGACAGTTTGGTTTCGTACTTGGCTCATTGC	cccgtccaagagggctcgta	CTGTAGGTGTCCTCGCCTCTC
CGCACTGAACCAGACTACCTG	cccgtccaagagggctcgtaAcccgtccaagagggctcgta	CTCGTGCAGCTCGATATCCCAATCCCCGAGAGCTA	cccgtccaagagggctcgta	CTGTAGGTGTCCTCGCCTCTC
CGCACTGAACCAGACTACCTG	cccgtccaagagggctcgtaAcccgtccaagagggctcgta	GATGCTCCACTCTGCTGCTCGAAGGAAGCGACTCG	cccgtccaagagggctcgta	CTGTAGGTGTCCTCGCCTCTC
CGCACTGAACCAGACTACCTG	cccgtccaagagggctcgtaAcccgtccaagagggctcgta	AATTCTCAGGAGTGTCAGATGTAAGTAGGGTCTGATTGTGA	cccgtccaagagggctcgta	CTGTAGGTGTCCTCGCCTCTC
CGCACTGAACCAGACTACCTG	cccgtccaagagggctcgtaAcccgtccaagagggctcgta	AGGAAGCATTTGTTCAAATCTTTAATCGAGAGCAAAACGCA	cccgtccaagagggctcgta	CTGTAGGTGTCCTCGCCTCTC
CGCACTGAACCAGACTACCTG	cccgtccaagagggctcgtaAcccgtccaagagggctcgta	TATTAAGGCAAGTGATTGTTCTCCAAAGTTGTTTACCGCCG	cccgtccaagagggctcgta	CTGTAGGTGTCCTCGCCTCTC
CGCACTGAACCAGACTACCTG	cccgtccaagagggctcgtaAcccgtccaagagggctcgta	ACTAAACTACCAAGCATTTCATAGATAGTGCTCCAAAGGCC	cccgtccaagagggctcgta	CTGTAGGTGTCCTCGCCTCTC
CGCACTGAACCAGACTACCTG	cccgtccaagagggctcgtaAcccgtccaagagggctcgta	ATTCTACATTACATAAAGATTTCGCCACAAGCCGAACCTCA	cccgtccaagagggctcgta	CTGTAGGTGTCCTCGCCTCTC
CGCACTGAACCAGACTACCTG	cccgtccaagagggctcgtaAcccgtccaagagggctcgta	AAGTACCCACATCGAGTTTTCCAAAATGCCTGCCC	cccgtccaagagggctcgta	CTGTAGGTGTCCTCGCCTCTC
CGCACTGAACCAGACTACCTG	cccgtccaagagggctcgtaAcccgtccaagagggctcgta	AAAAGCTCAGAACGTCGAGTGAGATTCTCTCTCTGGT	cccgtccaagagggctcgta	CTGTAGGTGTCCTCGCCTCTC
CGCACTGAACCAGACTACCTG	cccgtccaagagggctcgtaAcccgtccaagagggctcgta	AAAACCACTCAAAACCCCAGAGAACATCGACCAATTAACT	cccgtccaagagggctcgta	CTGTAGGTGTCCTCGCCTCTC
CGCACTGAACCAGACTACCTG	cccgtccaagagggctcgtaAcccgtccaagagggctcgta	AAAACGAGGAAGATTTTGACGTCGCGCTGGCTGGG	cccgtccaagagggctcgta	CTGTAGGTGTCCTCGCCTCTC
CGCACTGAACCAGACTACCTG	cccgtccaagagggctcgtaAcccgtccaagagggctcgta	AATCCGAGTCCGAGAAACGCTAGACGAGATGCGTG	cccgtccaagagggctcgta	CTGTAGGTGTCCTCGCCTCTC
CGCACTGAACCAGACTACCTG	cccgtccaagagggctcgtaAcccgtccaagagggctcgta	ATCATGATCGCGATAATGATGGAGATGGGGCTAAAGC	cccgtccaagagggctcgta	CTGTAGGTGTCCTCGCCTCTC
CGCACTGAACCAGACTACCTG	cccgtccaagagggctcgtaAcccgtccaagagggctcgta	CCAACTTTCCGAGTTCTCCTCTCCCGATCGGCGAC	cccgtccaagagggctcgta	CTGTAGGTGTCCTCGCCTCTC
CGCACTGAACCAGACTACCTG	cccgtccaagagggctcgtaAcccgtccaagagggctcgta	CGACTCTCTCGGCTACGACGGACCTCTCTCTCGTG	cccgtccaagagggctcgta	CTGTAGGTGTCCTCGCCTCTC
CGCACTGAACCAGACTACCTG	cccgtccaagagggctcgtaAcccgtccaagagggctcgta	GAGTGGAGCTGCCGAAGTGTGTATCTGTGTGCTCG	cccgtccaagagggctcgta	CTGTAGGTGTCCTCGCCTCTC
CGCACTGAACCAGACTACCTG	cccgtccaagagggctcgtaAcccgtccaagagggctcgta	CCGCGCCGATGTATCTGTAACCGAGCCGAGTATCT	cccgtccaagagggctcgta	CTGTAGGTGTCCTCGCCTCTC
CGCACTGAACCAGACTACCTG	cccgtccaagagggctcgtaAcccgtccaagagggctcgta	GAAGTATCGGAATCAGGTAGAGGTAGACAGAAAGGCGT	cccgtccaagagggctcgta	CTGTAGGTGTCCTCGCCTCTC
CGCACTGAACCAGACTACCTG	cccgtccaagagggctcgtaAcccgtccaagagggctcgta	TAGTCGTTCAACAGCGCTGATCGAGTTTAAATCTATACCGA	cccgtccaagagggctcgta	CTGTAGGTGTCCTCGCCTCTC
CGCACTGAACCAGACTACCTG	cccgtccaagagggctcgtaAcccgtccaagagggctcgta	CGGAAAGTGAGCCACTTGGCGTGAACCCAAAGCTT	cccgtccaagagggctcgta	CTGTAGGTGTCCTCGCCTCTC
>>> barcode 41
CGCACTGAACCAGACTACCTG	cgattaagtaaaaggcgcgtAcgattaagtaaaaggcgcgt	AAAAGTATCGAACAGTTTCGCGACGCGAAGCGTTA	cgattaagtaaaaggcgcgt	CTGTAGGTGTCCTCGCCTCTC
CGCACTGAACCAGACTACCTG	cgattaagtaaaaggcgcgtAcgattaagtaaaaggcgcgt	AGATCGCCAAAAGATCTCCGTGCGGAAACAAAGAA	cgattaagtaaaaggcgcgt	CTGTAGGTGTCCTCGCCTCTC
CGCACTGAACCAGACTACCTG	cgattaagtaaaaggcgcgtAcgattaagtaaaaggcgcgt	ATTGAGGCACTATTAAGAGATTGTTGTTGTGCGCGAGT	cgattaagtaaaaggcgcgt	CTGTAGGTGTCCTCGCCTCTC
CGCACTGAACCAGACTACCTG	cgattaagtaaaaggcgcgtAcgattaagtaaaaggcgcgt	GTGTGTCTTCAGCTGGGTGTGTGGAATGTCAACTG	cgattaagtaaaaggcgcgt	CTGTAGGTGTCCTCGCCTCTC
CGCACTGAACCAGACTACCTG	cgattaagtaaaaggcgcgtAcgattaagtaaaaggcgcgt	ACGGGTTGTAAAGGGAAACCCTGAAATCCGAACGG	cgattaagtaaaaggcgcgt	CTGTAGGTGTCCTCGCCTCTC
CGCACTGAACCAGACTACCTG	cgattaagtaaaaggcgcgtAcgattaagtaaaaggcgcgt	CCCCAGAAACAATTCAATTGCAAATATAGTGCGTTGCG	cgattaagtaaaaggcgcgt	CTGTAGGTGTCCTCGCCTCTC
CGCACTGAACCAGACTACCTG	cgattaagtaaaaggcgcgtAcgattaagtaaaaggcgcgt	AAAATATGTGGATTACCTGCGAACCGTCCGCCCAA	cgattaagtaaaaggcgcgt	CTGTAGGTGTCCTCGCCTCTC
CGCACTGAACCAGACTACCTG	cgattaagtaaaaggcgcgtAcgattaagtaaaaggcgcgt	CAGGTGCGCCTCGAATGCGGCAACACAATTTTCAA	cgattaagtaaaaggcgcgt	CTGTAGGTGTCCTCGCCTCTC
CGCACTGAACCAGACTACCTG	cgattaagtaaaaggcgcgtAcgattaagtaaaaggcgcgt	CTTCATCTACAATTATCGGAGGAAAACAGTAGCCGACATCC	cgattaagtaaaaggcgcgt	CTGTAGGTGTCCTCGCCTCTC
CGCACTGAACCAGACTACCTG	cgattaagtaaaaggcgcgtAcgattaagtaaaaggcgcgt	TATTTACACAAGCGTGATTTATTTGGAAAGCGAAACGGTCG	cgattaagtaaaaggcgcgt	CTGTAGGTGTCCTCGCCTCTC
CGCACTGAACCAGACTACCTG	cgattaagtaaaaggcgcgtAcgattaagtaaaaggcgcgt	CTGTAAATTGTGCAAATATATCCAAGTGTAACCGAACGCCG	cgattaagtaaaaggcgcgt	CTGTAGGTGTCCTCGCCTCTC
CGCACTGAACCAGACTACCTG	cgattaagtaaaaggcgcgtAcgattaagtaaaaggcgcgt	GCCCCGTCATAAATTCCGTGGAAAAGTGGACGAGA	cgattaagtaaaaggcgcgt	CTGTAGGTGTCCTCGCCTCTC
CGCACTGAACCAGACTACCTG	cgattaagtaaaaggcgcgtAcgattaagtaaaaggcgcgt	CAGTTGGTCGCTCCTATTTTGATTGTTTTCCTTCACCTC	cgattaagtaaaaggcgcgt	CTGTAGGTGTCCTCGCCTCTC
CGCACTGAACCAGACTACCTG	cgattaagtaaaaggcgcgtAcgattaagtaaaaggcgcgt	ACCGGGCGATCCATCCATCAAACGGCTTTCGAATT	cgattaagtaaaaggcgcgt	CTGTAGGTGTCCTCGCCTCTC
CGCACTGAACCAGACTACCTG	cgattaagtaaaaggcgcgtAcgattaagtaaaaggcgcgt	AAGCGAACACATGTCGTATCGATATTCGACTTGAACGA	cgattaagtaaaaggcgcgt	CTGTAGGTGTCCTCGCCTCTC
CGCACTGAACCAGACTACCTG	cgattaagtaaaaggcgcgtAcgattaagtaaaaggcgcgt	CCCCGGAGATCCAATATCAAGCGATACCACTCGAC	cgattaagtaaaaggcgcgt	CTGTAGGTGTCCTCGCCTCTC
CGCACTGAACCAGACTACCTG	cgattaagtaaaaggcgcgtAcgattaagtaaaaggcgcgt	CATAGGAAACTTTATAAGACTGAGGTGAGTGCCGTGCC	cgattaagtaaaaggcgcgt	CTGTAGGTGTCCTCGCCTCTC
CGCACTGAACCAGACTACCTG	cgattaagtaaaaggcgcgtAcgattaagtaaaaggcgcgt	AAAATATCAAAAGTGAAACGAGAGGGGCGGAGGTGA	cgattaagtaaaaggcgcgt	CTGTAGGTGTCCTCGCCTCTC
CGCACTGAACCAGACTACCTG	cgattaagtaaaaggcgcgtAcgattaagtaaaaggcgcgt	TACATATCTGAACTTGTGAGAACTGCACACAAAACCCTTGC	cgattaagtaaaaggcgcgt	CTGTAGGTGTCCTCGCCTCTC
CGCACTGAACCAGACTACCTG	cgattaagtaaaaggcgcgtAcgattaagtaaaaggcgcgt	ATAATGGCAGTCGTGCATTCGATATCGAGCCAAGT	cgattaagtaaaaggcgcgt	CTGTAGGTGTCCTCGCCTCTC
CGCACTGAACCAGACTACCTG	cgattaagtaaaaggcgcgtAcgattaagtaaaaggcgcgt	AAAATATGGTACTTGTCGATCCGAGGAATTTTCGGGTTGT	cgattaagtaaaaggcgcgt	CTGTAGGTGTCCTCGCCTCTC
CGCACTGAACCAGACTACCTG	cgattaagtaaaaggcgcgtAcgattaagtaaaaggcgcgt	CGCCTTGTCGATGGCATGTGGCATTCAGTCGTGTC	cgattaagtaaaaggcgcgt	CTGTAGGTGTCCTCGCCTCTC
CGCACTGAACCAGACTACCTG	cgattaagtaaaaggcgcgtAcgattaagtaaaaggcgcgt	TAGGAATTGGTAATGGGATATATTTGGCGAATGTGGTTGGC	cgattaagtaaaaggcgcgt	CTGTAGGTGTCCTCGCCTCTC
CGCACTGAACCAGACTACCTG	cgattaagtaaaaggcgcgtAcgattaagtaaaaggcgcgt	CAGAACTCGTTTTCACAGTCAATTGGCTGCGCGTA	cgattaagtaaaaggcgcgt	CTGTAGGTGTCCTCGCCTCTC
CGCACTGAACCAGACTACCTG	cgattaagtaaaaggcgcgtAcgattaagtaaaaggcgcgt	ATATTTCCCCACGTACATCATAATCGTGTTGTATCCCGTCC	cgattaagtaaaaggcgcgt	CTGTAGGTGTCCTCGCCTCTC
CGCACTGAACCAGACTACCTG	cgattaagtaaaaggcgcgtAcgattaagtaaaaggcgcgt	TGGGATCCTATTCCGAGAACTCCTTTAGCCTTTGTTAACC	cgattaagtaaaaggcgcgt	CTGTAGGTGTCCTCGCCTCTC
CGCACTGAACCAGACTACCTG	cgattaagtaaaaggcgcgtAcgattaagtaaaaggcgcgt	ATATCCTGGCACATAAATAACCCGGCAGAATATACTCTCGT	cgattaagtaaaaggcgcgt	CTGTAGGTGTCCTCGCCTCTC
CGCACTGAACCAGACTACCTG	cgattaagtaaaaggcgcgtAcgattaagtaaaaggcgcgt	ATACTTCAGTTCTATTGTATCTTCTGGGTGCGTGAGTGTCC	cgattaagtaaaaggcgcgt	CTGTAGGTGTCCTCGCCTCTC
CGCACTGAACCAGACTACCTG	cgattaagtaaaaggcgcgtAcgattaagtaaaaggcgcgt	TGGCGTTTATTATTAACCAATCTAATTGCTGACGCAGTGGT	cgattaagtaaaaggcgcgt	CTGTAGGTGTCCTCGCCTCTC
CGCACTGAACCAGACTACCTG	cgattaagtaaaaggcgcgtAcgattaagtaaaaggcgcgt	GGCACAGATTATTTTCTAGTGTAGCTATGGTATGGGTGCG	cgattaagtaaaaggcgcgt	CTGTAGGTGTCCTCGCCTCTC
CGCACTGAACCAGACTACCTG	cgattaagtaaaaggcgcgtAcgattaagtaaaaggcgcgt	AAAATGTGTCAATTTGCGAAACATTTCGGAGTCGTTGGT	cgattaagtaaaaggcgcgt	CTGTAGGTGTCCTCGCCTCTC
CGCACTGAACCAGACTACCTG	cgattaagtaaaaggcgcgtAcgattaagtaaaaggcgcgt	AAAAGCTGAAATTTGAACTTTAGCAGGCGCTTGCG	cgattaagtaaaaggcgcgt	CTGTAGGTGTCCTCGCCTCTC
CGCACTGAACCAGACTACCTG	cgattaagtaaaaggcgcgtAcgattaagtaaaaggcgcgt	TAGACATAGTATCGTATCTGGTATCTGGTATCTGGTGCGCG	cgattaagtaaaaggcgcgt	CTGTAGGTGTCCTCGCCTCTC
CGCACTGAACCAGACTACCTG	cgattaagtaaaaggcgcgtAcgattaagtaaaaggcgcgt	TAGTTTCACTGAATGGGCGGCGAGCTTGGAAATTC	cgattaagtaaaaggcgcgt	CTGTAGGTGTCCTCGCCTCTC
CGCACTGAACCAGACTACCTG	cgattaagtaaaaggcgcgtAcgattaagtaaaaggcgcgt	CGGATAGCGCCTGGCATTCATCGCTCGGATGTCTA	cgattaagtaaaaggcgcgt	CTGTAGGTGTCCTCGCCTCTC
CGCACTGAACCAGACTACCTG	cgattaagtaaaaggcgcgtAcgattaagtaaaaggcgcgt	GTCCCATTTCACCACCAGCCATCGGGCAGGTAGTA	cgattaagtaaaaggcgcgt	CTGTAGGTGTCCTCGCCTCTC
CGCACTGAACCAGACTACCTG	cgattaagtaaaaggcgcgtAcgattaagtaaaaggcgcgt	CACACGCAACCACAAGCCAAGGAATTTGGAATTCT	cgattaagtaaaaggcgcgt	CTGTAGGTGTCCTCGCCTCTC
CGCACTGAACCAGACTACCTG	cgattaagtaaaaggcgcgtAcgattaagtaaaaggcgcgt	TATGAAATTCAATTTCATTCACCCTTTCCCTCAGCGATCCC	cgattaagtaaaaggcgcgt	CTGTAGGTGTCCTCGCCTCTC
CGCACTGAACCAGACTACCTG	cgattaagtaaaaggcgcgtAcgattaagtaaaaggcgcgt	CTCTAATTTTCAACCAATTTCCACCGATCCGCCTTATCGG	cgattaagtaaaaggcgcgt	CTGTAGGTGTCCTCGCCTCTC
CGCACTGAACCAGACTACCTG	cgattaagtaaaaggcgcgtAcgattaagtaaaaggcgcgt	CCCCAGCGTGTGCCATCTTTTCCAAATTCCAATTT	cgattaagtaaaaggcgcgt	CTGTAGGTGTCCTCGCCTCTC
CGCACTGAACCAGACTACCTG	cgattaagtaaaaggcgcgtAcgattaagtaaaaggcgcgt	AACCATTTTCGAAAGATCCCTTTGCGCTTAAGCGC	cgattaagtaaaaggcgcgt	CTGTAGGTGTCCTCGCCTCTC
CGCACTGAACCAGACTACCTG	cgattaagtaaaaggcgcgtAcgattaagtaaaaggcgcgt	AAAACAACATGTAATTTGTTCTAGGTGTGTGCGTGTGCG	cgattaagtaaaaggcgcgt	CTGTAGGTGTCCTCGCCTCTC
CGCACTGAACCAGACTACCTG	cgattaagtaaaaggcgcgtAcgattaagtaaaaggcgcgt	TTTTGAGCATTGCCGCCTGTTTGTAAATCAAAGCG	cgattaagtaaaaggcgcgt	CTGTAGGTGTCCTCGCCTCTC
CGCACTGAACCAGACTACCTG	cgattaagtaaaaggcgcgtAcgattaagtaaaaggcgcgt	ATAGCGAGCGATAAGTGGAAAATATGACGATCGAAGCTACT	cgattaagtaaaaggcgcgt	CTGTAGGTGTCCTCGCCTCTC
CGCACTGAACCAGACTACCTG	cgattaagtaaaaggcgcgtAcgattaagtaaaaggcgcgt	ATTCGTAGACACAAAACGATAAAGCTGGTCCGAAAAGATCG	cgattaagtaaaaggcgcgt	CTGTAGGTGTCCTCGCCTCTC
CGCACTGAACCAGACTACCTG	cgattaagtaaaaggcgcgtAcgattaagtaaaaggcgcgt	GTGTCAGTGCAAAAGGTGCAATGTCCGCCTGCGAT	cgattaagtaaaaggcgcgt	CTGTAGGTGTCCTCGCCTCTC
CGCACTGAACCAGACTACCTG	cgattaagtaaaaggcgcgtAcgattaagtaaaaggcgcgt	TTTTAGTTGCACCTTTCACCCCGAAGGGCCATCCG	cgattaagtaaaaggcgcgt	CTGTAGGTGTCCTCGCCTCTC
CGCACTGAACCAGACTACCTG	cgattaagtaaaaggcgcgtAcgattaagtaaaaggcgcgt	CACACGCTCAGAGACACACCGACACGCACACAGAT	cgattaagtaaaaggcgcgt	CTGTAGGTGTCCTCGCCTCTC
CGCACTGAACCAGACTACCTG	cgattaagtaaaaggcgcgtAcgattaagtaaaaggcgcgt	GAGTCGCCGCCGCCGCGAAAGATACCAGATACTAT	cgattaagtaaaaggcgcgt	CTGTAGGTGTCCTCGCCTCTC
CGCACTGAACCAGACTACCTG	cgattaagtaaaaggcgcgtAcgattaagtaaaaggcgcgt	CTGCCAGATACGAAGAGTTGGGCCCTATAGTCGTC	cgattaagtaaaaggcgcgt	CTGTAGGTGTCCTCGCCTCTC
>>> barcode 42
CGCACTGAACCAGACTACCTG	gcccgcagtaacgctccgagAgcccgcagtaacgctccgag	CCGCCTGAGTGTGAGTGCAAGAGCGGATTGGATTG	gcccgcagtaacgctccgag	CTGTAGGTGTCCTCGCCTCTC
CGCACTGAACCAGACTACCTG	gcccgcagtaacgctccgagAgcccgcagtaacgctccgag	CCTAACCCTTGCCGACCAGCGCTTAACCCATGTCT	gcccgcagtaacgctccgag	CTGTAGGTGTCCTCGCCTCTC
CGCACTGAACCAGACTACCTG	gcccgcagtaacgctccgagAgcccgcagtaacgctccgag	TCGTCTTTGTCTCGTTTCAGAGTTGCAAGCGACCA	gcccgcagtaacgctccgag	CTGTAGGTGTCCTCGCCTCTC
CGCACTGAACCAGACTACCTG	gcccgcagtaacgctccgagAgcccgcagtaacgctccgag	CATGGCTTCTACTCCTCGCAGTGCTGGCGACTTTT	gcccgcagtaacgctccgag	CTGTAGGTGTCCTCGCCTCTC
CGCACTGAACCAGACTACCTG	gcccgcagtaacgctccgagAgcccgcagtaacgctccgag	CAAACGATTGTTCGAGTTGCTAGCACCGAGGATATATCC	gcccgcagtaacgctccgag	CTGTAGGTGTCCTCGCCTCTC
CGCACTGAACCAGACTACCTG	gcccgcagtaacgctccgagAgcccgcagtaacgctccgag	GGTAGGAGCCTCGACCAGCACAGCATTAGCAAAAG	gcccgcagtaacgctccgag	CTGTAGGTGTCCTCGCCTCTC
CGCACTGAACCAGACTACCTG	gcccgcagtaacgctccgagAgcccgcagtaacgctccgag	CATTTAATCCATTCAGCGAGCCCGCCTCGTTCAGT	gcccgcagtaacgctccgag	CTGTAGGTGTCCTCGCCTCTC
CGCACTGAACCAGACTACCTG	gcccgcagtaacgctccgagAgcccgcagtaacgctccgag	AAAACCTAGCAAAAGTGACGCGAACCGACAGTTCA	gcccgcagtaacgctccgag	CTGTAGGTGTCCTCGCCTCTC
CGCACTGAACCAGACTACCTG	gcccgcagtaacgctccgagAgcccgcagtaacgctccgag	AGTTAATAAACCCAACCACAACAAAATGGCTGTCAAGGAG	gcccgcagtaacgctccgag	CTGTAGGTGTCCTCGCCTCTC
CGCACTGAACCAGACTACCTG	gcccgcagtaacgctccgagAgcccgcagtaacgctccgag	CACCAGCCAAAGCAGGCCAGTGCATCCACAGAATC	gcccgcagtaacgctccgag	CTGTAGGTGTCCTCGCCTCTC
CGCACTGAACCAGACTACCTG	gcccgcagtaacgctccgagAgcccgcagtaacgctccgag	TCATCAATCCTCGTCGATTGAATCAATCTTCGTGGAGG	gcccgcagtaacgctccgag	CTGTAGGTGTCCTCGCCTCTC
CGCACTGAACCAGACTACCTG	gcccgcagtaacgctccgagAgcccgcagtaacgctccgag	CGTCCACCTACAGCAAGGAGGCGCTCATCAAGGAC	gcccgcagtaacgctccgag	CTGTAGGTGTCCTCGCCTCTC
CGCACTGAACCAGACTACCTG	gcccgcagtaacgctccgagAgcccgcagtaacgctccgag	AAGCTGAAGCCAGACCCCTCCACTCTAGTCGAGAT	gcccgcagtaacgctccgag	CTGTAGGTGTCCTCGCCTCTC
CGCACTGAACCAGACTACCTG	gcccgcagtaacgctccgagAgcccgcagtaacgctccgag	CGAGAAGAGCCTGCTCTCGCTGTTCAACATGAAGC	gcccgcagtaacgctccgag	CTGTAGGTGTCCTCGCCTCTC
CGCACTGAACCAGACTACCTG	gcccgcagtaacgctccgagAgcccgcagtaacgctccgag	CCCAAGATCGACCGCTCCAAGATCATCATCCCCGA	gcccgcagtaacgctccgag	CTGTAGGTGTCCTCGCCTCTC
CGCACTGAACCAGACTACCTG	gcccgcagtaacgctccgagAgcccgcagtaacgctccgag	CCGATGAAGAAGCTCTACGCCGAGATCATGGGCCA	gcccgcagtaacgctccgag	CTGTAGGTGTCCTCGCCTCTC
CGCACTGAACCAGACTACCTG	gcccgcagtaacgctccgagAgcccgcagtaacgctccgag	GTCTGCTGACCAAGTCGGCCAACACAGTGCGAAGTTTTA	gcccgcagtaacgctccgag	CTGTAGGTGTCCTCGCCTCTC
CGCACTGAACCAGACTACCTG	gcccgcagtaacgctccgagAgcccgcagtaacgctccgag	TTCAATTACTTCCTATACCTGAATTTTCCACCTGCCATCCG	gcccgcagtaacgctccgag	CTGTAGGTGTCCTCGCCTCTC
CGCACTGAACCAGACTACCTG	gcccgcagtaacgctccgagAgcccgcagtaacgctccgag	CCTAGGCTTTTGTGCACCGCGAAAGGCTTCGATGT	gcccgcagtaacgctccgag	CTGTAGGTGTCCTCGCCTCTC
CGCACTGAACCAGACTACCTG	gcccgcagtaacgctccgagAgcccgcagtaacgctccgag	ATTAGCCGTAATTTATATTCCCACTCATCGCAATGCGTACT	gcccgcagtaacgctccgag	CTGTAGGTGTCCTCGCCTCTC
CGCACTGAACCAGACTACCTG	gcccgcagtaacgctccgagAgcccgcagtaacgctccgag	TTCCGCTACCAAAATGCGAATGAAGAGCCAGTCGG	gcccgcagtaacgctccgag	CTGTAGGTGTCCTCGCCTCTC
CGCACTGAACCAGACTACCTG	gcccgcagtaacgctccgagAgcccgcagtaacgctccgag	CCTGAAATTTCTGTTTCATCTAAGCGATTTGCATACCTGCC	gcccgcagtaacgctccgag	CTGTAGGTGTCCTCGCCTCTC
CGCACTGAACCAGACTACCTG	gcccgcagtaacgctccgagAgcccgcagtaacgctccgag	GATCCCTAGATCCTTCTGTCCTCGATCCATCGATCC	gcccgcagtaacgctccgag	CTGTAGGTGTCCTCGCCTCTC
CGCACTGAACCAGACTACCTG	gcccgcagtaacgctccgagAgcccgcagtaacgctccgag	ACCCCTCATATCATTCACGCAAGCGCTGTGAAATC	gcccgcagtaacgctccgag	CTGTAGGTGTCCTCGCCTCTC
CGCACTGAACCAGACTACCTG	gcccgcagtaacgctccgagAgcccgcagtaacgctccgag	ACGCGGAAATTCCACGGCTTTCCAAAATGAACAGC	gcccgcagtaacgctccgag	CTGTAGGTGTCCTCGCCTCTC
CGCACTGAACCAGACTACCTG	gcccgcagtaacgctccgagAgcccgcagtaacgctccgag	TAAAAGGACACGAGAGTCCTTTTACCTGCTCTTCCG	gcccgcagtaacgctccgag	CTGTAGGTGTCCTCGCCTCTC
CGCACTGAACCAGACTACCTG	gcccgcagtaacgctccgagAgcccgcagtaacgctccgag	TTTTCCTAAGAATTACACCAGGACCGTTTAGCGCATGC	gcccgcagtaacgctccgag	CTGTAGGTGTCCTCGCCTCTC
CGCACTGAACCAGACTACCTG	gcccgcagtaacgctccgagAgcccgcagtaacgctccgag	AAAGCGTATTTCGCATTATTTTCCGCAGGATTATAGGGTCG	gcccgcagtaacgctccgag	CTGTAGGTGTCCTCGCCTCTC
CGCACTGAACCAGACTACCTG	gcccgcagtaacgctccgagAgcccgcagtaacgctccgag	AACAATAAAGCAGTTAGGTGCAGGTAAGCAAGCCG	gcccgcagtaacgctccgag	CTGTAGGTGTCCTCGCCTCTC
CGCACTGAACCAGACTACCTG	gcccgcagtaacgctccgagAgcccgcagtaacgctccgag	CACAAACCAAGTGTCTAAAGCCAAGTGTCTAAGCCG	gcccgcagtaacgctccgag	CTGTAGGTGTCCTCGCCTCTC
CGCACTGAACCAGACTACCTG	gcccgcagtaacgctccgagAgcccgcagtaacgctccgag	ACTGGCGAGTCGAGTTTGTCTTGGTTACGGTTCAG	gcccgcagtaacgctccgag	CTGTAGGTGTCCTCGCCTCTC
CGCACTGAACCAGACTACCTG	gcccgcagtaacgctccgagAgcccgcagtaacgctccgag	CCACGTCTTTAGGCTGTGGCATCTGTGCCGTTGTT	gcccgcagtaacgctccgag	CTGTAGGTGTCCTCGCCTCTC
CGCACTGAACCAGACTACCTG	gcccgcagtaacgctccgagAgcccgcagtaacgctccgag	GGTTTCTGGTTTTCGGACTCGGAACCCAACCCTCC	gcccgcagtaacgctccgag	CTGTAGGTGTCCTCGCCTCTC
CGCACTGAACCAGACTACCTG	gcccgcagtaacgctccgagAgcccgcagtaacgctccgag	GGTTGATTCCCGCTTCCCAAAAGAATTTACGACTCG	gcccgcagtaacgctccgag	CTGTAGGTGTCCTCGCCTCTC
CGCACTGAACCAGACTACCTG	gcccgcagtaacgctccgagAgcccgcagtaacgctccgag	CTTGGCTCTTTGTGCAAGGTACTTGAAAACGGCAG	gcccgcagtaacgctccgag	CTGTAGGTGTCCTCGCCTCTC
CGCACTGAACCAGACTACCTG	gcccgcagtaacgctccgagAgcccgcagtaacgctccgag	GCGTGCAGCGTTTGCACCTTGCCGCACAAATACATATA	gcccgcagtaacgctccgag	CTGTAGGTGTCCTCGCCTCTC
CGCACTGAACCAGACTACCTG	gcccgcagtaacgctccgagAgcccgcagtaacgctccgag	ATATGTGTATATAGACAGATCCGAAAAGGTAGGCCGGTGT	gcccgcagtaacgctccgag	CTGTAGGTGTCCTCGCCTCTC
CGCACTGAACCAGACTACCTG	gcccgcagtaacgctccgagAgcccgcagtaacgctccgag	AAAAGGCGGCTGGACAACTGGAACGTGCGATTTTC	gcccgcagtaacgctccgag	CTGTAGGTGTCCTCGCCTCTC
CGCACTGAACCAGACTACCTG	gcccgcagtaacgctccgagAgcccgcagtaacgctccgag	GACCTACCTTTGTCGTCCCCGATTTCCCTGCACTT	gcccgcagtaacgctccgag	CTGTAGGTGTCCTCGCCTCTC
CGCACTGAACCAGACTACCTG	gcccgcagtaacgctccgagAgcccgcagtaacgctccgag	TCCACGCTCTAGAGTAGTGGGTGTATTTAAGCAGGG	gcccgcagtaacgctccgag	CTGTAGGTGTCCTCGCCTCTC
CGCACTGAACCAGACTACCTG	gcccgcagtaacgctccgagAgcccgcagtaacgctccgag	GGTACTTACTGGTCCAGGAAACCAGGTAGATGAAGGA	gcccgcagtaacgctccgag	CTGTAGGTGTCCTCGCCTCTC
CGCACTGAACCAGACTACCTG	gcccgcagtaacgctccgagAgcccgcagtaacgctccgag	AGGTGTGTCTAATTATCTAGCCGGAGATCCGAGCC	gcccgcagtaacgctccgag	CTGTAGGTGTCCTCGCCTCTC
CGCACTGAACCAGACTACCTG	gcccgcagtaacgctccgagAgcccgcagtaacgctccgag	CGCGTTATGTCCCCACAGATAGAGGCTCATGCACT	gcccgcagtaacgctccgag	CTGTAGGTGTCCTCGCCTCTC
CGCACTGAACCAGACTACCTG	gcccgcagtaacgctccgagAgcccgcagtaacgctccgag	TGATCCTCCGGATTGTACGGTTTTATTCGCTGATTCC	gcccgcagtaacgctccgag	CTGTAGGTGTCCTCGCCTCTC
CGCACTGAACCAGACTACCTG	gcccgcagtaacgctccgagAgcccgcagtaacgctccgag	GATTTCAGGTGGATAAAGCAGACAGCTGGAAGTGGG	gcccgcagtaacgctccgag	CTGTAGGTGTCCTCGCCTCTC
CGCACTGAACCAGACTACCTG	gcccgcagtaacgctccgagAgcccgcagtaacgctccgag	AATAGCTAAGTTCCTATGATTTCTTTGCTCCAAGCTCACCC	gcccgcagtaacgctccgag	CTGTAGGTGTCCTCGCCTCTC
CGCACTGAACCAGACTACCTG	gcccgcagtaacgctccgagAgcccgcagtaacgctccgag	TCCTTCTTTTCCGTTTCCTTGCAGATAGTAAAATCGACGA	gcccgcagtaacgctccgag	CTGTAGGTGTCCTCGCCTCTC
CGCACTGAACCAGACTACCTG	gcccgcagtaacgctccgagAgcccgcagtaacgctccgag	CCGGTTTCGGCTGCACTTCGACGTGAAGAGCATTC	gcccgcagtaacgctccgag	CTGTAGGTGTCCTCGCCTCTC
CGCACTGAACCAGACTACCTG	gcccgcagtaacgctccgagAgcccgcagtaacgctccgag	CGAATCGGACGCGCTACCAGGTGCTTGTCTACGAC	gcccgcagtaacgctccgag	CTGTAGGTGTCCTCGCCTCTC
CGCACTGAACCAGACTACCTG	gcccgcagtaacgctccgagAgcccgcagtaacgctccgag	CGGGAGCCGAGCTATCTGCTGTTGGACACCAAGAC	gcccgcagtaacgctccgag	CTGTAGGTGTCCTCGCCTCTC
>>> barcode 43
CGCACTGAACCAGACTACCTG	gtcagacaaaagggcccgatAgtcagacaaaagggcccgat	CTTAACAGCACGGACACGGTGAGCCTCGATGTCCA	gtcagacaaaagggcccgat	CTGTAGGTGTCCTCGCCTCTC
CGCACTGAACCAGACTACCTG	gtcagacaaaagggcccgatAgtcagacaaaagggcccgat	GACTGGATTGTGGCGCCTCTGGGCTACGATGCATA	gtcagacaaaagggcccgat	CTGTAGGTGTCCTCGCCTCTC
CGCACTGAACCAGACTACCTG	gtcagacaaaagggcccgatAgtcagacaaaagggcccgat	CTTCCCGCTGGCCGACCACTTTAACTCGACCAATC	gtcagacaaaagggcccgat	CTGTAGGTGTCCTCGCCTCTC
CGCACTGAACCAGACTACCTG	gtcagacaaaagggcccgatAgtcagacaaaagggcccgat	ACGCCGTGGTGCAGACCCTGGTCAACAATATGAAT	gtcagacaaaagggcccgat	CTGTAGGTGTCCTCGCCTCTC
CGCACTGAACCAGACTACCTG	gtcagacaaaagggcccgatAgtcagacaaaagggcccgat	ACGCAACTGGACAGCGTGGCCATGCTCTATCTCAA	gtcagacaaaagggcccgat	CTGTAGGTGTCCTCGCCTCTC
CGCACTGAACCAGACTACCTG	gtcagacaaaagggcccgatAgtcagacaaaagggcccgat	CGACCAAAGTACGGTGGTGCTGAAGAACTACCAGG	gtcagacaaaagggcccgat	CTGTAGGTGTCCTCGCCTCTC
CGCACTGAACCAGACTACCTG	gtcagacaaaagggcccgatAgtcagacaaaagggcccgat	AGATGACCGTGGTGGGCTGTGGCTGTCGATAGATT	gtcagacaaaagggcccgat	CTGTAGGTGTCCTCGCCTCTC
CGCACTGAACCAGACTACCTG	gtcagacaaaagggcccgatAgtcagacaaaagggcccgat	CGCACCATACCACGCCATCCACTCAACCGAGTGAAT	gtcagacaaaagggcccgat	CTGTAGGTGTCCTCGCCTCTC
CGCACTGAACCAGACTACCTG	gtcagacaaaagggcccgatAgtcagacaaaagggcccgat	GCGATGGGAAATCGCGAGCGAGAGAGCATCAAATG	gtcagacaaaagggcccgat	CTGTAGGTGTCCTCGCCTCTC
CGCACTGAACCAGACTACCTG	gtcagacaaaagggcccgatAgtcagacaaaagggcccgat	CTGTTTGGTTCCAAGCCGTCAATGCTTTAAACACAAC	gtcagacaaaagggcccgat	CTGTAGGTGTCCTCGCCTCTC
CGCACTGAACCAGACTACCTG	gtcagacaaaagggcccgatAgtcagacaaaagggcccgat	AGTGTAAATCGTTAGACTTTAGCCGTATCGAGTAACGAGCA	gtcagacaaaagggcccgat	CTGTAGGTGTCCTCGCCTCTC
CGCACTGAACCAGACTACCTG	gtcagacaaaagggcccgatAgtcagacaaaagggcccgat	AAAATCCCAGATCAGAGTGCAGATTTGAGAGCGCA	gtcagacaaaagggcccgat	CTGTAGGTGTCCTCGCCTCTC
CGCACTGAACCAGACTACCTG	gtcagacaaaagggcccgatAgtcagacaaaagggcccgat	CCAACACAGATAGTCCCCGCCCATCCGCCAGATAC	gtcagacaaaagggcccgat	CTGTAGGTGTCCTCGCCTCTC
CGCACTGAACCAGACTACCTG	gtcagacaaaagggcccgatAgtcagacaaaagggcccgat	TTCAGATATTAGATACTTTCGTATCTGTGTGCGCTGCTGC	gtcagacaaaagggcccgat	CTGTAGGTGTCCTCGCCTCTC
CGCACTGAACCAGACTACCTG	gtcagacaaaagggcccgatAgtcagacaaaagggcccgat	TGCTGAAGGAGAAGTTAAGGGAGGAAAAGAGGAGTATGC	gtcagacaaaagggcccgat	CTGTAGGTGTCCTCGCCTCTC
CGCACTGAACCAGACTACCTG	gtcagacaaaagggcccgatAgtcagacaaaagggcccgat	AGCAAACCACTTGTAAATTAACTAGCGAGAGCATAACCGA	gtcagacaaaagggcccgat	CTGTAGGTGTCCTCGCCTCTC
CGCACTGAACCAGACTACCTG	gtcagacaaaagggcccgatAgtcagacaaaagggcccgat	TATCGACGAAAGGGTATTCAAACTTCGTTGCGCATTC	gtcagacaaaagggcccgat	CTGTAGGTGTCCTCGCCTCTC
CGCACTGAACCAGACTACCTG	gtcagacaaaagggcccgatAgtcagacaaaagggcccgat	ACATCGTTATGCGTTCTAAGCTAAGCTCGAATAAATCCGT	gtcagacaaaagggcccgat	CTGTAGGTGTCCTCGCCTCTC
CGCACTGAACCAGACTACCTG	gtcagacaaaagggcccgatAgtcagacaaaagggcccgat	TAATCTAGAATCGTAAGACCTAACGCGTAAGCTCAGCATGT	gtcagacaaaagggcccgat	CTGTAGGTGTCCTCGCCTCTC
CGCACTGAACCAGACTACCTG	gtcagacaaaagggcccgatAgtcagacaaaagggcccgat	AACCCGATAAATGGAAAATATCGATTCGTGCCTGATGTTGC	gtcagacaaaagggcccgat	CTGTAGGTGTCCTCGCCTCTC
CGCACTGAACCAGACTACCTG	gtcagacaaaagggcccgatAgtcagacaaaagggcccgat	TTTTGAGGACGACGACGATGATGCAGGAGCAAGGA	gtcagacaaaagggcccgat	CTGTAGGTGTCCTCGCCTCTC
CGCACTGAACCAGACTACCTG	gtcagacaaaagggcccgatAgtcagacaaaagggcccgat	CCTATGGATGCCTGCTGGATTCGATCACCTGGAAA	gtcagacaaaagggcccgat	CTGTAGGTGTCCTCGCCTCTC
CGCACTGAACCAGACTACCTG	gtcagacaaaagggcccgatAgtcagacaaaagggcccgat	GTGTGATCAGATCTGAAAACTTCTACAGTCCACCGCT	gtcagacaaaagggcccgat	CTGTAGGTGTCCTCGCCTCTC
CGCACTGAACCAGACTACCTG	gtcagacaaaagggcccgatAgtcagacaaaagggcccgat	AAAAGCTTATCGCAGCATTAAAACGCAGCAACAACAC	gtcagacaaaagggcccgat	CTGTAGGTGTCCTCGCCTCTC
CGCACTGAACCAGACTACCTG	gtcagacaaaagggcccgatAgtcagacaaaagggcccgat	CGTCACAGGTATACCCCAATACGTGTTGATAAGAGAGAGG	gtcagacaaaagggcccgat	CTGTAGGTGTCCTCGCCTCTC
CGCACTGAACCAGACTACCTG	gtcagacaaaagggcccgatAgtcagacaaaagggcccgat	GAAGCAAGTGCCAAAGCGCTTCGTTTTGTTGATTA	gtcagacaaaagggcccgat	CTGTAGGTGTCCTCGCCTCTC
CGCACTGAACCAGACTACCTG	gtcagacaaaagggcccgatAgtcagacaaaagggcccgat	AAAAGCAAAGCATTTATTTGCCAACGAGATCGGTGGA	gtcagacaaaagggcccgat	CTGTAGGTGTCCTCGCCTCTC
CGCACTGAACCAGACTACCTG	gtcagacaaaagggcccgatAgtcagacaaaagggcccgat	AAACCAGCTGTGAAACCAGAGCTCAACGGGTAATT	gtcagacaaaagggcccgat	CTGTAGGTGTCCTCGCCTCTC
CGCACTGAACCAGACTACCTG	gtcagacaaaagggcccgatAgtcagacaaaagggcccgat	TAATTAAATGAGCCACTTCGAAACGGGCGATAACAATCTGC	gtcagacaaaagggcccgat	CTGTAGGTGTCCTCGCCTCTC
CGCACTGAACCAGACTACCTG	gtcagacaaaagggcccgatAgtcagacaaaagggcccgat	ACGTAACAAATTGCTGGCAAATGAAGTGATAGGAATCTGGA	gtcagacaaaagggcccgat	CTGTAGGTGTCCTCGCCTCTC
CGCACTGAACCAGACTACCTG	gtcagacaaaagggcccgatAgtcagacaaaagggcccgat	ACTATTCCAACAGCTGAATGAACTTTGATGCTGATAAGGGT	gtcagacaaaagggcccgat	CTGTAGGTGTCCTCGCCTCTC
CGCACTGAACCAGACTACCTG	gtcagacaaaagggcccgatAgtcagacaaaagggcccgat	GTAGATTGCCTAGATCAATGCCAAGTGAATGAAATTGCACC	gtcagacaaaagggcccgat	CTGTAGGTGTCCTCGCCTCTC
CGCACTGAACCAGACTACCTG	gtcagacaaaagggcccgatAgtcagacaaaagggcccgat	AAAAGTGTAGTTTCAGCATATTTCGAGACTCGCAGCTTAGC	gtcagacaaaagggcccgat	CTGTAGGTGTCCTCGCCTCTC
CGCACTGAACCAGACTACCTG	gtcagacaaaagggcccgatAgtcagacaaaagggcccgat	TACTGATAAGAGTGGGGATTGCCTGCATTTAACCTTAGTCT	gtcagacaaaagggcccgat	CTGTAGGTGTCCTCGCCTCTC
CGCACTGAACCAGACTACCTG	gtcagacaaaagggcccgatAgtcagacaaaagggcccgat	TTAATGAAATGAAAATCAAGAGCTAGGTGCAATTCCGACGC	gtcagacaaaagggcccgat	CTGTAGGTGTCCTCGCCTCTC
CGCACTGAACCAGACTACCTG	gtcagacaaaagggcccgatAgtcagacaaaagggcccgat	AAGAAGGTTGCATGAGTCATTCGGGGATGTTGTCT	gtcagacaaaagggcccgat	CTGTAGGTGTCCTCGCCTCTC
CGCACTGAACCAGACTACCTG	gtcagacaaaagggcccgatAgtcagacaaaagggcccgat	ATCGGAAGAGTAAATTAATTTACCCATTCCAAGGGGCACA	gtcagacaaaagggcccgat	CTGTAGGTGTCCTCGCCTCTC
CGCACTGAACCAGACTACCTG	gtcagacaaaagggcccgatAgtcagacaaaagggcccgat	GTGGATTTTCGGGCTCAATTAAATGACTCATCAAGCGG	gtcagacaaaagggcccgat	CTGTAGGTGTCCTCGCCTCTC
CGCACTGAACCAGACTACCTG	gtcagacaaaagggcccgatAgtcagacaaaagggcccgat	CCGAAAACGAGCATTCTCAGCATCTCACCCGTTCG	gtcagacaaaagggcccgat	CTGTAGGTGTCCTCGCCTCTC
CGCACTGAACCAGACTACCTG	gtcagacaaaagggcccgatAgtcagacaaaagggcccgat	GTCGATAGAAGATAATATCCACTCAGGGGTGTCCAACGC	gtcagacaaaagggcccgat	CTGTAGGTGTCCTCGCCTCTC
CGCACTGAACCAGACTACCTG	gtcagacaaaagggcccgatAgtcagacaaaagggcccgat	CTTGCCAAAATAGTCCTTCGAGGTTTTCCGAGGAAC	gtcagacaaaagggcccgat	CTGTAGGTGTCCTCGCCTCTC
CGCACTGAACCAGACTACCTG	gtcagacaaaagggcccgatAgtcagacaaaagggcccgat	TTTTCGTAGACCATACCGGAGATCTGTTGGAGCGA	gtcagacaaaagggcccgat	CTGTAGGTGTCCTCGCCTCTC
CGCACTGAACCAGACTACCTG	gtcagacaaaagggcccgatAgtcagacaaaagggcccgat	TAGGACAACGCCCACATATTGAGATTGGGACTGAA	gtcagacaaaagggcccgat	CTGTAGGTGTCCTCGCCTCTC
CGCACTGAACCAGACTACCTG	gtcagacaaaagggcccgatAgtcagacaaaagggcccgat	ATTCAATCATAGCGGGAAATTGATACCAAGATCAAGAGCCC	gtcagacaaaagggcccgat	CTGTAGGTGTCCTCGCCTCTC
CGCACTGAACCAGACTACCTG	gtcagacaaaagggcccgatAgtcagacaaaagggcccgat	TCACCGACCATTTCAGATCGAATACGGCTGATAAGC	gtcagacaaaagggcccgat	CTGTAGGTGTCCTCGCCTCTC
CGCACTGAACCAGACTACCTG	gtcagacaaaagggcccgatAgtcagacaaaagggcccgat	AACATACCTGAGCAAATTACGAATAACTAACCCAGCGACTG	gtcagacaaaagggcccgat	CTGTAGGTGTCCTCGCCTCTC
CGCACTGAACCAGACTACCTG	gtcagacaaaagggcccgatAgtcagacaaaagggcccgat	TTCCTTATCTAACAAGACGTTTTGAGCAATCGATCCACTCG	gtcagacaaaagggcccgat	CTGTAGGTGTCCTCGCCTCTC
CGCACTGAACCAGACTACCTG	gtcagacaaaagggcccgatAgtcagacaaaagggcccgat	CTCAATGGATCACACACAAGTCGCCGCTCATGGCG	gtcagacaaaagggcccgat	CTGTAGGTGTCCTCGCCTCTC
CGCACTGAACCAGACTACCTG	gtcagacaaaagggcccgatAgtcagacaaaagggcccgat	CCCTCATCCCAGCAGCCCTGCATCTGTGTGTTTTC	gtcagacaaaagggcccgat	CTGTAGGTGTCCTCGCCTCTC
CGCACTGAACCAGACTACCTG	gtcagacaaaagggcccgatAgtcagacaaaagggcccgat	TTTTCGCTCCGCTTCCTCTGATGCACTTCTTGGCC	gtcagacaaaagggcccgat	CTGTAGGTGTCCTCGCCTCTC
>>> barcode 44
CGCACTGAACCAGACTACCTG	cttacaccagtatcgcgacgActtacaccagtatcgcgacg	GAGATGACACAAGGATCGTATCGATTTCATCTATGCCATGG	cttacaccagtatcgcgacg	CTGTAGGTGTCCTCGCCTCTC
CGCACTGAACCAGACTACCTG	cttacaccagtatcgcgacgActtacaccagtatcgcgacg	ATACTCTCATACACCTTTACGGAACTTATGATTCCCGCACG	cttacaccagtatcgcgacg	CTGTAGGTGTCCTCGCCTCTC
CGCACTGAACCAGACTACCTG	cttacaccagtatcgcgacgActtacaccagtatcgcgacg	TGGCATCCTAATTGGTTTGTTAAGTATTTCCCAGGTCTTGC	cttacaccagtatcgcgacg	CTGTAGGTGTCCTCGCCTCTC
CGCACTGAACCAGACTACCTG	cttacaccagtatcgcgacgActtacaccagtatcgcgacg	AAAATTGCCCTCTGTGTTATCGGGAACACACTTTGTC	cttacaccagtatcgcgacg	CTGTAGGTGTCCTCGCCTCTC
CGCACTGAACCAGACTACCTG	cttacaccagtatcgcgacgActtacaccagtatcgcgacg	CGAGTGCTGCTGCTAAGATACTACGTGGTCATGTG	cttacaccagtatcgcgacg	CTGTAGGTGTCCTCGCCTCTC
CGCACTGAACCAGACTACCTG	cttacaccagtatcgcgacgActtacaccagtatcgcgacg	GGCCACTCGCCCGATAAGACGGATCGTGTCTTCTG	cttacaccagtatcgcgacg	CTGTAGGTGTCCTCGCCTCTC
CGCACTGAACCAGACTACCTG	cttacaccagtatcgcgacgActtacaccagtatcgcgacg	CGCCTGTGGCATGATTCACTTGGTCCGGTTACCGAAT	cttacaccagtatcgcgacg	CTGTAGGTGTCCTCGCCTCTC
CGCACTGAACCAGACTACCTG	cttacaccagtatcgcgacgActtacaccagtatcgcgacg	CTTCGGGCCACAGGCGATGCTTCTAGACTAAACTT	cttacaccagtatcgcgacg	CTGTAGGTGTCCTCGCCTCTC
CGCACTGAACCAGACTACCTG	cttacaccagtatcgcgacgActtacaccagtatcgcgacg	TCACGGCCGGCGTTTACTAGGTGGCCACGTTAATT	cttacaccagtatcgcgacg	CTGTAGGTGTCCTCGCCTCTC
CGCACTGAACCAGACTACCTG	cttacaccagtatcgcgacgActtacaccagtatcgcgacg	GCACTGTCTGTGTTTACACCCGGCGCCCTTCTTTC	cttacaccagtatcgcgacg	CTGTAGGTGTCCTCGCCTCTC
CGCACTGAACCAGACTACCTG	cttacaccagtatcgcgacgActtacaccagtatcgcgacg	ACAAGAAACCTGAAAACAATCGGCTTTGCATTCGATATTCA	cttacaccagtatcgcgacg	CTGTAGGTGTCCTCGCCTCTC
CGCACTGAACCAGACTACCTG	cttacaccagtatcgcgacgActtacaccagtatcgcgacg	CTGCTGGCTCTGCATAAAGTGAGGCTCATTTCCCC	cttacaccagtatcgcgacg	CTGTAGGTGTCCTCGCCTCTC
CGCACTGAACCAGACTACCTG	cttacaccagtatcgcgacgActtacaccagtatcgcgacg	CCAAATCACCTCCACGCCGACGAAATACCGCCACTTA	cttacaccagtatcgcgacg	CTGTAGGTGTCCTCGCCTCTC
CGCACTGAACCAGACTACCTG	cttacaccagtatcgcgacgActtacaccagtatcgcgacg	AATTTGTCTCAGCTGATAAGTTGTCTTTCACTCGGGTTGT	cttacaccagtatcgcgacg	CTGTAGGTGTCCTCGCCTCTC
CGCACTGAACCAGACTACCTG	cttacaccagtatcgcgacgActtacaccagtatcgcgacg	TTATGAACTCGTTTTGCAGCGAGCCATATATAGACCTTCG	cttacaccagtatcgcgacg	CTGTAGGTGTCCTCGCCTCTC
CGCACTGAACCAGACTACCTG	cttacaccagtatcgcgacgActtacaccagtatcgcgacg	GATTACGAATGTAGACATCCATAGGTCGCTGGTTCAAATCC	cttacaccagtatcgcgacg	CTGTAGGTGTCCTCGCCTCTC
CGCACTGAACCAGACTACCTG	cttacaccagtatcgcgacgActtacaccagtatcgcgacg	ATTACAGCCCTCTATTTGCATTTGTCCTTTCACAAAGGACC	cttacaccagtatcgcgacg	CTGTAGGTGTCCTCGCCTCTC
CGCACTGAACCAGACTACCTG	cttacaccagtatcgcgacgActtacaccagtatcgcgacg	ATCGAGCCACAAAGCCAAGGGCCGAAAGCCAGAATAA	cttacaccagtatcgcgacg	CTGTAGGTGTCCTCGCCTCTC
CGCACTGAACCAGACTACCTG	cttacaccagtatcgcgacgActtacaccagtatcgcgacg	TAACAACTGGCAGCCAAAACGGCAACAAAGACCAG	cttacaccagtatcgcgacg	CTGTAGGTGTCCTCGCCTCTC
CGCACTGAACCAGACTACCTG	cttacaccagtatcgcgacgActtacaccagtatcgcgacg	ATCATCAGCATAAAAGTCGAGACTTTTGACTCACAATCGCT	cttacaccagtatcgcgacg	CTGTAGGTGTCCTCGCCTCTC
CGCACTGAACCAGACTACCTG	cttacaccagtatcgcgacgActtacaccagtatcgcgacg	GTCCTGCCGCTTTGGCTGCCGTTTTCTCCAGATTC	cttacaccagtatcgcgacg	CTGTAGGTGTCCTCGCCTCTC
CGCACTGAACCAGACTACCTG	cttacaccagtatcgcgacgActtacaccagtatcgcgacg	AAAACAGATGCTATCAATACATCATTTGCCTTTGTGCGGC	cttacaccagtatcgcgacg	CTGTAGGTGTCCTCGCCTCTC
CGCACTGAACCAGACTACCTG	cttacaccagtatcgcgacgActtacaccagtatcgcgacg	TGTCACAAATTCATTCACCTGTTCTCGGGCCACGA	cttacaccagtatcgcgacg	CTGTAGGTGTCCTCGCCTCTC
CGCACTGAACCAGACTACCTG	cttacaccagtatcgcgacgActtacaccagtatcgcgacg	CAGAAGCCGGAGCAGCCGGGCATCCAGACAATTATA	cttacaccagtatcgcgacg	CTGTAGGTGTCCTCGCCTCTC
CGCACTGAACCAGACTACCTG	cttacaccagtatcgcgacgActtacaccagtatcgcgacg	CTGCGTTGATCTCCAATTAGGCTGTCGAAACTCCA	cttacaccagtatcgcgacg	CTGTAGGTGTCCTCGCCTCTC
CGCACTGAACCAGACTACCTG	cttacaccagtatcgcgacgActtacaccagtatcgcgacg	TTTACACGGCCAACGGGCGTCCCATAAAACATCAA	cttacaccagtatcgcgacg	CTGTAGGTGTCCTCGCCTCTC
CGCACTGAACCAGACTACCTG	cttacaccagtatcgcgacgActtacaccagtatcgcgacg	GGGGAAACGTAAGGGCATAAAGGCCACAGATTCGG	cttacaccagtatcgcgacg	CTGTAGGTGTCCTCGCCTCTC
CGCACTGAACCAGACTACCTG	cttacaccagtatcgcgacgActtacaccagtatcgcgacg	CTCTCGTTAAGTTGCAAGTCATCATCGCATCTCCTCC	cttacaccagtatcgcgacg	CTGTAGGTGTCCTCGCCTCTC
CGCACTGAACCAGACTACCTG	cttacaccagtatcgcgacgActtacaccagtatcgcgacg	GCGGCAGCATCATCATGCGCATCCTCATCCACATC	cttacaccagtatcgcgacg	CTGTAGGTGTCCTCGCCTCTC
CGCACTGAACCAGACTACCTG	cttacaccagtatcgcgacgActtacaccagtatcgcgacg	TGAATGAATATGAATTGCTCACTGGCTCCTTGTGAAGATCT	cttacaccagtatcgcgacg	CTGTAGGTGTCCTCGCCTCTC
CGCACTGAACCAGACTACCTG	cttacaccagtatcgcgacgActtacaccagtatcgcgacg	GGATCTGCATCTGGATCTTGGCAGATCATCATCCG	cttacaccagtatcgcgacg	CTGTAGGTGTCCTCGCCTCTC
CGCACTGAACCAGACTACCTG	cttacaccagtatcgcgacgActtacaccagtatcgcgacg	GCATTGTCTCAGCCGTCATTCCCCATTCCACTCCT	cttacaccagtatcgcgacg	CTGTAGGTGTCCTCGCCTCTC
CGCACTGAACCAGACTACCTG	cttacaccagtatcgcgacgActtacaccagtatcgcgacg	CCAATCCAATTCCAAGTCGAGTGTTCGGACGTACG	cttacaccagtatcgcgacg	CTGTAGGTGTCCTCGCCTCTC
CGCACTGAACCAGACTACCTG	cttacaccagtatcgcgacgActtacaccagtatcgcgacg	GCTCAAGAGTGTTTGCCCTTTCAGCGATCTCGATC	cttacaccagtatcgcgacg	CTGTAGGTGTCCTCGCCTCTC
CGCACTGAACCAGACTACCTG	cttacaccagtatcgcgacgActtacaccagtatcgcgacg	TCATCTCGATCTCTTGGCCATATAACAGTTGCACTTTTGC	cttacaccagtatcgcgacg	CTGTAGGTGTCCTCGCCTCTC
CGCACTGAACCAGACTACCTG	cttacaccagtatcgcgacgActtacaccagtatcgcgacg	TCGCTGAAGTTCGAAATTCGTGTAATTTCTTAATGGCTCCC	cttacaccagtatcgcgacg	CTGTAGGTGTCCTCGCCTCTC
CGCACTGAACCAGACTACCTG	cttacaccagtatcgcgacgActtacaccagtatcgcgacg	ATTGCATATATGTATGTGTGTTTGGCTGGATTCCTGGACT	cttacaccagtatcgcgacg	CTGTAGGTGTCCTCGCCTCTC
CGCACTGAACCAGACTACCTG	cttacaccagtatcgcgacgActtacaccagtatcgcgacg	TATAGGTCTGGTGTGCTCGACCTTAATTAGTTCAACACTCG	cttacaccagtatcgcgacg	CTGTAGGTGTCCTCGCCTCTC
CGCACTGAACCAGACTACCTG	cttacaccagtatcgcgacgActtacaccagtatcgcgacg	TTAGATATTCCACAAGCCACAGGCATTCGCGAGTG	cttacaccagtatcgcgacg	CTGTAGGTGTCCTCGCCTCTC
CGCACTGAACCAGACTACCTG	cttacaccagtatcgcgacgActtacaccagtatcgcgacg	CACATTTGCATGCCGATGATTGTGATTATGACGATGGC	cttacaccagtatcgcgacg	CTGTAGGTGTCCTCGCCTCTC
CGCACTGAACCAGACTACCTG	cttacaccagtatcgcgacgActtacaccagtatcgcgacg	ATGCCGTCGAAGAACTTAATACCCGCCTTAGAGAA	cttacaccagtatcgcgacg	CTGTAGGTGTCCTCGCCTCTC
CGCACTGAACCAGACTACCTG	cttacaccagtatcgcgacgActtacaccagtatcgcgacg	AAGGAACCAATGTTGGTAGTATCGATTTCATGCAATACCCT	cttacaccagtatcgcgacg	CTGTAGGTGTCCTCGCCTCTC
CGCACTGAACCAGACTACCTG	cttacaccagtatcgcgacgActtacaccagtatcgcgacg	ATTGTTCTTGGTCACCCTGCTGTTAATACTTAATACCGTGC	cttacaccagtatcgcgacg	CTGTAGGTGTCCTCGCCTCTC
CGCACTGAACCAGACTACCTG	cttacaccagtatcgcgacgActtacaccagtatcgcgacg	TCTTTAATAACCACACATACTTGGGTGTTAAAATGGGGCGC	cttacaccagtatcgcgacg	CTGTAGGTGTCCTCGCCTCTC
CGCACTGAACCAGACTACCTG	cttacaccagtatcgcgacgActtacaccagtatcgcgacg	CGTTCTCGCCGGGAGCAAGAAATCTTATTAAAGCG	cttacaccagtatcgcgacg	CTGTAGGTGTCCTCGCCTCTC
CGCACTGAACCAGACTACCTG	cttacaccagtatcgcgacgActtacaccagtatcgcgacg	TAACTAAATGCCACGGATTAATGTCTAACAGGCGGTGG	cttacaccagtatcgcgacg	CTGTAGGTGTCCTCGCCTCTC
CGCACTGAACCAGACTACCTG	cttacaccagtatcgcgacgActtacaccagtatcgcgacg	CAGGCAACAGGTGCTGCACATAAATGCCAGTTTAG	cttacaccagtatcgcgacg	CTGTAGGTGTCCTCGCCTCTC
CGCACTGAACCAGACTACCTG	cttacaccagtatcgcgacgActtacaccagtatcgcgacg	CTCACATGTGGATGCCGATGGGGCATTAGCATATA	cttacaccagtatcgcgacg	CTGTAGGTGTCCTCGCCTCTC
CGCACTGAACCAGACTACCTG	cttacaccagtatcgcgacgActtacaccagtatcgcgacg	CACTGCAACGGCGGCAAGTTTGCTGCCTAAGTCTT	cttacaccagtatcgcgacg	CTGTAGGTGTCCTCGCCTCTC
CGCACTGAACCAGACTACCTG	cttacaccagtatcgcgacgActtacaccagtatcgcgacg	CTTTCGTTTGAGGCTGGCGGAAACGAATGTTTTGA	cttacaccagtatcgcgacg	CTGTAGGTGTCCTCGCCTCTC
>>> barcode 45
CGCACTGAACCAGACTACCTG	gccgcgactgagccgagtcaAgccgcgactgagccgagtca	TGATCGCAGAAAACGAGGCAGTAACAATTGCATAGTTG	gccgcgactgagccgagtca	CTGTAGGTGTCCTCGCCTCTC
CGCACTGAACCAGACTACCTG	gccgcgactgagccgagtcaAgccgcgactgagccgagtca	ACAAAACAATTAATCAGCAGAAACGGCAAAATGGCAATGAC	gccgcgactgagccgagtca	CTGTAGGTGTCCTCGCCTCTC
CGCACTGAACCAGACTACCTG	gccgcgactgagccgagtcaAgccgcgactgagccgagtca	ATTTAATATCCAATTAGCATATCCGAACGTGTGCCCTGCT	gccgcgactgagccgagtca	CTGTAGGTGTCCTCGCCTCTC
CGCACTGAACCAGACTACCTG	gccgcgactgagccgagtcaAgccgcgactgagccgagtca	TCAAATGAGGCGCGAAGTTAATTGAATGTGAATTCATTGCT	gccgcgactgagccgagtca	CTGTAGGTGTCCTCGCCTCTC
CGCACTGAACCAGACTACCTG	gccgcgactgagccgagtcaAgccgcgactgagccgagtca	GCATGTTCGAGCCGTGTGAACTCAGCTGGAGTTTG	gccgcgactgagccgagtca	CTGTAGGTGTCCTCGCCTCTC
CGCACTGAACCAGACTACCTG	gccgcgactgagccgagtcaAgccgcgactgagccgagtca	TCTTCTAGACTTGTTCGTTAGCCGACTTAATAACTCTCGGC	gccgcgactgagccgagtca	CTGTAGGTGTCCTCGCCTCTC
CGCACTGAACCAGACTACCTG	gccgcgactgagccgagtcaAgccgcgactgagccgagtca	ACTCGCTGTGACATTTATAGGATTGTTTCACCAGCCC	gccgcgactgagccgagtca	CTGTAGGTGTCCTCGCCTCTC
[truncated: 4,888 more rows]
