# Supplementary material for: 3D chromatin interactions involving Drosophila insulators are infrequent but preferential and arise before TADs and transcription
Source: Nat Commun. 2023 Oct 21;14:6678. doi: 10.1038/s41467-023-42485-y (PMC10590426; doi:10.1038/s41467-023-42485-y)
Supplement: Supplementary file 6 — Supplementary Data 3 [file 41467_2023_42485_MOESM6_ESM.xlsx]

## Sheet: Supplementary_Data_3
SUPPLEMENTARY DATA 3. List of primers for library amplification used in this study.
Dpp locus 2L:2343645-2769919 (barcodes: chromosome 2L)
Name	Sequence (5’ >>> 3’)
BB302 (Primer forward)	CGCACTGAACCAGACTACCTG
BB303 (Primer reverse)	GAGAGGCGAGGACACCTACAG
T7+BB303 (T7 promoter + Primer reverse)	TAATACGACTCACTATAGGGTGAGAGGCGAGGACACCTACAG
