# Supplementary material for: 3D chromatin interactions involving Drosophila insulators are infrequent but preferential and arise before TADs and transcription
Source: Nat Commun. 2023 Oct 21;14:6678. doi: 10.1038/s41467-023-42485-y (PMC10590426; doi:10.1038/s41467-023-42485-y)
Supplement: Supplementary file 7 — Supplementary Data 4 [file 41467_2023_42485_MOESM7_ESM.xlsx]

## Sheet: Supplementary_Data_4
SUPPLEMENTARY DATA 4. List of genomic positions of the barcodes used in this study.
Dpp locus 2L:2343645-2769919 (barcodes: chromosome 2L)
Number	Readout	Coordinate (dm6)		Center	Size (bp)	Number of oligos
		Start	End
1	Barcode 5-4-3-2	2343645	2356099	2349872	12454	200
2	Barcode 9-8-7-6	2356147	2369783	2362965	13636	200
3	Barcode 13-12-11-10	2369828	2381912	2375870	12084	200
4	Barcode 17-16-15-14	2381947	2393854	2.3879e+06	11907	200
5	Barcode 21-20-19-18	2393892	2405589	2.39974e+06	11697	200
6	Barcode 25-24-23-22	2405655	2417912	2.41178e+06	12257	200
7	Barcode 30-29-28-27	2417959	2430364	2.42416e+06	12405	200
8	Barcode 34-33-31	2430402	2439617	2.43501e+06	9215	150
9	Barcode 40-38-37-35	2439652	2451290	2445471	11638	200
10	Barcode 44-43-42-41	2451364	2464837	2.4581e+06	13473	200
11	Barcode 48-47-46-45	2464872	2477486	2471179	12614	200
12	Barcode 52-51-50-49	2477561	2490122	2.48384e+06	12561	200
13	Barcode 56-55-54-53	2490157	2503402	2.49678e+06	13245	200
14	Barcode 60-59-58-57	2503490	2515808	2509649	12318	200
15	Barcode 64-63-62-61	2515893	2527269	2521581	11376	200
16	Barcode 68-67-66-65	2527382	2539549	2.53347e+06	12167	200
17	Barcode 72-71-70-69	2539591	2551683	2545637	12092	200
18	Barcode 76-75-74-73	2551718	2563685	2.5577e+06	11967	200
19	Barcode 80-79-78-77	2563726	2580411	2.57207e+06	16685	200
20	Barcode 84-83-82-81	2580471	2591222	2.58585e+06	10751	200
21	Barcode 88-87-86-85	2591257	2603097	2597177	11840	200
22	Barcode 92-91-90-89	2603135	2616336	2.60974e+06	13201	200
23	Barcode 96-95-94-93	2616372	2628147	2.62226e+06	11775	200
24	Barcode 100-99-98-97	2628197	2640608	2.6344e+06	12411	200
25	Barcode 104-103-102-101	2640646	2651062	2645854	10416	200
26	Barcode 108-107-106-105	2651144	2663505	2.65732e+06	12361	200
27	Barcode 112-111-110-109	2663543	2674347	2668945	10804	200
28	Barcode 116-115-114-113	2674437	2686803	2680620	12366	200
29	Barcode 120-119-118-117	2686838	2698636	2692737	11798	200
30	Barcode 124-123-122-121	2698690	2710935	2.70481e+06	12245	200
31	Barcode 128-127-126-125	2710989	2722918	2.71695e+06	11929	200
32	Barcode 132-131-130-129	2722955	2735436	2.7292e+06	12481	200
33	Barcode 136-135-134-133	2735471	2746858	2.74116e+06	11387	200
34	Barcode 140-139-138-137	2746941	2758688	2.75281e+06	11747	200
