# Supplementary material for: 3D chromatin interactions involving Drosophila insulators are infrequent but preferential and arise before TADs and transcription
Source: Nat Commun. 2023 Oct 21;14:6678. doi: 10.1038/s41467-023-42485-y (PMC10590426; doi:10.1038/s41467-023-42485-y)
Supplement: Supplementary file 8 — Supplementary Data 5 [file 41467_2023_42485_MOESM8_ESM.xlsx]

## Sheet: Supplementary_Data_1
SUPPLEMENTARY DATA 5. List of sequence of imaging (io), adapter oligos and barcodes used in this study.
Imaging Oligo
Name	Sequence (5’ >>> 3’)
io_RT1	CACACGCTCTTCCGTTCTATGCGACGTCGGTG/iThioMC6-D//3AlexF647N/
io_RT22	AGAACGATCCAGCGAGATCAAGTGGAGCTGCGT/3ATTO550N/
Adapters
Name	Sequence (5’ >>> 3’)
adapter_BB303_RT22x2	GAGAGGCGAGGACACCTACAGcaacaggccgCGCAGCTCCACTTGATCTCGCGCAGCTCCACTTGATCTCG
Barcodes
Name	Sequence (5’ >>> 3’)
Barcode_2	CCAGATCGGACGATCATGGG
Barcode_3	GCGCGATTGACCGTCTCGTT
Barcode_4	CCGATGCGCAGCAATTCACT
Barcode_5	GCCACGGTCCCGTTGAACTT
Barcode_6	CGTCCAGCGCGTCAAACAGA
Barcode_7	CCGTAACGAGCGTCCCTTGC
Barcode_8	CCTGGCGTTGCGACGACTAA
Barcode_9	CGGTCCACCGTTGCGCTTAC
Barcode_10	CCAGGTCCGTCACGCAATTT
Barcode_11	CGGAGCGTAGCGGAATCTGC
Barcode_12	CGCTTGTCGGGAACGGATAC
Barcode_13	CGACGGATGTAATTCGGCCG
Barcode_14	CCGCTTGCGAGTAGGGCAAT
Barcode_15	CGTGGATTAGGGCATCGACC
Barcode_16	CCGTAAGGTGGGACCGAGGG
Barcode_17	CGCCGGATCTTTGAATCAAC
Barcode_18	ATCGCGCAATTGCGTAGTTC
Barcode_19	TCGACGGTAGTGGATCGATT
Barcode_20	TTCCGCGTCATGTACCGGTT
Barcode_21	GTGGGCTGCTGCGATTTCAC
Barcode_22	TGTCGCTACCGGCTTTGCTA
Barcode_23	TGGCGGTCTTAATATGCCCA
Barcode_24	CCGGCGGCCTTTTCTCGGAC
Barcode_25	ACCGAGCAGGTTAGTTGACG
Barcode_27	CGGCCGGTTGGTCTACGGAT
Barcode_28	GTCTGGAACGACGGATTCAG
Barcode_29	CGGTGCGGTGGGATGGATAA
Barcode_30	CGTTCGTACCGCGTACTTCG
Barcode_31	AGTGCGCACGAGTTGAACTG
Barcode_33	CGCGGCGTGAATATCGCGGC
Barcode_34	TACGGGCCCAGACGTTTCAT
Barcode_35	GTGTCCGCCAGTACCGTGAG
Barcode_37	CCGTATCCCTGGCGCGGACT
Barcode_38	ACGTAAGGCAGCTTGCGTTA
Barcode_40	TACGAGCCCTCTTGGACGGG
Barcode_41	ACGCGCCTTTTACTTAATCG
Barcode_42	CTCGGAGCGTTACTGCGGGC
Barcode_43	ATCGGGCCCTTTTGTCTGAC
Barcode_44	CGTCGCGATACTGGTGTAAG
Barcode_45	TGACTCGGCTCAGTCGCGGC
Barcode_46	GCCGGACCGTGATGCCGTGT
Barcode_47	CGGCGTCGGTAGGCCTTCGC
Barcode_48	GACGGCAAGAGAGCGTGCGT
Barcode_49	GTCCCGGAAGCACGGGCGAC
Barcode_50	GGATTCCGTAGGCACGCCGA
Barcode_51	CGTCGTGGGACGTGGACCGT
Barcode_52	CGCAATCGGAGAACTACACC
Barcode_53	ATCGCCTCAATAAAGGCGAC
Barcode_54	AAGCGGGCGCACCCGCGCGC
Barcode_55	CGTAGCTCACCCGGTTAGCG
Barcode_56	CGTATGAGGACGCGTCAATG
Barcode_57	ACTCTATCGGCATGGAGGTA
Barcode_58	GTCCGTAGGCAAAGGGTCCG
Barcode_59	GACAATGGTGCGAAAGACCC
Barcode_60	GATGATCCGCTGAAGTCAAA
Barcode_61	CGCGAGGAATTGGCGCATCG
Barcode_62	AAGATGCCGTGAGCCTTTCA
Barcode_63	CTTCCAATCCCTAAGGCCAC
Barcode_64	TTCGCCATCGGTCCAAGCTC
Barcode_65	AACTTAGCGATCACGCGCAA
Barcode_66	CTATCGCTGATTCGTCCGGC
Barcode_67	AGCCGCGAATCGGCCGTCTA
Barcode_68	AAATCCCGGAAATAACGGCC
Barcode_69	AATGGGCATTCGATGCGCAG
Barcode_70	CGTCAACCACGGCGCTGCAA
Barcode_71	CCAATGAAGCAACGCGCTTT
Barcode_72	CGCAAGATGGTGTACGTCCA
Barcode_73	CTTTGTCGCGCCTTACACCA
Barcode_74	ATTCACGCGACCGCTTGACA
Barcode_75	GAGAAGCGCTCGGGTATGAC
Barcode_76	GTCAACAACGGCGAATCGCT
Barcode_77	TGAAAGCCGGACAGTTCGCA
Barcode_78	CACTCATCCGGACGACCTCA
Barcode_79	CACGATAGGCCCATCGCGAA
Barcode_80	GTCAAGGACGGCAGTGCAAA
Barcode_81	TCGGAGTCAGCCTCGCGACT
Barcode_82	TTGATACACATCACTCGCAA
Barcode_83	ACGCGTCGCCACACGCAATG
Barcode_84	CTTCACCGCGTTTGTTCAAC
Barcode_85	CCAGAGTCGGACATCTCCCA
Barcode_86	GACACGTCCCTCAATCGAAC
Barcode_87	TTGGACCGGCATGTCAAGAG
Barcode_88	TGGACTTCCGGTCGATATCC
Barcode_89	TGACGTCGGTTTGGACGAGA
Barcode_90	CCCTTGTGAGCGCCCGACAT
Barcode_91	CTCAAGCGGCAATCGTGTTG
Barcode_92	TGTCAGGTCCGCATGGGTCG
Barcode_93	GTGGATCCCAGAGTGCCAAA
Barcode_94	TGCTTACGCGACGCACTTGA
Barcode_95	GTCGTTCCGATCATCGCACA
Barcode_96	ACATTGCGTGGACGTACACG
Barcode_97	ACGTCCCGTGTGCTGTCGCG
Barcode_98	CCAAAGTTGGTCTCGCGCAA
Barcode_99	GACTGCGACGAACTCGATGC
Barcode_100	CTTCACGACGGTGTCCGCTT
Barcode_101	GCCCACATGCGTAGGCGAGG
Barcode_102	GCGATTGCCGCTTCAATCAA
Barcode_103	AACAAACGGCACACTCGGAT
Barcode_104	CCTGCGCACTTGCCCGTGTT
Barcode_105	CCAAGCGCAGACGAACGGCA
Barcode_106	CACAAGGTTCGCCACATCTT
Barcode_107	AAATTCCCTGGTGCGGTAAC
Barcode_108	TCATGACGGGACCGATGTCT
Barcode_109	CGAGAACGCGCGGTGAACGA
Barcode_110	ACGATCAAAGCCGATCTGCC
Barcode_111	CAGGTACGCCACTCGGTGTT
Barcode_112	CCGAAGGCTCGGCAAACACC
Barcode_113	AAATAGGTCGTCTCCACGGC
Barcode_114	CTCTGGCATCGCAAGAGACT
Barcode_115	ATGAAGCTCATGTCCCGATC
Barcode_116	GCCTGGATTTGCGCGAGGTG
Barcode_117	TCACGTTCCTGCGCGGACTT
Barcode_118	CGGATAGCGAAATTGGATGA
Barcode_119	TCAAATCGTGTGAATCGTGC
Barcode_120	CGGGAAGCGCAGCGTCCATA
Barcode_121	ACGATCCGTCCCAATGACCG
Barcode_122	CTCGAGGTTACTCCGAAAGG
Barcode_123	GTTCAAGTCGGTCGCGCATT
Barcode_124	GATGAACGCACGCTTTCGAA
Barcode_125	TCCAAGTTGGCTGCCGTTCG
Barcode_126	GCACCCGTCCACGATGAAAC
Barcode_127	TCCAACTCCAAACCGTCGGC
Barcode_128	TGATCCGCAACGTGGTGACA
Barcode_129	CAGCGCGAACCCTGAGCAAA
Barcode_130	CCGGACGGATTACCCATGCG
Barcode_131	CTCACGCTGGAAGTGATACG
Barcode_132	ACGCCAAACGAAGTCGCCGT
Barcode_133	ACTTACGCGTTACACGGACT
Barcode_134	ACCGAACCGACGTCGCAAAT
Barcode_135	CGACTCCTGGCGGATTTGAC
Barcode_136	CGTCAGACCTATGTGCACCC
Barcode_137	ACGAACCGCGACTACGGGTG
Barcode_138	TTGGCGCGGTTCCATACTCG
Barcode_139	CCAAATGCGTGGCATTCGGA
Barcode_140	TGCAAGTCGGCATAACCATA
