# Supplementary material for: 3D chromatin interactions involving Drosophila insulators are infrequent but preferential and arise before TADs and transcription
Source: Nat Commun. 2023 Oct 21;14:6678. doi: 10.1038/s41467-023-42485-y (PMC10590426; doi:10.1038/s41467-023-42485-y)
Supplement: Supplementary file 9 — Supplementary Data 6 [file 41467_2023_42485_MOESM9_ESM.xlsx]

## Sheet: Supplementary_Data_6
SUPPLEMENTARY DATA 6. List of publicly available data used in this study.
Dataset	Publication	GSE/Ref
ATAC-seq	Hannon et al 2017	GSE86966
Hi-C staged embryos	Hug et al 2017	E-MTAB-4918
ChIP-seq for BEAF-32	Li et al 2015	GSE62904
ChIP-seq for CBP	Li et al 2015	GSE62904
ChIP-seq for Chromator	Li et al 2015	GSE62904
ChIP-seq for CP190	Nègre et al 2010	GSE26905
ChIP-seq for dCTCF	Nègre et al 2010	GSE26905
ChIP-seq for DREF	Li et al 2015	GSE62904
ChIP-seq for Fs1h	Li et al 2015	GSE62904
ChIP-seq for GAF	Nègre et al 2010	GSE26905
ChIP-seq for L3mbt	Li et al 2015	GSE62904
ChIP-seq for mod(mdg4)	Nègre et al 2010	GSE26905
ChIP-seq for Pita	Maksimenko et al 2015	GSE54337
ChIP-seq for su(Hw)	Nègre et al 2010	GSE26905
ChIP-seq for Z4	Li et al 2015	GSE62904
ChIP-seq for ZIPIC	Maksimenko et al 2015	GSE54337
ChIP-seq for Zw5	Zolotarev et al 2016	GSE76997
ChIP-seq for RAD21	Li et al 2015	GSE62904
ChIP-seq for Pc	Schuettengruber et al 2014	GSE60428
ChIP-seq for ph	Schuettengruber et al 2014	GSE60428
ChIP-seq for RNA polII Ser5	Blythe et al 2015	GSE62925
ChIP-seq for Zld	Harrison et al 2011	GSE30757
ChIP-seq for Zld mutant embryos	Li et al 2014	GSE58935
