# Supplementary material for: 3D chromatin interactions involving Drosophila insulators are infrequent but preferential and arise before TADs and transcription
Source: Nat Commun. 2023 Oct 21;14:6678. doi: 10.1038/s41467-023-42485-y (PMC10590426; doi:10.1038/s41467-023-42485-y)
Supplement: Supplementary file 11 — Source Data [file 41467_2023_42485_MOESM11_ESM.zip]

Archive with 344 entries (273 files):
- Source_Data/
- Source_Data/Figure_1/
- Source_Data/Figure_1/Figure_1c/
- Source_Data/Figure_1/Figure_1c/Table_Fig1c.xlsx
- Source_Data/Figure_1/Figure_1b/
- Source_Data/Figure_1/Figure_1b/Table_Fig1b.xlsx
- Source_Data/Figure_1/Figure_1e/
- Source_Data/Figure_1/Figure_1e/Matrix_NC14_all_distances_BEAF.mat
- Source_Data/Figure_1/Figure_1e/Matrix_NC14_all_distances_Chromator.mat
- Source_Data/Figure_1/Figure_1e/Matrix_NC14_all_distances_DREF.mat
- Source_Data/Figure_1/Figure_1e/Matrix_NC14_all_distances_Z4.mat
- Source_Data/Figure_1/Figure_1e/Matrix_NC14_all_distances_ZIPIC.mat
- Source_Data/Figure_1/Figure_1e/Matrix_NC14_all_distances_ZW5.mat
- Source_Data/Figure_2/
- Source_Data/Figure_2/Figure_2e/
- Source_Data/Figure_2/Figure_2e/Table_Fig2e.xlsx
- Source_Data/Figure_2/Figure_2c/
- Source_Data/Figure_2/Figure_2c/Matrix_NC14_all_distances_Borders_cat_I.mat
- Source_Data/Figure_2/Figure_2c/Matrix_NC14_all_distances_Borders_cat_II.mat
- Source_Data/Figure_2/Figure_2c/Matrix_NC14_all_distances_Borders_cat_III.mat
- Source_Data/Figure_2/Figure_2c/Matrix_NC14_all_distances_Borders_cat_IV.mat
- Source_Data/Figure_2/Figure_2c/Matrix_NC14_all_distances_Borders_cat_V.mat
- Source_Data/Figure_2/Figure_2b/
- Source_Data/Figure_2/Figure_2b/Fig2B.RData
- Source_Data/Figure_2/Figure_2g/
- Source_Data/Figure_2/Figure_2g/Matrix_NC14_all_distances_Class_I_cat_I.mat
- Source_Data/Figure_2/Figure_2g/Matrix_NC14_all_distances_Class_I_cat_II.mat
- Source_Data/Figure_2/Figure_2g/Matrix_NC14_all_distances_Class_I_cat_III.mat
- Source_Data/Figure_2/Figure_2g/Matrix_NC14_all_distances_Class_I_cat_IV.mat
- Source_Data/Figure_2/Figure_2g/Matrix_NC14_all_distances_Class_I_cat_V.mat
- Source_Data/Figure_2/Figure_2h/
- Source_Data/Figure_2/Figure_2h/Table_Fig2h.xlsx
- Source_Data/Figure_2/Figure_2f/
- Source_Data/Figure_2/Figure_2f/Matrix_NC14_all_distances_BEAF_wo_borders.mat
- Source_Data/Figure_2/Figure_2f/Matrix_NC14_all_distances_Z4_wo_borders.mat
- Source_Data/Figure_2/Figure_2f/Matrix_NC14_all_distances_DREF_wo_borders.mat
- Source_Data/Figure_2/Figure_2f/Matrix_NC14_all_distances_ZIPIC_wo_borders.mat
- Source_Data/Figure_2/Figure_2f/Matrix_NC14_all_distances_Chromator_wo_borders.mat
- Source_Data/Figure_2/Figure_2f/Matrix_NC14_all_distances_ZW5_wo_borders.mat
- Source_Data/Figure_4/
- Source_Data/Figure_4/Figure_4a/
- Source_Data/Figure_4/Figure_4a/matrix_Class_I_IBPs_ATAC_NC12_03.tab.gz
- Source_Data/Figure_4/Figure_4a/matrix_Class_I_IBPs_ATAC_NC12_06.tab.gz
- Source_Data/Figure_4/Figure_4a/matrix_Class_I_IBPs_ATAC_NC12_09.tab.gz
- Source_Data/Figure_4/Figure_4a/matrix_Class_I_IBPs_ATAC_NC12_12.tab.gz
- Source_Data/Figure_4/Figure_4a/matrix_Class_I_IBPs_ATAC_NC13_03.tab.gz
- Source_Data/Figure_4/Figure_4a/matrix_Class_I_IBPs_ATAC_NC13_06.tab.gz
- Source_Data/Figure_4/Figure_4a/matrix_Class_I_IBPs_ATAC_NC13_09.tab.gz
- Source_Data/Figure_4/Figure_4a/matrix_Class_I_IBPs_ATAC_NC13_12.tab.gz
- Source_Data/Figure_4/Figure_4a/matrix_Class_I_IBPs_ATAC_NC13_15.tab.gz
- Source_Data/Figure_4/Figure_4a/matrix_Class_I_IBPs_ATAC_NC13_18.tab.gz
- Source_Data/Figure_4/Figure_4a/Example_script.sh
- Source_Data/Figure_4/Figure_4e/
- Source_Data/Figure_4/Figure_4e/HiM_median_DPP_NC14.mat
- Source_Data/Figure_4/Figure_4e/HiM_median_DPP_NC12.mat
- Source_Data/Figure_4/Figure_4f/
- Source_Data/Figure_4/Figure_4f/Matrix_difference_median_NC14_NC12.mat
- Source_Data/Figure_4/Figure_4g/
- Source_Data/Figure_4/Figure_4g/X_values_contact_threshold.npy
- Source_Data/Figure_4/Figure_4g/Y_values_insulators_NC12.npy
- Source_Data/Figure_4/Figure_4g/Y_values_controls_NC12.npy
- Source_Data/Figure_4/Figure_4c/
- Source_Data/Figure_4/Figure_4c/Matrix_NC14_all_distances_Class_I_All.mat
- Source_Data/Figure_4/Figure_4c/Matrix_NC12_all_distances_Class_I_All.mat
- Source_Data/Figure_4/Figure_4c/Matrix_NC13_all_distances_Class_I_All.mat
- Source_Data/Figure_4/Figure_4c/Matrix_3_4h_all_distances_Class_I_All.mat
- Source_Data/Figure_4/Figure_4b/
- Source_Data/Figure_4/Figure_4b/Matrix_3_4h_all_distances_Borders.mat
- Source_Data/Figure_4/Figure_4b/Matrix_NC12_all_distances_Borders.mat
- Source_Data/Figure_4/Figure_4b/Matrix_NC13_all_distances_Borders.mat
- Source_Data/Figure_4/Figure_4b/Matrix_NC14_all_distances_Borders.mat
- Source_Data/Figure_4/Figure_4d/
- Source_Data/Figure_4/Figure_4d/Matrix_3_4h_all_distances_BEAF.mat
- Source_Data/Figure_4/Figure_4d/Matrix_NC12_all_distances_BEAF.mat
- Source_Data/Figure_4/Figure_4d/Matrix_NC13_all_distances_BEAF.mat
- Source_Data/Figure_4/Figure_4d/Matrix_NC14_all_distances_BEAF.mat
- Source_Data/Figure_4/Figure_4d/Matrix_3_4h_all_distances_DREF.mat
- Source_Data/Figure_4/Figure_4d/Matrix_NC12_all_distances_DREF.mat
- Source_Data/Figure_4/Figure_4d/Matrix_NC13_all_distances_DREF.mat
- Source_Data/Figure_4/Figure_4d/Matrix_NC14_all_distances_DREF.mat
- Source_Data/Figure_4/Figure_4d/Matrix_3_4h_all_distances_Chromator.mat
- Source_Data/Figure_4/Figure_4d/Matrix_NC12_all_distances_Chromator.mat
- Source_Data/Figure_4/Figure_4d/Matrix_NC13_all_distances_Chromator.mat
- Source_Data/Figure_4/Figure_4d/Matrix_NC14_all_distances_Chromator.mat
- Source_Data/Figure_4/Figure_4d/Matrix_3_4h_all_distances_Z4.mat
- Source_Data/Figure_4/Figure_4d/Matrix_NC12_all_distances_Z4.mat
- Source_Data/Figure_4/Figure_4d/Matrix_NC13_all_distances_Z4.mat
- Source_Data/Figure_4/Figure_4d/Matrix_NC14_all_distances_Z4.mat
- Source_Data/Figure_4/Figure_4d/Matrix_3_4h_all_distances_ZIPIC.mat
- Source_Data/Figure_4/Figure_4d/Matrix_NC12_all_distances_ZIPIC.mat
- Source_Data/Figure_4/Figure_4d/Matrix_NC13_all_distances_ZIPIC.mat
- Source_Data/Figure_4/Figure_4d/Matrix_NC14_all_distances_ZIPIC.mat
- Source_Data/Figure_4/Figure_4d/Matrix_3_4h_all_distances_ZW5.mat
- Source_Data/Figure_4/Figure_4d/Matrix_NC12_all_distances_ZW5.mat
- Source_Data/Figure_4/Figure_4d/Matrix_NC13_all_distances_ZW5.mat
- Source_Data/Figure_4/Figure_4d/Matrix_NC14_all_distances_ZW5.mat
- Source_Data/Figure_4/Figure_4h/
- Source_Data/Figure_4/Figure_4h/Matrix_NC14_all_distances_Borders.mat
- Source_Data/Figure_4/Figure_4h/Matrix_NC14_alpha_amanitin_all_distances_Borders.mat
- Source_Data/Figure_4/Figure_4h/Matrix_NC14_triptolide_ZLDKD_all_distances_Borders.mat
- Source_Data/Figure_4/Figure_4h/Matrix_NC14_ZLDKD_all_distances_Borders.mat
- Source_Data/Figure_4/Figure_4k/
- Source_Data/Figure_4/Figure_4k/matrix_Class_I_all_ATAC_WT.tab.gz
- Source_Data/Figure_4/Figure_4k/matrix_Class_I_Bound_by_ZLD_ATAC_WT.tab.gz
- Source_Data/Figure_4/Figure_4k/matrix_Class_I_not_Bound_by_ZLD_ATAC_WT.tab.gz
- Source_Data/Figure_4/Figure_4j/
- Source_Data/Figure_4/Figure_4j/Table_Fig4j.xlsx
- Source_Data/Figure_4/Figure_4i/
- Source_Data/Figure_4/Figure_4i/Matrix_NC14_triptolide_all_distances_Class_I_All.mat
- Source_Data/Figure_4/Figure_4i/Matrix_NC14_alpha_amanitin_all_distances_Class_I_All.mat
- Source_Data/Figure_4/Figure_4i/Matrix_NC14_ZLDKD_all_distances_Class_I_All.mat
- Source_Data/Figure_4/Figure_4i/Matrix_NC14_all_distances_Class_I_All.mat
- Source_Data/Figure_4/Figure_4l/
- Source_Data/Figure_4/Figure_4l/Class_I_ATAC_signal_no_Zelda.mat
- Source_Data/Figure_4/Figure_4l/Class_I_ATAC_signal_Zelda.mat
- Source_Data/Figure_3/
- Source_Data/Figure_3/Figure_3e/
- Source_Data/Figure_3/Figure_3e/Violin_plot_Bin_Y_Dpp_NC14.mat
- Source_Data/Figure_3/Figure_3e/Violin_plot_Bin_X_Dpp_NC14.mat
- Source_Data/Figure_3/Figure_3d/
- Source_Data/Figure_3/Figure_3d/Matrix_contact_HiM_insulator_NC14.mat
- Source_Data/Figure_3/Figure_3d/Matrix_contact_HiM_non_insulator_NC14.mat
- Source_Data/Figure_3/Figure_3d/Matrix_genomic_distance_insulator_NC14.mat
- Source_Data/Figure_3/Figure_3d/Matrix_genomic_distance_non_insulator_NC14.mat
- Source_Data/Figure_3/Figure_3c/
- Source_Data/Figure_3/Figure_3c/HiM_median_DPP_NC14.mat
- Source_Data/Figure_3/Figure_3c/HiM_IS_DPP_NC14.mat
- Source_Data/Figure_3/Figure_3c/HiM_Domainogram_DPP_NC14.mat
- Source_Data/Figure_3/Figure_3c/HiM_contact_DPP_NC14.mat
- Source_Data/Figure_3/Figure_3b/
- Source_Data/Figure_3/Figure_3b/DPP_LR_HIC_NC14_interpolated.mat
- Source_Data/Figure_3/Figure_3g/
- Source_Data/Figure_3/Figure_3g/Matrix_multiways_normalized_frequency.mat
- Source_Data/Figure_3/Figure_3f/
- Source_Data/Figure_3/Figure_3f/Multiways_Observed_expected.mat
- Source_Data/Figure_S1/
- Source_Data/Figure_S1/Figure_S1a/
- Source_Data/Figure_S1/Figure_S1a/Table_FigS1a.xlsx
- Source_Data/Figure_S1/Figure_S1c/
- Source_Data/Figure_S1/Figure_S1c/Loops_Chromosight_dm6_network_1.mat
- Source_Data/Figure_S1/Figure_S1b/
- Source_Data/Figure_S1/Figure_S1b/Aggregate_Python_ploting.py
- Source_Data/Figure_S1/Figure_S1b/nc14_detect_res7.tsv
- Source_Data/Figure_S1/Figure_S1l/
- Source_Data/Figure_S1/Figure_S1l/Matrix_NC14_Class_I_inf_250kb.mat
- Source_Data/Figure_S1/Figure_S1l/Matrix_NC14_Class_I_all_distances.mat
- Source_Data/Figure_S1/Figure_S1k/
- Source_Data/Figure_S1/Figure_S1k/Violin_Categories_inf_250kb.mat
- Source_Data/Figure_S1/Figure_S1k/Violin_labels_inf_250kb.mat
- Source_Data/Figure_S1/Figure_S1k/Violin_OE_scores_inf_250kb.mat
- Source_Data/Figure_S1/Figure_S1m/
- Source_Data/Figure_S1/Figure_S1m/Matrix_NC14_all_distances_PC.mat
- Source_Data/Figure_S1/Figure_S1m/Matrix_NC14_all_distances_PH.mat
- Source_Data/Figure_S1/Figure_S1m/Matrix_NC14_all_distances_pSer5.mat
- Source_Data/Figure_S1/Figure_S1m/Matrix_NC14_all_distances_RAD21.mat
- Source_Data/Figure_S1/Figure_S1m/Matrix_NC14_all_distances_Zelda.mat
- Source_Data/Figure_S1/Figure_S1j/
- Source_Data/Figure_S1/Figure_S1j/Violin_OE_scores_all_distances.mat
- Source_Data/Figure_S1/Figure_S1j/Violin_Categories_all_distances.mat
- Source_Data/Figure_S1/Figure_S1j/Violin_labels_all_distances.mat
- Source_Data/Figure_S1/Figure_S1h/
- Source_Data/Figure_S1/Figure_S1h/Loops_Chromosight_dm6_network_1.mat
- Source_Data/Figure_S1/Figure_S1h/Loops_Chromosight_dm6_network_2.mat
- Source_Data/Figure_S1/Figure_S1h/Loops_Chromosight_dm6_network_3.mat
- Source_Data/Figure_S1/Figure_S1g/
- Source_Data/Figure_S1/Figure_S1g/Supp_Fig1G.RData
- Source_Data/Figure_S1/Figure_S1f/
- Source_Data/Figure_S1/Figure_S1f/Supp_Fig1F.RData
- Source_Data/Figure_S1/Figure_S1e/
- Source_Data/Figure_S1/Figure_S1e/Table_FigS1e.xlsx
- Source_Data/Figure_S1/Figure_S1o/
- Source_Data/Figure_S1/Figure_S1o/Values_log2OE.mat
- Source_Data/Figure_S1/Figure_S1o/Categories_log2OE.mat
- Source_Data/Figure_S1/Figure_S1o/Num_of_anchors.mat
- Source_Data/Figure_S1/Figure_S1p/
- Source_Data/Figure_S1/Figure_S1p/Supp_Fig1P.RData
- Source_Data/Figure_S1/Figure_S1n/
- Source_Data/Figure_S1/Figure_S1n/Matrix_NC14_all_distances_CTCF.mat
- Source_Data/Figure_S1/Figure_S1n/Matrix_NC14_all_distances_CBP.mat
- Source_Data/Figure_S1/Figure_S1n/Matrix_NC14_all_distances_CP190.mat
- Source_Data/Figure_S1/Figure_S1n/Matrix_NC14_all_distances_Fs1h.mat
- Source_Data/Figure_S1/Figure_S1n/Matrix_NC14_all_distances_GAF.mat
- Source_Data/Figure_S1/Figure_S1n/Matrix_NC14_all_distances_L3mbt.mat
- Source_Data/Figure_S1/Figure_S1n/Matrix_NC14_all_distances_MDG4.mat
- Source_Data/Figure_S1/Figure_S1n/Matrix_NC14_all_distances_PITA.mat
- Source_Data/Figure_S1/Figure_S1n/Matrix_NC14_all_distances_suHw.mat
- Source_Data/Figure_S1/Figure_S1q/
- Source_Data/Figure_S1/Figure_S1q/Supp_Fig1Q.RData
- Source_Data/Figure_S3/
- Source_Data/Figure_S3/Figure_S3c/
- Source_Data/Figure_S3/Figure_S3c/Detection_efficiency_HiM_NC14_matrix.mat
- Source_Data/Figure_S3/Figure_S3d/
- Source_Data/Figure_S3/Figure_S3d/Detection_efficiency_HiM_NC14.mat
- Source_Data/Figure_S3/Figure_S3b/
- Source_Data/Figure_S3/Figure_S3b/Differential_HiC_NC12_NC12.mat
- Source_Data/Figure_S3/Figure_S3k/
- Source_Data/Figure_S3/Figure_S3k/Multiways_threshold.mat
- Source_Data/Figure_S3/Figure_S3j/
- Source_Data/Figure_S3/Figure_S3j/X_values_contact_threshold.npy
- Source_Data/Figure_S3/Figure_S3j/Y_values_controls_NC14.npy
- Source_Data/Figure_S3/Figure_S3j/Y_values_insulators_NC14.npy
- Source_Data/Figure_S3/Figure_S3i/
- Source_Data/Figure_S3/Figure_S3i/Violin_Y_Correlation.mat
- Source_Data/Figure_S3/Figure_S3i/Violin_X_numb_traces.mat
- Source_Data/Figure_S3/Figure_S3h/
- Source_Data/Figure_S3/Figure_S3h/Correlation_HiM_HiC.mat
- Source_Data/Figure_S3/Figure_S3g/
- Source_Data/Figure_S3/Figure_S3g/Contact_matrix_NC14_100nm.mat
- Source_Data/Figure_S3/Figure_S3g/Contact_matrix_NC14_250nm.mat
- Source_Data/Figure_S3/Figure_S3g/Contact_matrix_NC14_500nm.mat
- Source_Data/Figure_S2/
- Source_Data/Figure_S2/Figure_S2c/
- Source_Data/Figure_S2/Figure_S2c/Table_FigS2c.xlsx
- Source_Data/Figure_S2/Figure_S2d/
- Source_Data/Figure_S2/Figure_S2d/Table_FigS2d.xlsx
- Source_Data/Figure_S2/Figure_S2b/
- Source_Data/Figure_S2/Figure_S2b/Matrix_NC14_all_distances_Borders.mat
- Source_Data/Figure_S2/Figure_S2f/
- Source_Data/Figure_S2/Figure_S2f/Table_FigS2f.xlsx
- Source_Data/Figure_S2/Figure_S2e/
- Source_Data/Figure_S2/Figure_S2e/Matrix_NC14_all_distances_BEAF_cat_I.mat
- Source_Data/Figure_S2/Figure_S2e/Matrix_NC14_all_distances_BEAF_cat_II.mat
- Source_Data/Figure_S2/Figure_S2e/Matrix_NC14_all_distances_BEAF_cat_III.mat
- Source_Data/Figure_S2/Figure_S2e/Matrix_NC14_all_distances_BEAF_cat_IV.mat
- Source_Data/Figure_S2/Figure_S2e/Matrix_NC14_all_distances_BEAF_cat_V.mat
- Source_Data/Figure_S2/Figure_S2e/Matrix_NC14_all_distances_DREF_cat_I.mat
- Source_Data/Figure_S2/Figure_S2e/Matrix_NC14_all_distances_DREF_cat_II.mat
- Source_Data/Figure_S2/Figure_S2e/Matrix_NC14_all_distances_DREF_cat_III.mat
- Source_Data/Figure_S2/Figure_S2e/Matrix_NC14_all_distances_DREF_cat_IV.mat
- Source_Data/Figure_S2/Figure_S2e/Matrix_NC14_all_distances_DREF_cat_V.mat
- Source_Data/Figure_S2/Figure_S2e/Matrix_NC14_all_distances_Chromator_cat_I.mat
- Source_Data/Figure_S2/Figure_S2e/Matrix_NC14_all_distances_Chromator_cat_II.mat
- Source_Data/Figure_S2/Figure_S2e/Matrix_NC14_all_distances_Chromator_cat_III.mat
- Source_Data/Figure_S2/Figure_S2e/Matrix_NC14_all_distances_Chromator_cat_IV.mat
- Source_Data/Figure_S2/Figure_S2e/Matrix_NC14_all_distances_Chromator_cat_V.mat
- Source_Data/Figure_S2/Figure_S2e/Matrix_NC14_all_distances_Z4_cat_I.mat
- Source_Data/Figure_S2/Figure_S2e/Matrix_NC14_all_distances_Z4_cat_II.mat
- Source_Data/Figure_S2/Figure_S2e/Matrix_NC14_all_distances_Z4_cat_III.mat
- Source_Data/Figure_S2/Figure_S2e/Matrix_NC14_all_distances_Z4_cat_IV.mat
- Source_Data/Figure_S2/Figure_S2e/Matrix_NC14_all_distances_Z4_cat_V.mat
- Source_Data/Figure_S2/Figure_S2e/Matrix_NC14_all_distances_ZIPIC_cat_I.mat
- Source_Data/Figure_S2/Figure_S2e/Matrix_NC14_all_distances_ZIPIC_cat_II.mat
- Source_Data/Figure_S2/Figure_S2e/Matrix_NC14_all_distances_ZIPIC_cat_III.mat
- Source_Data/Figure_S2/Figure_S2e/Matrix_NC14_all_distances_ZIPIC_cat_IV.mat
- Source_Data/Figure_S2/Figure_S2e/Matrix_NC14_all_distances_ZIPIC_cat_V.mat
- Source_Data/Figure_S2/Figure_S2e/Matrix_NC14_all_distances_ZW5_cat_I.mat
- Source_Data/Figure_S2/Figure_S2e/Matrix_NC14_all_distances_ZW5_cat_II.mat
- Source_Data/Figure_S2/Figure_S2e/Matrix_NC14_all_distances_ZW5_cat_III.mat
- Source_Data/Figure_S2/Figure_S2e/Matrix_NC14_all_distances_ZW5_cat_IV.mat
- Source_Data/Figure_S2/Figure_S2e/Matrix_NC14_all_distances_ZW5_cat_V.mat
- Source_Data/Figure_S4/
- Source_Data/Figure_S4/Figure_S4a/
- Source_Data/Figure_S4/Figure_S4a/DREF_ATAC_signal_NC12_03.mat
- Source_Data/Figure_S4/Figure_S4a/DREF_ATAC_signal_NC12_06.mat
- Source_Data/Figure_S4/Figure_S4a/DREF_ATAC_signal_NC12_09.mat
- Source_Data/Figure_S4/Figure_S4a/DREF_ATAC_signal_NC12_12.mat
- Source_Data/Figure_S4/Figure_S4a/DREF_ATAC_signal_NC13_03.mat
- Source_Data/Figure_S4/Figure_S4a/DREF_ATAC_signal_NC13_06.mat
- Source_Data/Figure_S4/Figure_S4a/DREF_ATAC_signal_NC13_09.mat
- Source_Data/Figure_S4/Figure_S4a/DREF_ATAC_signal_NC13_12.mat
- Source_Data/Figure_S4/Figure_S4a/DREF_ATAC_signal_NC13_15.mat
- Source_Data/Figure_S4/Figure_S4a/DREF_ATAC_signal_NC13_18.mat
- Source_Data/Figure_S4/Figure_S4a/BEAF_ATAC_signal_NC12_03.mat
- Source_Data/Figure_S4/Figure_S4a/BEAF_ATAC_signal_NC12_06.mat
- Source_Data/Figure_S4/Figure_S4a/BEAF_ATAC_signal_NC12_09.mat
- Source_Data/Figure_S4/Figure_S4a/BEAF_ATAC_signal_NC12_12.mat
- Source_Data/Figure_S4/Figure_S4a/BEAF_ATAC_signal_NC13_03.mat
- Source_Data/Figure_S4/Figure_S4a/BEAF_ATAC_signal_NC13_06.mat
- Source_Data/Figure_S4/Figure_S4a/BEAF_ATAC_signal_NC13_09.mat
- Source_Data/Figure_S4/Figure_S4a/BEAF_ATAC_signal_NC13_12.mat
- Source_Data/Figure_S4/Figure_S4a/BEAF_ATAC_signal_NC13_15.mat
- Source_Data/Figure_S4/Figure_S4a/BEAF_ATAC_signal_NC13_18.mat
- Source_Data/Figure_S4/Figure_S4a/Z4_ATAC_signal_NC12_03.mat
- Source_Data/Figure_S4/Figure_S4a/Z4_ATAC_signal_NC12_06.mat
- Source_Data/Figure_S4/Figure_S4a/Z4_ATAC_signal_NC12_09.mat
- Source_Data/Figure_S4/Figure_S4a/Z4_ATAC_signal_NC12_12.mat
- Source_Data/Figure_S4/Figure_S4a/Z4_ATAC_signal_NC13_03.mat
- Source_Data/Figure_S4/Figure_S4a/Z4_ATAC_signal_NC13_06.mat
- Source_Data/Figure_S4/Figure_S4a/Z4_ATAC_signal_NC13_09.mat
- Source_Data/Figure_S4/Figure_S4a/Z4_ATAC_signal_NC13_12.mat
- Source_Data/Figure_S4/Figure_S4a/Z4_ATAC_signal_NC13_15.mat
- Source_Data/Figure_S4/Figure_S4a/Z4_ATAC_signal_NC13_18.mat
- Source_Data/Figure_S4/Figure_S4a/ZIPIC_ATAC_signal_NC12_03.mat
- Source_Data/Figure_S4/Figure_S4a/ZIPIC_ATAC_signal_NC12_06.mat
- Source_Data/Figure_S4/Figure_S4a/ZIPIC_ATAC_signal_NC12_09.mat
- Source_Data/Figure_S4/Figure_S4a/ZIPIC_ATAC_signal_NC12_12.mat
- Source_Data/Figure_S4/Figure_S4a/ZIPIC_ATAC_signal_NC13_03.mat
- Source_Data/Figure_S4/Figure_S4a/ZIPIC_ATAC_signal_NC13_06.mat
- Source_Data/Figure_S4/Figure_S4a/ZIPIC_ATAC_signal_NC13_09.mat
- Source_Data/Figure_S4/Figure_S4a/ZIPIC_ATAC_signal_NC13_12.mat
- Source_Data/Figure_S4/Figure_S4a/ZIPIC_ATAC_signal_NC13_15.mat
- Source_Data/Figure_S4/Figure_S4a/ZIPIC_ATAC_signal_NC13_18.mat
- Source_Data/Figure_S4/Figure_S4a/ZW5_ATAC_signal_NC12_03.mat
- Source_Data/Figure_S4/Figure_S4a/ZW5_ATAC_signal_NC12_06.mat
- Source_Data/Figure_S4/Figure_S4a/ZW5_ATAC_signal_NC12_09.mat
- Source_Data/Figure_S4/Figure_S4a/ZW5_ATAC_signal_NC12_12.mat
- Source_Data/Figure_S4/Figure_S4a/ZW5_ATAC_signal_NC13_03.mat
- Source_Data/Figure_S4/Figure_S4a/ZW5_ATAC_signal_NC13_06.mat
- Source_Data/Figure_S4/Figure_S4a/ZW5_ATAC_signal_NC13_09.mat
- Source_Data/Figure_S4/Figure_S4a/ZW5_ATAC_signal_NC13_12.mat
[truncated: 44 more entries]
