# Supplementary material for: 3D chromatin interactions involving Drosophila insulators are infrequent but preferential and arise before TADs and transcription
Source: Nat Commun. 2023 Oct 21;14:6678. doi: 10.1038/s41467-023-42485-y (PMC10590426; doi:10.1038/s41467-023-42485-y)
Supplement: Supplementary file 11 — Source Data [file 41467_2023_42485_MOESM11_ESM.zip › Source_Data/Figure_1/Figure_1c/Table_Fig1c.xlsx]

## Sheet: Sheet
		BEAF-32	CBP	CHRO	CP190	dCTCF	DREF	Fs(1)h	GAF	L(3)MBT	Mod(mdg4)	Pita	SU(HW)	Z4	ZIPIC	Zw5
	Chas-Z-Score	9.3	0.3	7.7	1.6	1.7	4	1.3	0.2	4.3	0.7	2.7	0.7	8.4	2.3	3.3
	mean of log2(O/E)	0.227815	-0.157678	0.157154	-0.035751	-0.209797	0.212352	-0.122932	-0.208136	-0.0203227	-0.176164	-0.0755046	-0.495173	0.137791	0.113346	0.0647
	Class	I	II	I	II	II	I	II	II	II	II	II	II	I	I	I
