# Supplementary material for: 3D chromatin interactions involving Drosophila insulators are infrequent but preferential and arise before TADs and transcription
Source: Nat Commun. 2023 Oct 21;14:6678. doi: 10.1038/s41467-023-42485-y (PMC10590426; doi:10.1038/s41467-023-42485-y)
Supplement: Supplementary file 11 — Source Data [file 41467_2023_42485_MOESM11_ESM.zip › Source_Data/Figure_2/Figure_2e/Table_Fig2e.xlsx]

## Sheet: Sheet
	All	Border / Non-border	Border / Border	Non-border / Non-border
	Percentage	6.46	0.26	93.28
	Border / Non-border	Insulator / Non-insulator	Non-insulator / Non-insulator	Insulator / Insulator
	Percentage	19.43	1.22	79.35
	Border / Border	Insulator / Non-insulator	Non-insulator / Non-insulator	Insulator / Insulator
	Percentage	10	0	90
	Non-border / Non-border	Insulator / Non-insulator	Non-insulator / Non-insulator	Insulator / Insulator
	Percentage	30.33	7.18	62.49
