# Supplementary material for: 3D chromatin interactions involving Drosophila insulators are infrequent but preferential and arise before TADs and transcription
Source: Nat Commun. 2023 Oct 21;14:6678. doi: 10.1038/s41467-023-42485-y (PMC10590426; doi:10.1038/s41467-023-42485-y)
Supplement: Supplementary file 11 — Source Data [file 41467_2023_42485_MOESM11_ESM.zip › Source_Data/Figure_2/Figure_2h/Table_Fig2h.xlsx]

## Sheet: Sheet
		Class I cat I	Class I cat II	Class I cat III	Class I cat IV	Class I cat V
	Class I cat V	0.04	0.11	0.13	0.15	0.19
	Class I cat IV	0.01	0.1	0.13	0.13	0.15
	Class I cat III	0.01	0.08	0.12	0.13	0.13
	Class I cat II	-0.02	0.07	0.08	0.1	0.11
	Class I cat I	-0.07	-0.02	0.01	0.01	0.04
