# Supplementary material for: 3D chromatin interactions involving Drosophila insulators are infrequent but preferential and arise before TADs and transcription
Source: Nat Commun. 2023 Oct 21;14:6678. doi: 10.1038/s41467-023-42485-y (PMC10590426; doi:10.1038/s41467-023-42485-y)
Supplement: Supplementary file 11 — Source Data [file 41467_2023_42485_MOESM11_ESM.zip › Source_Data/Figure_4/Figure_4a/Example_script.sh]

#!/bin/bash

plotHeatmap -m matrix_Class_I_IBPs_ATAC_NC13_18.tab.gz -out Class_I_IBPs_NC13_18.svg --heatmapHeight 10 --colorMap coolwarm --missingDataColor 0.8 --dpi 500 --zMin -0 --zMax 0.5
plotHeatmap -m matrix_Class_I_IBPs_ATAC_NC13_15.tab.gz -out Class_I_IBPs_NC13_15.svg --heatmapHeight 10 --colorMap coolwarm --missingDataColor 0.8 --dpi 500 --zMin -0 --zMax 0.5
plotHeatmap -m matrix_Class_I_IBPs_ATAC_NC13_12.tab.gz -out Class_I_IBPs_NC13_12.svg --heatmapHeight 10 --colorMap coolwarm --missingDataColor 0.8 --dpi 500 --zMin -0 --zMax 0.5
plotHeatmap -m matrix_Class_I_IBPs_ATAC_NC13_09.tab.gz -out Class_I_IBPs_NC13_09.svg --heatmapHeight 10 --colorMap coolwarm --missingDataColor 0.8 --dpi 500 --zMin -0 --zMax 0.5
plotHeatmap -m matrix_Class_I_IBPs_ATAC_NC13_06.tab.gz -out Class_I_IBPs_NC13_06.svg --heatmapHeight 10 --colorMap coolwarm --missingDataColor 0.8 --dpi 500 --zMin -0 --zMax 0.5
plotHeatmap -m matrix_Class_I_IBPs_ATAC_NC13_03.tab.gz -out Class_I_IBPs_NC13_03.svg --heatmapHeight 10 --colorMap coolwarm --missingDataColor 0.8 --dpi 500 --zMin -0 --zMax 0.5
plotHeatmap -m matrix_Class_I_IBPs_ATAC_NC12_12.tab.gz -out Class_I_IBPs_NC12_12.svg --heatmapHeight 10 --colorMap coolwarm --missingDataColor 0.8 --dpi 500 --zMin -0 --zMax 0.5
plotHeatmap -m matrix_Class_I_IBPs_ATAC_NC12_09.tab.gz -out Class_I_IBPs_NC12_09.svg --heatmapHeight 10 --colorMap coolwarm --missingDataColor 0.8 --dpi 500 --zMin -0 --zMax 0.5
plotHeatmap -m matrix_Class_I_IBPs_ATAC_NC12_06.tab.gz -out Class_I_IBPs_NC12_06.svg --heatmapHeight 10 --colorMap coolwarm --missingDataColor 0.8 --dpi 500 --zMin -0 --zMax 0.5
plotHeatmap -m matrix_Class_I_IBPs_ATAC_NC12_03.tab.gz -out Class_I_IBPs_NC12_03.svg --heatmapHeight 10 --colorMap coolwarm --missingDataColor 0.8 --dpi 500 --zMin -0 --zMax 0.5
