# Supplementary material for: 3D chromatin interactions involving Drosophila insulators are infrequent but preferential and arise before TADs and transcription
Source: Nat Commun. 2023 Oct 21;14:6678. doi: 10.1038/s41467-023-42485-y (PMC10590426; doi:10.1038/s41467-023-42485-y)
Supplement: Supplementary file 11 — Source Data [file 41467_2023_42485_MOESM11_ESM.zip › Source_Data/Figure_S1/Figure_S1a/Table_FigS1a.xlsx]

## Sheet: Sheet
		Loop anchors Chromosight Hug et al. 2017	Overlap	Loop anchors Chromosight Batut et al. 2022
	Number	3436	438	176
