# Supplementary material for: 3D chromatin interactions involving Drosophila insulators are infrequent but preferential and arise before TADs and transcription
Source: Nat Commun. 2023 Oct 21;14:6678. doi: 10.1038/s41467-023-42485-y (PMC10590426; doi:10.1038/s41467-023-42485-y)
Supplement: Supplementary file 11 — Source Data [file 41467_2023_42485_MOESM11_ESM.zip › Source_Data/Figure_S1/Figure_S1b/Aggregate_Python_ploting.py]

#!/usr/bin/env python3
# -*- coding: utf-8 -*-
"""
Created on Tue Apr 20 11:28:41 2021

@author: messina
"""

# Import the packages we will use
import os.path as op
import matplotlib.pyplot as plt
import matplotlib 
import numpy as np
import pandas
import h5py
import cooler
import os
#


os.chdir('/mnt/PALM_dataserv/DATA/Olivier/Thesis/Insulators_Project/Loop_calling_benchmarking/Chromosight_Hug_et_al')
arr = np.load('nc14_detect_res7.npy')
meanarr = np.nanmean(arr,axis=0)

#meanarr = arr[45,:,:]


fig = plt.figure(figsize=(10, 10))
ax = fig.add_subplot(111)
im = ax.matshow(meanarr, cmap='coolwarm',vmin=0.8,vmax=1.9)
fig.colorbar(im)
len(arr)
fig.savefig('Aggregated_loops_Chromosight_NC14_test.svg', format="svg", dpi=350)
