# Supplementary material for: 3D chromatin interactions involving Drosophila insulators are infrequent but preferential and arise before TADs and transcription
Source: Nat Commun. 2023 Oct 21;14:6678. doi: 10.1038/s41467-023-42485-y (PMC10590426; doi:10.1038/s41467-023-42485-y)
Supplement: Supplementary file 11 — Source Data [file 41467_2023_42485_MOESM11_ESM.zip › Source_Data/Figure_S1/Figure_S1e/Table_FigS1e.xlsx]

## Sheet: Sheet
		Rad21	Pc	Ph	S5P	Zelda
	Chas-Z-Score	0.7	5.7	2.3	15.5	16.4
