# Supplementary material for: 3D chromatin interactions involving Drosophila insulators are infrequent but preferential and arise before TADs and transcription
Source: Nat Commun. 2023 Oct 21;14:6678. doi: 10.1038/s41467-023-42485-y (PMC10590426; doi:10.1038/s41467-023-42485-y)
Supplement: Supplementary file 11 — Source Data [file 41467_2023_42485_MOESM11_ESM.zip › Source_Data/Figure_S2/Figure_S2d/Table_FigS2d.xlsx]

## Sheet: Sheet
		Borders	Zw5	DREF	Chromator	Z4	BEAF	ZIPIC
	Percentage in loop anchors 1-sided	36.7	25.6	18.17	13.2	10.7	7.9	4.3
