# Supplementary material for: 3D chromatin interactions involving Drosophila insulators are infrequent but preferential and arise before TADs and transcription
Source: Nat Commun. 2023 Oct 21;14:6678. doi: 10.1038/s41467-023-42485-y (PMC10590426; doi:10.1038/s41467-023-42485-y)
Supplement: Supplementary file 11 — Source Data [file 41467_2023_42485_MOESM11_ESM.zip › Source_Data/Figure_S2/Figure_S2f/Table_FigS2f.xlsx]

## Sheet: Sheet
	BEAF-32	cat I	cat II	cat III	cat IV	cat V
	cat V	0.06	0.11	0.17	0.18	0.21
	cat IV	0.04	0.09	0.15	0.16	0.18
	cat III	0.02	0.08	0.12	0.15	0.17
	cat II	-0.02	0.02	0.08	0.09	0.11
	cat I	-0.05	-0.02	0.02	0.04	0.06
	Chromator	cat I	cat II	cat III	cat IV	cat V
	cat V	0.05	0.15	0.15	0.14	0.13
	cat IV	0.06	0.17	0.17	0.16	0.14
	cat III	0.07	0.17	0.17	0.17	0.15
	cat II	0.07	0.2	0.17	0.17	0.15
	cat I	-0.02	0.07	0.07	0.06	0.05
	DREF	cat I	cat II	cat III	cat IV	cat V
	cat V	-0.01	0.13	0.18	0.2	0.19
	cat IV	-0.01	0.15	0.22	0.23	0.2
	cat III	-0.01	0.13	0.2	0.22	0.18
	cat II	-0.08	0.08	0.13	0.15	0.13
	cat I	-0.14	-0.08	-0.01	-0.01	-0.01
	Z4	cat I	cat II	cat III	cat IV	cat V
	cat V	0.04	0.13	0.15	0.17	0.15
	cat IV	0.05	0.13	0.17	0.18	0.17
	cat III	0.05	0.13	0.16	0.17	0.15
	cat II	0.01	0.09	0.13	0.13	0.13
	cat I	-0.04	0.01	0.05	0.05	0.04
	ZIPIC	cat I	cat II	cat III	cat IV	cat V
	cat V	0.01	0.03	0.07	0.08	0.13
	cat IV	-0.03	0.02	0.05	0.04	0.08
	cat III	-0.04	-0.01	0.06	0.05	0.07
	cat II	-0.07	-0.01	-0.01	0.02	0.03
	cat I	-0.09	-0.07	-0.04	-0.03	0.01
	Zw5	cat I	cat II	cat III	cat IV	cat V
	cat V	0.06	0.1	0.04	0.14	0.3
	cat IV	-0.04	0.03	0.03	0.02	0.14
	cat III	-0.05	-0.02	-0.01	0.03	0.04
	cat II	-0.06	0.06	-0.02	0.03	0.1
	cat I	-0.1	-0.06	-0.05	-0.04
