# Supplementary material for: 3D chromatin interactions involving Drosophila insulators are infrequent but preferential and arise before TADs and transcription
Source: Nat Commun. 2023 Oct 21;14:6678. doi: 10.1038/s41467-023-42485-y (PMC10590426; doi:10.1038/s41467-023-42485-y)
Supplement: Supplementary file 11 — Source Data [file 41467_2023_42485_MOESM11_ESM.zip › Source_Data/Figure_S4/Figure_S4f/Table_FigS4f.xlsx]

## Sheet: Sheet
	Percentages	NC14	Triptolide	Alpha-amanitin
	Inter-TAD	25	43	54
	Intra-TAD	75	57	46
