# Supplementary material for: 3D chromatin interactions involving Drosophila insulators are infrequent but preferential and arise before TADs and transcription
Source: Nat Commun. 2023 Oct 21;14:6678. doi: 10.1038/s41467-023-42485-y (PMC10590426; doi:10.1038/s41467-023-42485-y)
Supplement: Supplementary file 11 — Source Data [file 41467_2023_42485_MOESM11_ESM.zip › Source_Data/Example_scripts/Example_Code_Matrix_ATAC.txt]

# Example of script to plot 
# Require : https://deeptools.readthedocs.io/en/develop/content/tools/plotHeatmap.html

cd /mnt/PALM_dataserv/DATA/Olivier/Thesis/Insulators_Project/Source_Data/Figure_4/Figure_4k

plotHeatmap -m matrix_Class_I_all_ATAC_WT.tab.gz -out Class_I_all_WT.svg --heatmapHeight 10  --colorMap coolwarm --missingDataColor 0.8 --dpi 500 --zMin -0 --zMax 0.4
