# Supplementary material for: 3D chromatin interactions involving Drosophila insulators are infrequent but preferential and arise before TADs and transcription
Source: Nat Commun. 2023 Oct 21;14:6678. doi: 10.1038/s41467-023-42485-y (PMC10590426; doi:10.1038/s41467-023-42485-y)
Supplement: Supplementary file 11 — Source Data [file 41467_2023_42485_MOESM11_ESM.zip › Source_Data/Example_scripts/Example_Code_Matrix_APA_matlab.txt]

# Example script APA

Input_folder = "/mnt/PALM_dataserv/DATA/Olivier/Thesis/Insulators_Project/Source_Data/Figure_1/Figure_1e"

cd(Input_folder)
load('Matrix_NC14_all_distances_BEAF.mat')
data=Matrix_shifted(11:31,11:31);
Conditions_1 =[-50;-40;-30;-20;-10;0;10;20;30;40;50];
Conditions_2 = Conditions_1;
imagesc(data); 
