# Supplementary material for: 3D chromatin interactions involving Drosophila insulators are infrequent but preferential and arise before TADs and transcription
Source: Nat Commun. 2023 Oct 21;14:6678. doi: 10.1038/s41467-023-42485-y (PMC10590426; doi:10.1038/s41467-023-42485-y)
Supplement: Supplementary file 11 — Source Data [file 41467_2023_42485_MOESM11_ESM.zip › Source_Data/Example_scripts/Example_Code_ATAC_signal_matlab.txt]

# ATAC signal

Input_folder = "/mnt/PALM_dataserv/DATA/Olivier/Thesis/Insulators_Project/Source_Data/Figure_S4/Figure_S4a"

cd(Input_folder)
load('BEAF_ATAC_signal_NC13_18.mat')
fig = plot(datamean);
xlabel('Distance from center');
ylabel('ATACseq signal');
ylim([-1 7.5])
xlim([0 200])
xticks(0:25:200);
xticklabels({'-1000', 
